# Supplementary material for: The syntenic long non-coding RNA DANCR is an essential regulator of zebrafish development and a human melanoma oncogene
Source: PLoS Genet. 2025 Dec 3;21(12):e1011970. doi: 10.1371/journal.pgen.1011970 (PMC12694859; doi:10.1371/journal.pgen.1011970)
Supplement: S1 Table — (XLSX) [file pgen.1011970.s004.xlsx]

## Sheet: S1 Table
S1 Table : 2,796 syntenic human lncRNAs that have a positionally equivalent transcript in zebrafish
GeneId	Chromosome	Start	End	Strand	TranscriptsWithConservation	TranscriptsWithConservationSeq	TranscriptsWithConservationSynteny	NonredundantExons	SpeciesWithSeqOrthologs	SpeciesWithBLAST	SpeciesWithWGA	SpeciesWithSynteny	SpeciesWithSequenceAndSynteny	Zebrafish BLAST	Zebrafish WGA	Zebrafish Synteny	Zebrafish Sequence+Synteny	Zebrafish Sequence region number	Zebrafish Sequence regions	Zebrafish Sequence exon number	Zebrafish Sequence exons	Zebrafish conserved region length
NONCO13431	chr6	29864430	29865563	+	[TCONS_00850272]	[]	[TCONS_00850272]	4	[]	[]	[]	[Zebrafish]	[]			[LongAUGORFEnsASCoding|3P|MSTRG.29116|MSTRG.29116.1:18.89|353AA|339AA|]		0		0		0
NONCO14762	chr7	76713202	76751658	-	[TCONS_00909625, TCONS_00909627]	[]	[TCONS_00909625, TCONS_00909627]	7	[]	[]	[]	[Zebrafish]	[]			[EnsASCoding|3P|MSTRG.35956|ENSDART00000153165:1.02|100AA|80AA|]		0		0		0
NONCO13430	chr6	29758730	29765588	+	[TCONS_00850259, TCONS_00850260, TCONS_00850261, TCONS_00850262]	[]	[TCONS_00850259, TCONS_00850260, TCONS_00850261, TCONS_00850262]	5	[]	[]	[]	[Zebrafish]	[]			[LongAUGORFEnsASCoding|3P|MSTRG.29116|MSTRG.29116.1:18.89|353AA|339AA|]		0		0		0
NONCO13436	chr6	29999489	30000780	+	[TCONS_00850294]	[]	[TCONS_00850294]	2	[]	[]	[]	[Zebrafish]	[]			[LongAUGORFEnsASCoding|3P|MSTRG.29116|MSTRG.29116.1:18.89|353AA|339AA|]		0		0		0
NONCO12108	chr4	27135617	27141673	-	[TCONS_00753523]	[]	[TCONS_00753523]	3	[]	[]	[]	[Zebrafish]	[]			[EnsASCoding|3P|MSTRG.685|MSTRG.685.1:1.39|75AA|58AA|, EnsASCoding|3P|MSTRG.686|MSTRG.686.1:4.71|95AA|50AA|, EnsASCoding|3P|MSTRG.686|MSTRG.686.2:20.78|139AA|66AA|, EnsASCoding|3P|MSTRG.714|MSTRG.714.1:4.7|139AA|79AA|, LongORFEnsASCoding|3P|MSTRG.698|MSTRG.698.1:11.07|782AA|18AA|, linc|3P|MSTRG.687|ENSDART00000194461:0.61|111AA|49AA|, linc|3P|MSTRG.691|MSTRG.691.1:6.84|49AA|18AA|, linc|3P|MSTRG.7…		0		0		0
NONCO14769	chr7	81157718	81191099	-	[TCONS_00909683]	[]	[TCONS_00909683]	4	[]	[]	[]	[Zebrafish]	[]			[LongAUGORFlinc|3P|MSTRG.25043|MSTRG.25043.1:8.27|539AA|510AA|, LongAUGORFlinc|3P|MSTRG.25045|ENSDART00000194473:0.27|151AA|151AA|, LongAUGORFlinc|3P|MSTRG.25045|MSTRG.25045.4:0.65|488AA|259AA|, linc|3P|MSTRG.25045|ENSDART00000194620:0.35|107AA|94AA|, linc|3P|MSTRG.25045|ENSDART00000194862:0.15|77AA|67AA|, linc|3P|MSTRG.25045|MSTRG.25045.5:0.16|73AA|62AA|]		0		0		0
NONCO13433	chr6	29924372	29926347	+	[TCONS_00850283]	[]	[TCONS_00850283]	5	[]	[]	[]	[Zebrafish]	[]			[LongAUGORFEnsASCoding|3P|MSTRG.29116|MSTRG.29116.1:18.89|353AA|339AA|]		0		0		0
NONCO13432	chr6	29894235	29897009	+	[TCONS_00850274]	[]	[TCONS_00850274]	6	[]	[]	[]	[Zebrafish]	[]			[LongAUGORFEnsASCoding|3P|MSTRG.29116|MSTRG.29116.1:18.89|353AA|339AA|]		0		0		0
NONCO13435	chr6	29960985	29961382	+	[TCONS_00850286]	[]	[TCONS_00850286]	2	[]	[]	[]	[Zebrafish]	[]			[LongAUGORFEnsASCoding|3P|MSTRG.29116|MSTRG.29116.1:18.89|353AA|339AA|]		0		0		0
NONCO13434	chr6	29942888	29946183	+	[TCONS_00850284]	[]	[TCONS_00850284]	3	[]	[]	[]	[Zebrafish]	[]			[LongAUGORFEnsASCoding|3P|MSTRG.29116|MSTRG.29116.1:18.89|353AA|339AA|]		0		0		0
NONCO14750	chr7	74916803	74928928	-	[TCONS_00909529, TCONS_00909528]	[]	[TCONS_00909528, TCONS_00909529]	6	[]	[]	[]	[Zebrafish]	[]			[EnsASCoding|3P|MSTRG.4523|ENSDART00000147173:3.13|130AA|58AA|, EnsASCoding|3P|MSTRG.4523|MSTRG.4523.1:53.44|130AA|52AA|]		0		0		0
NONCO13426	chr6	29191749	29258217	+	[TCONS_00850201, TCONS_00850202]	[]	[TCONS_00850201, TCONS_00850202]	4	[]	[]	[]	[Zebrafish]	[]			[LongAUGORFEnsASCoding|3P|MSTRG.29116|MSTRG.29116.1:18.89|353AA|339AA|]		0		0		0
NONCO13425	chr6	29091986	29096685	+	[TCONS_00850197]	[]	[TCONS_00850197]	2	[]	[]	[]	[Zebrafish]	[]			[LongAUGORFEnsASCoding|3P|MSTRG.29116|MSTRG.29116.1:18.89|353AA|339AA|]		0		0		0
NONCO14756	chr7	75747042	75761505	-	[TCONS_00909599]	[]	[TCONS_00909599]	4	[]	[]	[]	[Zebrafish]	[]			[EnsASCoding|3P|MSTRG.4441|MSTRG.4441.1:2409.01|96AA|84AA|, LongAUGORFlinc|3P|MSTRG.4443|MSTRG.4443.1:3.66|273AA|268AA|, linc|3P|MSTRG.59436|MSTRG.59436.2:12.49|126AA|24AA|]		0		0		0
NONCO13428	chr6	29497196	29501345	+	[TCONS_00850216, TCONS_00850217]	[]	[TCONS_00850216, TCONS_00850217]	3	[]	[]	[]	[Zebrafish]	[]			[LongAUGORFEnsASCoding|3P|MSTRG.29116|MSTRG.29116.1:18.89|353AA|339AA|]		0		0		0
NONCO13427	chr6	29465285	29478333	+	[TCONS_00850215]	[]	[TCONS_00850215]	4	[]	[]	[]	[Zebrafish]	[]			[LongAUGORFEnsASCoding|3P|MSTRG.29116|MSTRG.29116.1:18.89|353AA|339AA|]		0		0		0
NONCO14755	chr7	75719748	75738097	-	[TCONS_00909595, TCONS_00909596]	[]	[TCONS_00909595, TCONS_00909596]	7	[]	[]	[]	[Zebrafish]	[]			[EnsASCoding|3P|MSTRG.4441|MSTRG.4441.1:2409.01|96AA|84AA|, LongAUGORFlinc|3P|MSTRG.4443|MSTRG.4443.1:3.66|273AA|268AA|, linc|3P|MSTRG.59436|MSTRG.59436.2:12.49|126AA|24AA|]		0		0		0
NONCO6871	chr17	6092773	6093861	-	[TCONS_00410844]	[]	[TCONS_00410844]	3	[]	[]	[]	[Zebrafish]	[]			[EnsShortNonCoding|3P|MSTRG.4681|MSTRG.4681.1:1.51|66AA|56AA|, LongORFEnsShortNonCoding|3P|MSTRG.4677|MSTRG.4677.4:1.67|297AA|62AA|, linc|3P|MSTRG.4668|MSTRG.4668.2:2.9|68AA|63AA|]		0		0		0
NONCO6872	chr17	6225732	6226548	-	[TCONS_00410845]	[]	[TCONS_00410845]	2	[]	[]	[]	[Zebrafish]	[]			[EnsShortNonCoding|3P|MSTRG.4681|MSTRG.4681.1:1.51|66AA|56AA|, LongORFEnsShortNonCoding|3P|MSTRG.4677|MSTRG.4677.4:1.67|297AA|62AA|, linc|3P|MSTRG.4668|MSTRG.4668.2:2.9|68AA|63AA|]		0		0		0
NONCO5542	chr15	92186246	92192344	-	[TCONS_00324091]	[]	[TCONS_00324091]	3	[]	[]	[]	[Zebrafish]	[]			[EnsASCoding|3P|MSTRG.47961|MSTRG.47961.1:8.55|60AA|56AA|, EnsASCoding|3P|MSTRG.47961|MSTRG.47961.2:0.57|60AA|56AA|, EnsASCoding|3P|MSTRG.47963|MSTRG.47963.1:1.31|114AA|97AA|]		0		0		0
NONCO5541	chr15	91574941	91575665	-	[TCONS_00324090]	[]	[TCONS_00324090]	3	[]	[]	[]	[Zebrafish]	[]			[EnsASCoding|3P|MSTRG.47963|MSTRG.47963.1:1.31|114AA|97AA|, linc|3P|MSTRG.68044|ENSDART00000164031:0.1|64AA|42AA|, linc|3P|MSTRG.68044|ENSDART00000172489:0.2|64AA|42AA|]		0		0		0
NONCO14749	chr7	74880904	74988262	-	[TCONS_00909533, TCONS_00909532, TCONS_00909535, TCONS_00909534, TCONS_00909531, TCONS_00909530, TCONS_00909527]	[]	[TCONS_00909527, TCONS_00909530, TCONS_00909531, TCONS_00909532, TCONS_00909533, TCONS_00909534, TCONS_00909535]	17	[]	[]	[]	[Zebrafish]	[]			[EnsASCoding|3P|MSTRG.4523|ENSDART00000147173:3.13|130AA|58AA|, EnsASCoding|3P|MSTRG.4523|MSTRG.4523.1:53.44|130AA|52AA|]		0		0		0
NONCO6838	chr17	1145232	1157294	-	[TCONS_00410308]	[]	[TCONS_00410308]	2	[]	[]	[]	[Zebrafish]	[]			[EnsASCoding|3P|MSTRG.4668|MSTRG.4668.3:22.94|49AA|21AA|, LongAUGORFlinc|3P|MSTRG.4668|MSTRG.4668.1:1.17|138AA|135AA|, linc|3P|MSTRG.4668|MSTRG.4668.2:2.9|68AA|63AA|]		0		0		0
NONCO13416	chr6	27490854	27492118	+	[TCONS_00850110]	[]	[TCONS_00850110]	2	[]	[]	[]	[Zebrafish]	[]			[LongAUGORFEnsASCoding|3P|MSTRG.49055|MSTRG.49055.1:2.12|126AA|122AA|, linc|3P|MSTRG.67644|MSTRG.67644.1:5.93|94AA|67AA|, linc|3P|MSTRG.67644|MSTRG.67644.2:12.73|152AA|93AA|]		0		0		0
NONCO14747	chr7	74702427	74714647	-	[TCONS_00909522, TCONS_00909523]	[]	[TCONS_00909522, TCONS_00909523]	6	[]	[]	[]	[Zebrafish]	[]			[EnsASCoding|3P|MSTRG.4523|ENSDART00000147173:3.13|130AA|58AA|, EnsASCoding|3P|MSTRG.4523|MSTRG.4523.1:53.44|130AA|52AA|]		0		0		0
NONCO13411	chr6	25992889	26002003	+	[TCONS_00849935]	[]	[TCONS_00849935]	2	[]	[]	[]	[Zebrafish]	[]			[EnsASCoding|3P|MSTRG.11831|MSTRG.11831.1:8.55|116AA|88AA|]		0		0		0
NONCO6847	chr17	1946768	1948262	-	[TCONS_00410451]	[]	[TCONS_00410451]	2	[]	[]	[]	[Zebrafish]	[]			[LongAUGORFEnsShortNonCoding|3P|MSTRG.17319|MSTRG.17319.1:10.59|203AA|188AA|]		0		0		0
NONCO5517	chr15	86621973	86623023	-	[TCONS_00323875]	[]	[TCONS_00323875]	2	[]	[]	[]	[Zebrafish]	[]			[EnsASCoding|3P|MSTRG.47987|MSTRG.47987.2:1.37|117AA|84AA|, LongAUGORFlinc|3P|MSTRG.47987|MSTRG.47987.1:0.91|164AA|152AA|, linc|3P|MSTRG.47980|MSTRG.47980.1:0.71|120AA|23AA|, linc|3P|MSTRG.47987|MSTRG.47987.3:0.56|77AA|45AA|]		0		0		0
NONCO5514	chr15	86293566	86296132	-	[TCONS_00323867]	[]	[TCONS_00323867]	2	[]	[]	[]	[Zebrafish]	[]			[EnsASCoding|3P|MSTRG.47970|MSTRG.47970.1:5.31|79AA|73AA|]		0		0		0
NONCO5518	chr15	86626575	86659948	-	[TCONS_00323876, TCONS_00323878, TCONS_00323877, TCONS_00323879]	[]	[TCONS_00323876, TCONS_00323877, TCONS_00323878, TCONS_00323879]	7	[]	[]	[]	[Zebrafish]	[]			[EnsASCoding|3P|MSTRG.47987|MSTRG.47987.2:1.37|117AA|84AA|, LongAUGORFlinc|3P|MSTRG.47987|MSTRG.47987.1:0.91|164AA|152AA|, linc|3P|MSTRG.47980|MSTRG.47980.1:0.71|120AA|23AA|, linc|3P|MSTRG.47987|MSTRG.47987.3:0.56|77AA|45AA|]		0		0		0
NONCO13404	chr6	21665002	22214734	+	[TCONS_00849853, TCONS_00849854, TCONS_00849855, TCONS_00849856]	[]	[TCONS_00849853, TCONS_00849854, TCONS_00849855, TCONS_00849856]	21	[]	[]	[]	[Zebrafish]	[]			[LongAUGORFlinc|3P|MSTRG.18721|MSTRG.18721.1:0.73|128AA|115AA||NearGap]		0		0		0
NONCO14735	chr7	67156044	67162016	-	[TCONS_00909325]	[]	[TCONS_00909325]	2	[]	[]	[]	[Zebrafish]	[]			[LongORFlinc|3P|MSTRG.16885|MSTRG.16885.2:0.12|230AA|0AA|]		0		0		0
NONCO14734	chr7	66772591	66773343	-	[TCONS_00909324]	[]	[TCONS_00909324]	2	[]	[]	[]	[Zebrafish]	[]			[LongORFlinc|3P|MSTRG.16885|MSTRG.16885.2:0.12|230AA|0AA|]		0		0		0
NONCO14731	chr7	66010633	66057373	-	[TCONS_00909305]	[]	[TCONS_00909305]	7	[]	[]	[]	[Zebrafish]	[]			[EnsASCoding|3P|MSTRG.4429|MSTRG.4429.1:19.34|80AA|53AA|]		0		0		0
NONCO14730	chr7	65956082	65958553	-	[TCONS_00909300, TCONS_00909299]	[]	[TCONS_00909299, TCONS_00909300]	3	[]	[]	[]	[Zebrafish]	[]			[EnsASCoding|3P|MSTRG.4429|MSTRG.4429.1:19.34|80AA|53AA|]		0		0		0
NONCO14733	chr7	66752527	66767894	-	[TCONS_00909323, TCONS_00909322, TCONS_00909321]	[]	[TCONS_00909321, TCONS_00909322, TCONS_00909323]	7	[]	[]	[]	[Zebrafish]	[]			[LongORFlinc|3P|MSTRG.16885|MSTRG.16885.2:0.12|230AA|0AA|]		0		0		0
NONCO14729	chr7	65899677	65900465	-	[TCONS_00909295]	[]	[TCONS_00909295]	2	[]	[]	[]	[Zebrafish]	[]			[EnsASCoding|3P|MSTRG.4429|MSTRG.4429.1:19.34|80AA|53AA|]		0		0		0
NONCO5524	chr15	89128801	89148341	-	[TCONS_00323922, TCONS_00323921]	[]	[TCONS_00323921, TCONS_00323922]	4	[]	[]	[]	[Zebrafish]	[]			[EnsASCoding|3P|MSTRG.72308|ENSDART00000154278:10.23|50AA|34AA|, EnsASCoding|3P|MSTRG.72308|MSTRG.72308.3:5.0|70AA|65AA|, linc|3P|MSTRG.48006|MSTRG.48006.1:0.47|88AA|84AA|]		0		0		0
NONCO5523	chr15	87975288	88247083	-	[TCONS_00323887]	[]	[TCONS_00323887]	6	[]	[]	[]	[Zebrafish]	[]			[EnsASCoding|3P|MSTRG.47987|MSTRG.47987.2:1.37|117AA|84AA|, LongAUGORFlinc|3P|MSTRG.47987|MSTRG.47987.1:0.91|164AA|152AA|, linc|3P|MSTRG.47987|MSTRG.47987.3:0.56|77AA|45AA|]		0		0		0
NONCO5528	chr15	90048507	90067265	-	[TCONS_00323982, TCONS_00323981, TCONS_00323983, TCONS_00323980]	[]	[TCONS_00323980, TCONS_00323981, TCONS_00323982, TCONS_00323983]	5	[]	[]	[]	[Zebrafish]	[]			[EnsASCoding|3P|MSTRG.68024|MSTRG.68024.1:1.19|144AA|97AA|, EnsShortNonCoding|3P|MSTRG.68026|ENSDART00000161442:61.59|70AA|49AA|, EnsShortNonCoding|3P|MSTRG.68026|MSTRG.68026.1:1.1|70AA|49AA|, linc|3P|MSTRG.65169|MSTRG.65169.1:0.23|47AA|41AA|, linc|3P|MSTRG.65171|ENSDART00000140317:4.6|92AA|81AA|, linc|3P|MSTRG.65171|ENSDART00000140835:1.67|94AA|48AA|, linc|3P|MSTRG.65171|ENSDART00000161509:0.66|…		0		0		0
NONCO6852	chr17	2489623	2491160	-	[TCONS_00410505]	[TCONS_00410505]	[TCONS_00410505]	2	[Zebrafish]	[]	[Zebrafish]	[Zebrafish]	[]		[EnsASCoding|3P|MSTRG.60364|ENSDART00000156592:2.19|74AA|66AA|]	[LongAUGORFlinc|3P|MSTRG.39180|MSTRG.39180.1:3.08|668AA|661AA|, LongAUGORFlinc|3P|MSTRG.39194|MSTRG.39194.2:1.49|195AA|169AA|, linc|3P|MSTRG.39194|MSTRG.39194.1:2.14|195AA|3AA|]		2	2489623-2489888;2490218-2491160;	2	2489623-2489888;2490218-2491160;	1207
NONCO5525	chr15	89340643	89341965	-	[TCONS_00323924]	[]	[TCONS_00323924]	2	[]	[]	[]	[Zebrafish]	[]			[linc|3P|MSTRG.20177|MSTRG.20177.1:107.67|99AA|31AA|, linc|3P|MSTRG.20177|MSTRG.20177.2:0.37|99AA|31AA|, linc|3P|MSTRG.20177|MSTRG.20177.3:1.29|99AA|31AA|]		0		0		0
NONCO14723	chr7	65205632	65215946	-	[TCONS_00909265]	[]	[TCONS_00909265]	2	[]	[]	[]	[Zebrafish]	[]			[EnsASCoding|3P|MSTRG.40040|MSTRG.40040.1:61.07|49AA|35AA|, EnsASCoding|3P|MSTRG.40041|MSTRG.40041.1:35.22|77AA|27AA|, EnsASCoding|3P|MSTRG.40041|MSTRG.40041.2:11.26|77AA|31AA|, EnsASCoding|3P|MSTRG.40042|MSTRG.40042.1:66.19|43AA|27AA|, EnsASCoding|3P|MSTRG.40042|MSTRG.40042.2:139.04|154AA|27AA|, EnsASCoding|3P|MSTRG.40043|MSTRG.40043.1:14.52|49AA|27AA|, EnsASCoding|3P|MSTRG.40045|MSTRG.40045.1:1…		0		0		0
NONCO14722	chr7	64990541	65019657	-	[TCONS_00909263]	[]	[TCONS_00909263]	4	[]	[]	[]	[Zebrafish]	[]			[EnsASCoding|3P|MSTRG.40040|MSTRG.40040.1:61.07|49AA|35AA|, EnsASCoding|3P|MSTRG.40041|MSTRG.40041.1:35.22|77AA|27AA|, EnsASCoding|3P|MSTRG.40041|MSTRG.40041.2:11.26|77AA|31AA|, EnsASCoding|3P|MSTRG.40042|MSTRG.40042.1:66.19|43AA|27AA|, EnsASCoding|3P|MSTRG.40042|MSTRG.40042.2:139.04|154AA|27AA|, EnsASCoding|3P|MSTRG.40043|MSTRG.40043.1:14.52|49AA|27AA|, EnsASCoding|3P|MSTRG.40045|MSTRG.40045.1:1…		0		0		0
NONCO14721	chr7	64696163	64697097	-	[TCONS_00909259]	[]	[TCONS_00909259]	2	[]	[]	[]	[Zebrafish]	[]			[EnsASCoding|3P|MSTRG.39972|MSTRG.39972.2:36.19|84AA|37AA|, EnsASCoding|3P|MSTRG.39982|MSTRG.39982.1:37.11|59AA|59AA|, EnsASCoding|3P|MSTRG.39984|MSTRG.39984.1:29.77|49AA|27AA|, EnsASCoding|3P|MSTRG.40012|ENSDART00000170574:22.26|109AA|42AA|, EnsASCoding|3P|MSTRG.40023|MSTRG.40023.1:65.62|43AA|37AA|, EnsASCoding|3P|MSTRG.40026|MSTRG.40026.1:44.5|151AA|82AA|, EnsASCoding|3P|MSTRG.40027|MSTRG.40027…		0		0		0
NONCO5571	chr15	98525738	98534372	-	[TCONS_00324187]	[]	[TCONS_00324187]	4	[]	[]	[]	[Zebrafish]	[]			[linc|3P|MSTRG.25476|ENSDART00000140919:4.13|136AA|7AA|]		0		0		0
NONCO5570	chr15	98096513	98103932	-	[TCONS_00324183]	[]	[TCONS_00324183]	4	[]	[]	[]	[Zebrafish]	[]			[linc|3P|MSTRG.25476|ENSDART00000140919:4.13|136AA|7AA|]		0		0		0
NONCO5575	chr15	99190179	99190600	-	[TCONS_00324194]	[]	[TCONS_00324194]	2	[]	[]	[]	[Zebrafish]	[]			[linc|3P|MSTRG.25476|ENSDART00000140919:4.13|136AA|7AA|]		0		0		0
NONCO4243	chr13	76587158	76588637	-	[TCONS_00257467]	[]	[TCONS_00257467]	2	[]	[]	[]	[Zebrafish]	[]			[LongAUGORFlinc|3P|MSTRG.1481|MSTRG.1481.1:79.99|218AA|145AA|]		0		0		0
NONCO5574	chr15	98665791	98674836	-	[TCONS_00324191]	[]	[TCONS_00324191]	2	[]	[]	[]	[Zebrafish]	[]			[linc|3P|MSTRG.25476|ENSDART00000140919:4.13|136AA|7AA|]		0		0		0
NONCO5573	chr15	98628855	98646941	-	[TCONS_00324190, TCONS_00324189]	[]	[TCONS_00324189, TCONS_00324190]	3	[]	[]	[]	[Zebrafish]	[]			[linc|3P|MSTRG.25476|ENSDART00000140919:4.13|136AA|7AA|]		0		0		0
NONCO5572	chr15	98589895	98836406	-	[TCONS_00324188]	[]	[TCONS_00324188]	4	[]	[]	[]	[Zebrafish]	[]			[linc|3P|MSTRG.25476|ENSDART00000140919:4.13|136AA|7AA|]		0		0		0
NONCO14718	chr7	64348904	64350478	-	[TCONS_00909253]	[]	[TCONS_00909253]	3	[]	[]	[]	[Zebrafish]	[]			[EnsASCoding|3P|MSTRG.39972|MSTRG.39972.2:36.19|84AA|37AA|, EnsASCoding|3P|MSTRG.39982|MSTRG.39982.1:37.11|59AA|59AA|, EnsASCoding|3P|MSTRG.39984|MSTRG.39984.1:29.77|49AA|27AA|, EnsASCoding|3P|MSTRG.40012|ENSDART00000170574:22.26|109AA|42AA|, EnsASCoding|3P|MSTRG.40023|MSTRG.40023.1:65.62|43AA|37AA|, EnsASCoding|3P|MSTRG.40026|MSTRG.40026.1:44.5|151AA|82AA|, EnsASCoding|3P|MSTRG.40027|MSTRG.40027…		0		0		0
NONCO5579	chr15	99935383	99936798	-	[TCONS_00324233]	[]	[TCONS_00324233]	2	[]	[]	[]	[Zebrafish]	[]			[linc|3P|MSTRG.25568|ENSDART00000146571:2.02|54AA|39AA|]		0		0		0
NONCO4247	chr13	78513296	78519009	-	[TCONS_00257498]	[]	[TCONS_00257498]	2	[]	[]	[]	[Zebrafish]	[]			[LongAUGORFlinc|3P|MSTRG.1238|MSTRG.1238.1:24.02|233AA|208AA|]		0		0		0
NONCO4250	chr13	79361453	79366442	-	[TCONS_00257503]	[]	[TCONS_00257503]	3	[]	[]	[]	[Zebrafish]	[]			[linc|3P|MSTRG.63824|MSTRG.63824.2:49.21|118AA|0AA||NearGap]		0		0		0
NONCO5580	chr15	99967213	99971233	-	[TCONS_00324235]	[]	[TCONS_00324235]	2	[]	[]	[]	[Zebrafish]	[]			[linc|3P|MSTRG.25568|ENSDART00000146571:2.02|54AA|39AA|]		0		0		0
NONCO5553	chr15	94380839	94396210	-	[TCONS_00324137]	[]	[TCONS_00324137]	2	[]	[]	[]	[Zebrafish]	[]			[LongAUGORFEnsASCoding|3P|MSTRG.25572|MSTRG.25572.1:1.08|113AA|104AA|, LongAUGORFlinc|3P|MSTRG.25570|MSTRG.25570.1:14.0|280AA|166AA|]		0		0		0
NONCO4221	chr13	51095068	51101585	-	[TCONS_00257229]	[]	[TCONS_00257229]	3	[]	[]	[]	[Zebrafish]	[]			[EnsASCoding|3P|MSTRG.75872|MSTRG.75872.5:32.52|105AA|95AA|, EnsShortNonCoding|3P|MSTRG.75872|ENSDART00000154709:1.27|80AA|46AA|, EnsShortNonCoding|3P|MSTRG.75872|ENSDART00000156609:0.42|87AA|46AA|]		0		0		0
NONCO5552	chr15	94261770	94614049	-	[TCONS_00324135, TCONS_00324146, TCONS_00324138, TCONS_00324139, TCONS_00324141, TCONS_00324140, TCONS_00324143, TCONS_00324134, TCONS_00324145]	[]	[TCONS_00324134, TCONS_00324135, TCONS_00324138, TCONS_00324139, TCONS_00324140, TCONS_00324141, TCONS_00324143, TCONS_00324145, TCONS_00324146]	20	[]	[]	[]	[Zebrafish]	[]			[LongAUGORFEnsASCoding|3P|MSTRG.25572|MSTRG.25572.1:1.08|113AA|104AA|, LongAUGORFlinc|3P|MSTRG.25570|MSTRG.25570.1:14.0|280AA|166AA|]		0		0		0
NONCO5551	chr15	93960078	93965805	-	[TCONS_00324132]	[]	[TCONS_00324132]	2	[]	[]	[]	[Zebrafish]	[]			[LongAUGORFEnsASCoding|3P|MSTRG.25572|MSTRG.25572.1:1.08|113AA|104AA|, LongAUGORFlinc|3P|MSTRG.25570|MSTRG.25570.1:14.0|280AA|166AA|, linc|3P|MSTRG.25624|ENSDART00000135051:0.69|83AA|60AA|, linc|3P|MSTRG.25624|ENSDART00000136958:1.91|61AA|48AA|, linc|3P|MSTRG.25624|ENSDART00000137744:1.55|87AA|82AA|, linc|3P|MSTRG.25624|ENSDART00000140014:4.7|56AA|26AA|, linc|3P|MSTRG.25624|ENSDART00000141392:0.9…		0		0		0
NONCO4226	chr13	53720673	53725943	-	[TCONS_00257350]	[]	[TCONS_00257350]	3	[]	[]	[]	[Zebrafish]	[]			[EnsASCoding|3P|MSTRG.24049|MSTRG.24049.1:4.01|90AA|12AA|, linc|3P|MSTRG.7087|MSTRG.7087.1:1.11|45AA|42AA|, linc|3P|MSTRG.7087|MSTRG.7087.2:0.2|72AA|58AA|]		0		0		0
NONCO5557	chr15	95623323	95676088	-	[TCONS_00324151]	[]	[TCONS_00324151]	3	[]	[]	[]	[Zebrafish]	[]			[LongAUGORFlinc|3P|MSTRG.25582|ENSDART00000146490:1.94|209AA|160AA|, LongAUGORFlinc|3P|MSTRG.25582|MSTRG.25582.1:0.91|204AA|160AA|, LongAUGORFlinc|3P|MSTRG.25582|MSTRG.25582.2:0.5|209AA|160AA|, linc|3P|MSTRG.25582|MSTRG.25582.3:4.15|139AA|67AA|]		0		0		0
NONCO5556	chr15	95577612	95578966	-	[TCONS_00324150]	[]	[TCONS_00324150]	2	[]	[]	[]	[Zebrafish]	[]			[LongAUGORFlinc|3P|MSTRG.25582|ENSDART00000146490:1.94|209AA|160AA|, LongAUGORFlinc|3P|MSTRG.25582|MSTRG.25582.1:0.91|204AA|160AA|, LongAUGORFlinc|3P|MSTRG.25582|MSTRG.25582.2:0.5|209AA|160AA|, linc|3P|MSTRG.25582|MSTRG.25582.3:4.15|139AA|67AA|]		0		0		0
NONCO5555	chr15	95398814	95400240	-	[TCONS_00324149]	[]	[TCONS_00324149]	2	[]	[]	[]	[Zebrafish]	[]			[LongAUGORFEnsASCoding|3P|MSTRG.25572|MSTRG.25572.1:1.08|113AA|104AA|, LongAUGORFlinc|3P|MSTRG.25582|ENSDART00000146490:1.94|209AA|160AA|, LongAUGORFlinc|3P|MSTRG.25582|MSTRG.25582.1:0.91|204AA|160AA|, LongAUGORFlinc|3P|MSTRG.25582|MSTRG.25582.2:0.5|209AA|160AA|, linc|3P|MSTRG.25577|ENSDART00000194010:1.64|116AA|20AA||NearGap, linc|3P|MSTRG.25577|ENSDART00000194205:0.3|99AA|96AA||NearGap, linc|3P…		0		0		0
NONCO5554	chr15	94448633	94651167	-	[TCONS_00324148, TCONS_00324144]	[]	[TCONS_00324144, TCONS_00324148]	10	[]	[]	[]	[Zebrafish]	[]			[LongAUGORFEnsASCoding|3P|MSTRG.25572|MSTRG.25572.1:1.08|113AA|104AA|, LongAUGORFlinc|3P|MSTRG.25570|MSTRG.25570.1:14.0|280AA|166AA|]		0		0		0
NONCO4229	chr13	60788485	60789080	-	[TCONS_00257374]	[]	[TCONS_00257374]	2	[]	[]	[]	[Zebrafish]	[]			[LongAUGORFlinc|3P|MSTRG.7520|MSTRG.7520.1:14.29|303AA|106AA|]		0		0		0
NONCO4228	chr13	58785830	58807251	-	[TCONS_00257362]	[]	[TCONS_00257362]	7	[]	[]	[]	[Zebrafish]	[]			[LongAUGORFlinc|3P|MSTRG.7070|ENSDART00000155457:0.78|140AA|130AA|, linc|3P|MSTRG.7070|ENSDART00000155882:0.45|96AA|84AA|, linc|3P|MSTRG.7070|ENSDART00000156689:0.9|48AA|42AA|]		0		0		0
NONCO5559	chr15	96006820	96036999	-	[TCONS_00324155]	[]	[TCONS_00324155]	4	[]	[]	[]	[Zebrafish]	[]			[LongAUGORFlinc|3P|MSTRG.25582|ENSDART00000146490:1.94|209AA|160AA|, LongAUGORFlinc|3P|MSTRG.25582|MSTRG.25582.1:0.91|204AA|160AA|, LongAUGORFlinc|3P|MSTRG.25582|MSTRG.25582.2:0.5|209AA|160AA|, linc|3P|MSTRG.25582|MSTRG.25582.3:4.15|139AA|67AA|]		0		0		0
NONCO4227	chr13	54689923	54707001	-	[TCONS_00257352, TCONS_00257353, TCONS_00257354, TCONS_00257355, TCONS_00257356, TCONS_00257357]	[]	[TCONS_00257352, TCONS_00257353, TCONS_00257354, TCONS_00257355, TCONS_00257356, TCONS_00257357]	7	[]	[]	[]	[Zebrafish]	[]			[linc|3P|MSTRG.7087|MSTRG.7087.1:1.11|45AA|42AA|, linc|3P|MSTRG.7087|MSTRG.7087.2:0.2|72AA|58AA|]		0		0		0
NONCO5558	chr15	95819689	95870358	-	[TCONS_00324152, TCONS_00324154, TCONS_00324153]	[]	[TCONS_00324152, TCONS_00324153, TCONS_00324154]	5	[]	[]	[]	[Zebrafish]	[]			[LongAUGORFlinc|3P|MSTRG.25582|ENSDART00000146490:1.94|209AA|160AA|, LongAUGORFlinc|3P|MSTRG.25582|MSTRG.25582.1:0.91|204AA|160AA|, LongAUGORFlinc|3P|MSTRG.25582|MSTRG.25582.2:0.5|209AA|160AA|, linc|3P|MSTRG.25582|MSTRG.25582.3:4.15|139AA|67AA|]		0		0		0
NONCO5560	chr15	96571317	96590159	-	[TCONS_00324156]	[]	[TCONS_00324156]	2	[]	[]	[]	[Zebrafish]	[]			[LongAUGORFlinc|3P|MSTRG.25582|ENSDART00000146490:1.94|209AA|160AA|, LongAUGORFlinc|3P|MSTRG.25582|MSTRG.25582.1:0.91|204AA|160AA|, LongAUGORFlinc|3P|MSTRG.25582|MSTRG.25582.2:0.5|209AA|160AA|, linc|3P|MSTRG.25582|MSTRG.25582.3:4.15|139AA|67AA|]		0		0		0
NONCO5564	chr15	96936374	96948419	-	[TCONS_00324172, TCONS_00324171, TCONS_00324174, TCONS_00324173]	[]	[TCONS_00324171, TCONS_00324172, TCONS_00324173, TCONS_00324174]	5	[]	[]	[]	[Zebrafish]	[]			[LongAUGORFlinc|3P|MSTRG.25582|ENSDART00000146490:1.94|209AA|160AA|, LongAUGORFlinc|3P|MSTRG.25582|MSTRG.25582.1:0.91|204AA|160AA|, LongAUGORFlinc|3P|MSTRG.25582|MSTRG.25582.2:0.5|209AA|160AA|, linc|3P|MSTRG.25476|ENSDART00000140919:4.13|136AA|7AA|, linc|3P|MSTRG.25582|MSTRG.25582.3:4.15|139AA|67AA|]		0		0		0
NONCO5561	chr15	96592503	96607655	-	[TCONS_00324157]	[]	[TCONS_00324157]	2	[]	[]	[]	[Zebrafish]	[]			[LongAUGORFlinc|3P|MSTRG.25582|ENSDART00000146490:1.94|209AA|160AA|, LongAUGORFlinc|3P|MSTRG.25582|MSTRG.25582.1:0.91|204AA|160AA|, LongAUGORFlinc|3P|MSTRG.25582|MSTRG.25582.2:0.5|209AA|160AA|, linc|3P|MSTRG.25582|MSTRG.25582.3:4.15|139AA|67AA|]		0		0		0
NONCO5568	chr15	97913600	97971182	-	[TCONS_00324180]	[]	[TCONS_00324180]	3	[]	[]	[]	[Zebrafish]	[]			[linc|3P|MSTRG.25476|ENSDART00000140919:4.13|136AA|7AA|]		0		0		0
NONCO5567	chr15	97815406	97862518	-	[TCONS_00324179]	[]	[TCONS_00324179]	3	[]	[]	[]	[Zebrafish]	[]			[linc|3P|MSTRG.25476|ENSDART00000140919:4.13|136AA|7AA|]		0		0		0
NONCO5565	chr15	97315234	97326542	-	[TCONS_00324176, TCONS_00324177]	[]	[TCONS_00324176, TCONS_00324177]	5	[]	[]	[]	[Zebrafish]	[]			[LongAUGORFlinc|3P|MSTRG.25582|ENSDART00000146490:1.94|209AA|160AA|, LongAUGORFlinc|3P|MSTRG.25582|MSTRG.25582.1:0.91|204AA|160AA|, LongAUGORFlinc|3P|MSTRG.25582|MSTRG.25582.2:0.5|209AA|160AA|, linc|3P|MSTRG.25476|ENSDART00000140919:4.13|136AA|7AA|, linc|3P|MSTRG.25582|MSTRG.25582.3:4.15|139AA|67AA|]		0		0		0
NONCO4239	chr13	74951299	74952088	-	[TCONS_00257440]	[]	[TCONS_00257440]	2	[]	[]	[]	[Zebrafish]	[]			[LongAUGORFlinc|3P|MSTRG.75936|ENSDART00000194073:7.29|356AA|345AA|]		0		0		0
NONCO4238	chr13	73987609	74222390	-	[TCONS_00257434, TCONS_00257435]	[]	[TCONS_00257434, TCONS_00257435]	3	[]	[]	[]	[Zebrafish]	[]			[EnsASCoding|3P|MSTRG.1486|MSTRG.1486.1:4.28|72AA|49AA|, LongAUGORFlinc|3P|MSTRG.1481|MSTRG.1481.1:79.99|218AA|145AA|]		0		0		0
NONCO5569	chr15	98058516	98065041	-	[TCONS_00324182]	[]	[TCONS_00324182]	2	[]	[]	[]	[Zebrafish]	[]			[linc|3P|MSTRG.25476|ENSDART00000140919:4.13|136AA|7AA|]		0		0		0
NONCO4280	chr13	99848630	99852964	-	[TCONS_00257659, TCONS_00257658]	[]	[TCONS_00257658, TCONS_00257659]	2	[]	[]	[]	[Zebrafish]	[]			[LongAUGORFlinc|3P|MSTRG.74539|MSTRG.74539.1:2.7|143AA|142AA||NearGap]		0		0		0
NONCO4294	chr13	107594561	107594907	-	[TCONS_00257743]	[]	[TCONS_00257743]	2	[]	[]	[]	[Zebrafish]	[]			[LongAUGORFlinc|3P|MSTRG.1291|ENSDART00000152716:2.03|259AA|180AA|, linc|3P|MSTRG.1298|ENSDART00000142382:0.43|87AA|4AA|, linc|3P|MSTRG.1299|ENSDART00000152663:0.35|88AA|4AA|, linc|3P|MSTRG.1303|ENSDART00000152343:8.57|94AA|19AA|, linc|3P|MSTRG.75722|MSTRG.75722.1:2.43|134AA|67AA|]		0		0		0
NONCO131	chr1	27852315	27857072	+	[TCONS_00001622]	[]	[TCONS_00001622]	2	[]	[]	[]	[Zebrafish]	[]			[LongAUGORFEnsASCoding|3P|MSTRG.29895|ENSDART00000147108:0.69|125AA|121AA|, LongAUGORFEnsASCoding|3P|MSTRG.29895|MSTRG.29895.1:0.52|125AA|121AA|]		0		0		0
NONCO134	chr1	28436249	28436809	+	[TCONS_00001666]	[]	[TCONS_00001666]	2	[]	[]	[]	[Zebrafish]	[]			[EnsASCoding|3P|MSTRG.29003|MSTRG.29003.1:77.22|92AA|84AA|, LongAUGORFlinc|3P|MSTRG.28989|MSTRG.28989.1:4.26|143AA|131AA|, LongAUGORFlinc|3P|MSTRG.28989|MSTRG.28989.2:0.75|143AA|131AA|]		0		0		0
NONCO142	chr1	31297074	31307131	+	[TCONS_00001774, TCONS_00001773]	[]	[TCONS_00001773, TCONS_00001774]	6	[]	[]	[]	[Zebrafish]	[]			[LongAUGORFEnsASCoding|3P|MSTRG.29886|MSTRG.29886.1:11.42|589AA|549AA|]		0		0		0
NONCO143	chr1	31331004	31333101	+	[TCONS_00001775]	[]	[TCONS_00001775]	2	[]	[]	[]	[Zebrafish]	[]			[LongAUGORFEnsASCoding|3P|MSTRG.29886|MSTRG.29886.1:11.42|589AA|549AA|]		0		0		0
NONCO144	chr1	31627903	31628888	+	[TCONS_00001778, TCONS_00001779]	[]	[TCONS_00001778, TCONS_00001779]	2	[]	[]	[]	[Zebrafish]	[]			[EnsASCoding|3P|MSTRG.29863|ENSDART00000133473:356.32|73AA|42AA|, EnsASCoding|3P|MSTRG.29863|MSTRG.29863.1:0.4|80AA|0AA|, EnsASCoding|3P|MSTRG.29863|MSTRG.29863.2:0.3|70AA|0AA|]		0		0		0
NONCO4271	chr13	95351947	95355116	-	[TCONS_00257575]	[]	[TCONS_00257575]	3	[]	[]	[]	[Zebrafish]	[]			[LongAUGORFlinc|3P|MSTRG.66280|MSTRG.66280.1:7.93|233AA|231AA|]		0		0		0
NONCO4276	chr13	98327264	98330217	-	[TCONS_00257623]	[]	[TCONS_00257623]	2	[]	[]	[]	[Zebrafish]	[]			[EnsASCoding|3P|MSTRG.158|MSTRG.158.2:3.5|99AA|52AA|, linc|3P|MSTRG.158|MSTRG.158.1:0.19|74AA|52AA|]		0		0		0
NONCO100	chr1	21059372	21060445	+	[TCONS_00001156]	[]	[TCONS_00001156]	2	[]	[]	[]	[Zebrafish]	[]			[LongAUGORFEnsASCoding|3P|MSTRG.7270|MSTRG.7270.2:2.4|419AA|108AA|]		0		0		0
NONCO9100	chr2	15026770	15047788	-	[TCONS_00536081]	[]	[TCONS_00536081]	3	[]	[]	[]	[Zebrafish]	[]			[LongORFlinc|3P|MSTRG.35876|MSTRG.35876.1:0.27|2295AA|0AA|]		0		0		0
NONCO9102	chr2	15941870	15951001	-	[TCONS_00536092]	[]	[TCONS_00536092]	2	[]	[]	[]	[Zebrafish]	[]			[linc|3P|MSTRG.35888|MSTRG.35888.1:1.03|91AA|75AA|]		0		0		0
NONCO9101	chr2	15808807	15820608	-	[TCONS_00536091]	[]	[TCONS_00536091]	3	[]	[]	[]	[Zebrafish]	[]			[linc|3P|MSTRG.35888|MSTRG.35888.1:1.03|91AA|75AA|]		0		0		0
NONCO9132	chr2	26363131	26364133	-	[TCONS_00536362]	[]	[TCONS_00536362]	2	[]	[]	[]	[Zebrafish]	[]			[linc|3P|MSTRG.36654|MSTRG.36654.1:943.31|61AA|33AA|, linc|3P|MSTRG.36656|MSTRG.36656.1:0.17|86AA|58AA|, linc|3P|MSTRG.36656|MSTRG.36656.2:0.58|61AA|52AA|]		0		0		0
NONCO12097	chr4	19173957	19458617	-	[TCONS_00753413]	[]	[TCONS_00753413]	3	[]	[]	[]	[Zebrafish]	[]			[linc|3P|MSTRG.1027|ENSDART00000142641:1.06|104AA|34AA|, linc|3P|MSTRG.1027|ENSDART00000144348:0.54|136AA|66AA|]		0		0		0
NONCO12098	chr4	19748801	19756214	-	[TCONS_00753414]	[]	[TCONS_00753414]	2	[]	[]	[]	[Zebrafish]	[]			[linc|3P|MSTRG.1027|ENSDART00000142641:1.06|104AA|34AA|, linc|3P|MSTRG.1027|ENSDART00000144348:0.54|136AA|66AA|]		0		0		0
NONCO12096	chr4	18489684	18491131	-	[TCONS_00753412]	[]	[TCONS_00753412]	2	[]	[]	[]	[Zebrafish]	[]			[linc|3P|MSTRG.1027|ENSDART00000142641:1.06|104AA|34AA|, linc|3P|MSTRG.1027|ENSDART00000144348:0.54|136AA|66AA|]		0		0		0
NONCO9143	chr2	28671033	28673051	-	[TCONS_00536546]	[]	[TCONS_00536546]	2	[]	[]	[]	[Zebrafish]	[]			[linc|3P|MSTRG.23506|MSTRG.23506.1:0.25|71AA|37AA||NearGap]		0		0		0
NONCO12086	chr4	14384746	14410702	-	[TCONS_00753285]	[]	[TCONS_00753285]	6	[]	[]	[]	[Zebrafish]	[]			[LongORFEnsASCoding|3P|MSTRG.42537|MSTRG.42537.1:0.57|346AA|89AA|, LongORFEnsASCoding|3P|MSTRG.42537|MSTRG.42537.2:17.88|346AA|89AA|, LongORFEnsASCoding|3P|MSTRG.42537|MSTRG.42537.3:5.25|346AA|89AA|, LongORFlinc|3P|MSTRG.42537|MSTRG.42537.4:9.51|346AA|89AA|, LongORFlinc|3P|MSTRG.42537|MSTRG.42537.5:30.11|346AA|89AA|, LongORFlinc|3P|MSTRG.42537|MSTRG.42537.6:6.0|346AA|89AA|, linc|3P|MSTRG.39334|MS…		0		0		0
NONCO12088	chr4	14911584	15003669	-	[TCONS_00753294, TCONS_00753293]	[]	[TCONS_00753293, TCONS_00753294]	11	[]	[]	[]	[Zebrafish]	[]			[LongORFEnsASCoding|3P|MSTRG.42537|MSTRG.42537.1:0.57|346AA|89AA|, LongORFEnsASCoding|3P|MSTRG.42537|MSTRG.42537.2:17.88|346AA|89AA|, LongORFEnsASCoding|3P|MSTRG.42537|MSTRG.42537.3:5.25|346AA|89AA|, LongORFlinc|3P|MSTRG.42537|MSTRG.42537.4:9.51|346AA|89AA|, LongORFlinc|3P|MSTRG.42537|MSTRG.42537.5:30.11|346AA|89AA|, LongORFlinc|3P|MSTRG.42537|MSTRG.42537.6:6.0|346AA|89AA|, linc|3P|MSTRG.39334|MS…		0		0		0
NONCO12085	chr4	13649320	13650024	-	[TCONS_00753282]	[]	[TCONS_00753282]	2	[]	[]	[]	[Zebrafish]	[]			[LongORFEnsASCoding|3P|MSTRG.42537|MSTRG.42537.1:0.57|346AA|89AA|, LongORFEnsASCoding|3P|MSTRG.42537|MSTRG.42537.2:17.88|346AA|89AA|, LongORFEnsASCoding|3P|MSTRG.42537|MSTRG.42537.3:5.25|346AA|89AA|, LongORFlinc|3P|MSTRG.42537|MSTRG.42537.4:9.51|346AA|89AA|, LongORFlinc|3P|MSTRG.42537|MSTRG.42537.5:30.11|346AA|89AA|, LongORFlinc|3P|MSTRG.42537|MSTRG.42537.6:6.0|346AA|89AA|, linc|3P|MSTRG.39334|MS…		0		0		0
NONCO9117	chr2	21853419	21859181	-	[TCONS_00536209]	[]	[TCONS_00536209]	3	[]	[]	[]	[Zebrafish]	[]			[linc|3P|MSTRG.22020|MSTRG.22020.1:7.14|119AA|53AA|]		0		0		0
NONCO9116	chr2	21585163	21586897	-	[TCONS_00536208]	[]	[TCONS_00536208]	2	[]	[]	[]	[Zebrafish]	[]			[linc|3P|MSTRG.22020|MSTRG.22020.1:7.14|119AA|53AA|]		0		0		0
NONCO12080	chr4	12949197	12950294	-	[TCONS_00753264]	[]	[TCONS_00753264]	2	[]	[]	[]	[Zebrafish]	[]			[LongAUGORFlinc|3P|MSTRG.13409|MSTRG.13409.2:2.03|122AA|114AA|]		0		0		0
NONCO9119	chr2	21910305	21933495	-	[TCONS_00536212]	[]	[TCONS_00536212]	3	[]	[]	[]	[Zebrafish]	[]			[linc|3P|MSTRG.22020|MSTRG.22020.1:7.14|119AA|53AA|]		0		0		0
NONCO9118	chr2	21861302	21872435	-	[TCONS_00536210, TCONS_00536211]	[]	[TCONS_00536210, TCONS_00536211]	3	[]	[]	[]	[Zebrafish]	[]			[linc|3P|MSTRG.22020|MSTRG.22020.1:7.14|119AA|53AA|]		0		0		0
NONCO12077	chr4	11742571	11771092	-	[TCONS_00753259]	[]	[TCONS_00753259]	4	[]	[]	[]	[Zebrafish]	[]			[LongAUGORFlinc|3P|MSTRG.13409|MSTRG.13409.2:2.03|122AA|114AA|]		0		0		0
NONCO12078	chr4	12860724	12866585	-	[TCONS_00753262]	[]	[TCONS_00753262]	2	[]	[]	[]	[Zebrafish]	[]			[LongAUGORFlinc|3P|MSTRG.13409|MSTRG.13409.2:2.03|122AA|114AA|]		0		0		0
NONCO9120	chr2	22156207	22753977	-	[TCONS_00536213]	[]	[TCONS_00536213]	5	[]	[]	[]	[Zebrafish]	[]			[linc|3P|MSTRG.22020|MSTRG.22020.1:7.14|119AA|53AA|]		0		0		0
NONCO9125	chr2	23598099	23604170	-	[TCONS_00536220, TCONS_00536221]	[]	[TCONS_00536220, TCONS_00536221]	6	[]	[]	[]	[Zebrafish]	[]			[linc|3P|MSTRG.22020|MSTRG.22020.1:7.14|119AA|53AA|]		0		0		0
NONCO9122	chr2	23240996	23421927	-	[TCONS_00536217, TCONS_00536215, TCONS_00536216]	[]	[TCONS_00536215, TCONS_00536216, TCONS_00536217]	11	[]	[]	[]	[Zebrafish]	[]			[linc|3P|MSTRG.22020|MSTRG.22020.1:7.14|119AA|53AA|]		0		0		0
NONCO9121	chr2	22167480	22188423	-	[TCONS_00536214]	[]	[TCONS_00536214]	2	[]	[]	[]	[Zebrafish]	[]			[linc|3P|MSTRG.22020|MSTRG.22020.1:7.14|119AA|53AA|]		0		0		0
NONCO9124	chr2	23580386	23583247	-	[TCONS_00536219]	[]	[TCONS_00536219]	2	[]	[]	[]	[Zebrafish]	[]			[linc|3P|MSTRG.22020|MSTRG.22020.1:7.14|119AA|53AA|]		0		0		0
NONCO9123	chr2	23553534	23554915	-	[TCONS_00536218]	[]	[TCONS_00536218]	4	[]	[]	[]	[Zebrafish]	[]			[linc|3P|MSTRG.22020|MSTRG.22020.1:7.14|119AA|53AA|]		0		0		0
NONCO6903	chr17	13202500	13210077	-	[TCONS_00411409]	[]	[TCONS_00411409]	5	[]	[]	[]	[Zebrafish]	[]			[LongAUGORFlinc|3P|MSTRG.52534|MSTRG.52534.1:2.19|171AA|110AA|, LongAUGORFlinc|3P|MSTRG.52539|MSTRG.52539.1:39.65|693AA|689AA|]		0		0		0
NONCO6908	chr17	14670899	14683520	-	[TCONS_00411427]	[]	[TCONS_00411427]	2	[]	[]	[]	[Zebrafish]	[]			[LongAUGORFlinc|3P|MSTRG.52620|MSTRG.52620.2:5.41|356AA|109AA|]		0		0		0
NONCO12053	chr4	3065197	3076241	-	[TCONS_00753034]	[]	[TCONS_00753034]	3	[]	[]	[]	[Zebrafish]	[]			[EnsASCoding|3P|MSTRG.1771|MSTRG.1771.1:0.75|108AA|64AA|, EnsASCoding|3P|MSTRG.1772|ENSDART00000144777:30.51|80AA|73AA|, EnsASCoding|3P|MSTRG.1772|MSTRG.1772.1:10.28|65AA|62AA|, EnsASCoding|3P|MSTRG.1772|MSTRG.1772.2:49.29|74AA|62AA|, EnsASCoding|3P|MSTRG.1772|MSTRG.1772.4:4.29|80AA|73AA|, EnsASCoding|3P|MSTRG.1775|MSTRG.1775.1:6.91|98AA|98AA|, LongAUGORFEnsASCoding|3P|MSTRG.1772|MSTRG.1772.3:9.9…		0		0		0
NONCO6909	chr17	15008553	15009504	-	[TCONS_00411429]	[]	[TCONS_00411429]	2	[]	[]	[]	[Zebrafish]	[]			[LongAUGORFlinc|3P|MSTRG.52620|MSTRG.52620.2:5.41|356AA|109AA|]		0		0		0
NONCO13387	chr6	13328968	13330176	+	[TCONS_00849735]	[]	[TCONS_00849735]	2	[]	[]	[]	[Zebrafish]	[]			[LongAUGORFlinc|3P|MSTRG.46944|MSTRG.46944.1:0.53|122AA|121AA|]		0		0		0
NONCO13386	chr6	12514341	12515006	+	[TCONS_00849721]	[]	[TCONS_00849721]	2	[]	[]	[]	[Zebrafish]	[]			[LongORFlinc|3P|MSTRG.36937|MSTRG.36937.2:0.78|543AA|69AA|, linc|3P|MSTRG.36937|MSTRG.36937.1:2.19|146AA|29AA|]		0		0		0
NONCO6904	chr17	13659794	13972812	-	[TCONS_00411416, TCONS_00411415, TCONS_00411414, TCONS_00411422, TCONS_00411421, TCONS_00411417]	[]	[TCONS_00411414, TCONS_00411415, TCONS_00411416, TCONS_00411417, TCONS_00411421, TCONS_00411422]	10	[]	[]	[]	[Zebrafish]	[]			[EnsShortNonCoding|3P|MSTRG.9747|ENSDART00000153038:0.2|86AA|42AA|, EnsShortNonCoding|3P|MSTRG.9747|ENSDART00000153176:1.11|88AA|42AA|, EnsShortNonCoding|3P|MSTRG.9747|ENSDART00000153181:0.96|132AA|42AA|, EnsShortNonCoding|3P|MSTRG.9747|ENSDART00000153362:1.05|135AA|72AA|, EnsShortNonCoding|3P|MSTRG.9747|ENSDART00000153410:1.3|103AA|94AA|, EnsShortNonCoding|3P|MSTRG.9747|ENSDART00000191107:0.4|13…		0		0		0
NONCO6905	chr17	13836036	13843911	-	[TCONS_00411419]	[]	[TCONS_00411419]	3	[]	[]	[]	[Zebrafish]	[]			[EnsShortNonCoding|3P|MSTRG.9747|ENSDART00000153038:0.2|86AA|42AA|, EnsShortNonCoding|3P|MSTRG.9747|ENSDART00000153176:1.11|88AA|42AA|, EnsShortNonCoding|3P|MSTRG.9747|ENSDART00000153181:0.96|132AA|42AA|, EnsShortNonCoding|3P|MSTRG.9747|ENSDART00000153362:1.05|135AA|72AA|, EnsShortNonCoding|3P|MSTRG.9747|ENSDART00000153410:1.3|103AA|94AA|, EnsShortNonCoding|3P|MSTRG.9747|ENSDART00000191107:0.4|13…		0		0		0
NONCO6906	chr17	13861064	13870269	-	[TCONS_00411420]	[]	[TCONS_00411420]	3	[]	[]	[]	[Zebrafish]	[]			[EnsShortNonCoding|3P|MSTRG.9747|ENSDART00000153038:0.2|86AA|42AA|, EnsShortNonCoding|3P|MSTRG.9747|ENSDART00000153176:1.11|88AA|42AA|, EnsShortNonCoding|3P|MSTRG.9747|ENSDART00000153181:0.96|132AA|42AA|, EnsShortNonCoding|3P|MSTRG.9747|ENSDART00000153362:1.05|135AA|72AA|, EnsShortNonCoding|3P|MSTRG.9747|ENSDART00000153410:1.3|103AA|94AA|, EnsShortNonCoding|3P|MSTRG.9747|ENSDART00000191107:0.4|13…		0		0		0
NONCO13383	chr6	11810834	11811481	+	[TCONS_00849706]	[]	[TCONS_00849706]	2	[]	[]	[]	[Zebrafish]	[]			[LongAUGORFlinc|3P|MSTRG.27689|MSTRG.27689.1:5.16|432AA|154AA|]		0		0		0
NONCO9185	chr2	45148215	45166338	-	[TCONS_00536981, TCONS_00536976, TCONS_00536977, TCONS_00536978, TCONS_00536979]	[]	[TCONS_00536976, TCONS_00536977, TCONS_00536978, TCONS_00536979, TCONS_00536981]	5	[]	[]	[]	[Zebrafish]	[]			[linc|3P|MSTRG.11195|ENSDART00000170288:0.1|109AA|35AA|]		0		0		0
NONCO9188	chr2	45392008	45550434	-	[TCONS_00536987, TCONS_00536988, TCONS_00536986, TCONS_00536989]	[]	[TCONS_00536986, TCONS_00536987, TCONS_00536988, TCONS_00536989]	11	[]	[]	[]	[Zebrafish]	[]			[linc|3P|MSTRG.11182|ENSDART00000194315:11.87|150AA|34AA|]		0		0		0
NONCO13371	chr6	8329887	8342688	+	[TCONS_00849618]	[]	[TCONS_00849618]	2	[]	[]	[]	[Zebrafish]	[]			[LongAUGORFlinc|3P|MSTRG.45439|MSTRG.45439.1:125.91|158AA|126AA|, LongAUGORFlinc|3P|MSTRG.45441|MSTRG.45441.1:1.69|299AA|299AA|, LongAUGORFlinc|3P|MSTRG.45441|MSTRG.45441.4:2.29|299AA|299AA|]		0		0		0
NONCO12049	chr4	1575788	1581980	-	[TCONS_00752929]	[]	[TCONS_00752929]	2	[]	[]	[]	[Zebrafish]	[]			[EnsShortNonCoding|3P|MSTRG.14150|ENSDART00000182203:0.81|132AA|42AA|, EnsShortNonCoding|3P|MSTRG.14150|MSTRG.14150.1:0.49|168AA|42AA|, EnsShortNonCoding|3P|MSTRG.14150|MSTRG.14150.2:0.21|132AA|42AA|]		0		0		0
NONCO12020	chr4	187812122	187813520	+	[TCONS_00752713]	[]	[TCONS_00752713]	2	[]	[]	[]	[Zebrafish]	[]			[linc|3P|MSTRG.790|ENSDART00000135012:0.71|74AA|46AA|]		0		0		0
NONCO14683	chr7	52959529	52965500	-	[TCONS_00909079]	[]	[TCONS_00909079]	2	[]	[]	[]	[Zebrafish]	[]			[linc|3P|MSTRG.45149|MSTRG.45149.1:9.96|87AA|81AA|]		0		0		0
NONCO12021	chr4	187981252	187982084	+	[TCONS_00752716]	[]	[TCONS_00752716]	2	[]	[]	[]	[Zebrafish]	[]			[linc|3P|MSTRG.790|ENSDART00000135012:0.71|74AA|46AA|]		0		0		0
NONCO13351	chr6	3056123	3056995	+	[TCONS_00849476]	[]	[TCONS_00849476]	2	[]	[]	[]	[Zebrafish]	[]			[EnsASCoding|3P|MSTRG.35607|MSTRG.35607.1:5.11|99AA|28AA|, linc|3P|MSTRG.35605|MSTRG.35605.1:2.68|53AA|39AA|]		0		0		0
NONCO14682	chr7	52232930	52260609	-	[TCONS_00909077]	[]	[TCONS_00909077]	4	[]	[]	[]	[Zebrafish]	[]			[linc|3P|MSTRG.45149|MSTRG.45149.1:9.96|87AA|81AA|]		0		0		0
NONCO12022	chr4	188123139	188130500	+	[TCONS_00752718, TCONS_00752717]	[]	[TCONS_00752717, TCONS_00752718]	4	[]	[]	[]	[Zebrafish]	[]			[linc|3P|MSTRG.790|ENSDART00000135012:0.71|74AA|46AA|]		0		0		0
NONCO14685	chr7	53626906	53635942	-	[TCONS_00909081]	[]	[TCONS_00909081]	3	[]	[]	[]	[Zebrafish]	[]			[linc|3P|MSTRG.45149|MSTRG.45149.1:9.96|87AA|81AA|]		0		0		0
NONCO14684	chr7	53582684	53584809	-	[TCONS_00909080]	[]	[TCONS_00909080]	2	[]	[]	[]	[Zebrafish]	[]			[linc|3P|MSTRG.45149|MSTRG.45149.1:9.96|87AA|81AA|]		0		0		0
NONCO6937	chr17	19070208	19072981	-	[TCONS_00411864]	[]	[TCONS_00411864]	5	[]	[]	[]	[Zebrafish]	[]			[EnsASCoding|3P|MSTRG.52063|ENSDART00000153701:0.98|103AA|69AA|, EnsASCoding|3P|MSTRG.52066|MSTRG.52066.1:2.08|73AA|63AA|]		0		0		0
NONCO13356	chr6	3893359	3894524	+	[TCONS_00849512]	[]	[TCONS_00849512]	3	[]	[]	[]	[Zebrafish]	[]			[LongAUGORFlinc|3P|MSTRG.45555|MSTRG.45555.1:5.76|303AA|166AA|]		0		0		0
NONCO14687	chr7	53994368	54015437	-	[TCONS_00909083]	[]	[TCONS_00909083]	3	[]	[]	[]	[Zebrafish]	[]			[linc|3P|MSTRG.45149|MSTRG.45149.1:9.96|87AA|81AA|]		0		0		0
NONCO14686	chr7	53723201	53879624	-	[TCONS_00909082]	[]	[TCONS_00909082]	6	[]	[]	[]	[Zebrafish]	[]			[linc|3P|MSTRG.45149|MSTRG.45149.1:9.96|87AA|81AA|]		0		0		0
NONCO14688	chr7	54643744	54646487	-	[TCONS_00909084]	[]	[TCONS_00909084]	2	[]	[]	[]	[Zebrafish]	[]			[LongAUGORFlinc|3P|MSTRG.45157|MSTRG.45157.2:2.26|129AA|100AA|, linc|3P|MSTRG.45157|MSTRG.45157.1:0.63|56AA|27AA|]		0		0		0
NONCO6941	chr17	19351469	19364305	-	[TCONS_00411893, TCONS_00411892, TCONS_00411891]	[]	[TCONS_00411891, TCONS_00411892, TCONS_00411893]	4	[]	[]	[]	[Zebrafish]	[]			[linc|3P|MSTRG.17340|MSTRG.17340.1:15.04|86AA|50AA|]		0		0		0
NONCO6943	chr17	19374431	19396273	-	[TCONS_00411896]	[]	[TCONS_00411896]	3	[]	[]	[]	[Zebrafish]	[]			[linc|3P|MSTRG.17340|MSTRG.17340.1:15.04|86AA|50AA|]		0		0		0
NONCO14674	chr7	48700170	48702901	-	[TCONS_00909003]	[]	[TCONS_00909003]	2	[]	[]	[]	[Zebrafish]	[]			[EnsASCoding|3P|MSTRG.71491|ENSDART00000156425:478.26|87AA|53AA|, EnsASCoding|3P|MSTRG.9819|MSTRG.9819.1:4.84|116AA|12AA|, EnsASCoding|3P|MSTRG.9819|MSTRG.9819.2:0.16|116AA|12AA|, LongAUGORFEnsASCoding|3P|MSTRG.71491|MSTRG.71491.1:3.5|669AA|332AA|]		0		0		0
NONCO6948	chr17	20458739	20462723	-	[TCONS_00411984]	[]	[TCONS_00411984]	3	[]	[]	[]	[Zebrafish]	[]			[LongAUGORFlinc|3P|MSTRG.22280|MSTRG.22280.1:0.99|151AA|126AA|, LongAUGORFlinc|3P|MSTRG.25015|ENSDART00000194033:0.64|162AA|126AA|, LongAUGORFlinc|3P|MSTRG.25015|ENSDART00000194912:0.37|135AA|127AA|, linc|3P|MSTRG.22285|ENSDART00000194802:0.35|115AA|84AA|]		0		0		0
NONCO6949	chr17	20479979	20482061	-	[TCONS_00411985]	[]	[TCONS_00411985]	2	[]	[]	[]	[Zebrafish]	[]			[LongAUGORFlinc|3P|MSTRG.22280|MSTRG.22280.1:0.99|151AA|126AA|, LongAUGORFlinc|3P|MSTRG.25015|ENSDART00000194033:0.64|162AA|126AA|, LongAUGORFlinc|3P|MSTRG.25015|ENSDART00000194912:0.37|135AA|127AA|, linc|3P|MSTRG.22285|ENSDART00000194802:0.35|115AA|84AA|]		0		0		0
NONCO13349	chr6	2917127	2917967	+	[TCONS_00849457]	[]	[TCONS_00849457]	2	[]	[]	[]	[Zebrafish]	[]			[EnsASCoding|3P|MSTRG.35607|MSTRG.35607.1:5.11|99AA|28AA|, linc|3P|MSTRG.35605|MSTRG.35605.1:2.68|53AA|39AA|]		0		0		0
NONCO13348	chr6	2637169	2640235	+	[TCONS_00849453]	[]	[TCONS_00849453]	2	[]	[]	[]	[Zebrafish]	[]			[EnsASCoding|3P|MSTRG.30978|MSTRG.30978.2:5.78|112AA|44AA|, EnsASCoding|3P|MSTRG.35603|MSTRG.35603.1:1.94|73AA|64AA|, LongAUGORFEnsASCoding|3P|MSTRG.30978|MSTRG.30978.1:1.74|124AA|121AA||NearGap, linc|3P|MSTRG.30978|MSTRG.30978.3:1.3|87AA|52AA||NearGap, linc|3P|MSTRG.30982|MSTRG.30982.1:0.18|63AA|46AA||NearGap, linc|3P|MSTRG.35596|MSTRG.35596.1:3.47|96AA|1AA|]		0		0		0
NONCO13346	chr6	2245981	2482256	+	[TCONS_00849443, TCONS_00849444, TCONS_00849445, TCONS_00849435, TCONS_00849446, TCONS_00849436, TCONS_00849437, TCONS_00849448, TCONS_00849438, TCONS_00849449, TCONS_00849439, TCONS_00849450, TCONS_00849440, TCONS_00849441, TCONS_00849452, TCONS_00849442]	[]	[TCONS_00849435, TCONS_00849436, TCONS_00849437, TCONS_00849438, TCONS_00849439, TCONS_00849440, TCONS_00849441, TCONS_00849442, TCONS_00849443, TCONS_00849444, TCONS_00849445, TCONS_00849446, TCONS_00849448, TCONS_00849449, TCONS_00849450, TCONS_00849452]	17	[]	[]	[]	[Zebrafish]	[]			[EnsASCoding|3P|MSTRG.30978|MSTRG.30978.2:5.78|112AA|44AA|, EnsASCoding|3P|MSTRG.35603|MSTRG.35603.1:1.94|73AA|64AA|, LongAUGORFEnsASCoding|3P|MSTRG.30978|MSTRG.30978.1:1.74|124AA|121AA||NearGap, linc|3P|MSTRG.30978|MSTRG.30978.3:1.3|87AA|52AA||NearGap, linc|3P|MSTRG.30982|MSTRG.30982.1:0.18|63AA|46AA||NearGap, linc|3P|MSTRG.35596|MSTRG.35596.1:3.47|96AA|1AA|]		0		0		0
NONCO6950	chr17	20516224	20536547	-	[TCONS_00411988]	[]	[TCONS_00411988]	4	[]	[]	[]	[Zebrafish]	[]			[LongAUGORFlinc|3P|MSTRG.22280|MSTRG.22280.1:0.99|151AA|126AA|, LongAUGORFlinc|3P|MSTRG.25015|ENSDART00000194033:0.64|162AA|126AA|, LongAUGORFlinc|3P|MSTRG.25015|ENSDART00000194912:0.37|135AA|127AA|, linc|3P|MSTRG.22285|ENSDART00000194802:0.35|115AA|84AA|]		0		0		0
NONCO6955	chr17	21560547	21562330	-	[TCONS_00412029]	[]	[TCONS_00412029]	2	[]	[]	[]	[Zebrafish]	[]			[linc|3P|MSTRG.50803|MSTRG.50803.1:0.85|126AA|89AA|, linc|3P|MSTRG.50807|MSTRG.50807.1:0.98|42AA|20AA|]		0		0		0
NONCO6956	chr17	21760933	21792968	-	[TCONS_00412032, TCONS_00412031, TCONS_00412030]	[]	[TCONS_00412030, TCONS_00412031, TCONS_00412032]	8	[]	[]	[]	[Zebrafish]	[]			[linc|3P|MSTRG.50803|MSTRG.50803.1:0.85|126AA|89AA|, linc|3P|MSTRG.50807|MSTRG.50807.1:0.98|42AA|20AA|]		0		0		0
NONCO6951	chr17	20646645	20657814	-	[TCONS_00411991]	[]	[TCONS_00411991]	8	[]	[]	[]	[Zebrafish]	[]			[LongAUGORFlinc|3P|MSTRG.22280|MSTRG.22280.1:0.99|151AA|126AA|, LongAUGORFlinc|3P|MSTRG.25015|ENSDART00000194033:0.64|162AA|126AA|, LongAUGORFlinc|3P|MSTRG.25015|ENSDART00000194912:0.37|135AA|127AA|, linc|3P|MSTRG.22285|ENSDART00000194802:0.35|115AA|84AA|]		0		0		0
NONCO6952	chr17	21163279	21163813	-	[TCONS_00412017]	[]	[TCONS_00412017]	2	[]	[]	[]	[Zebrafish]	[]			[linc|3P|MSTRG.50803|MSTRG.50803.1:0.85|126AA|89AA|]		0		0		0
NONCO6954	chr17	21469832	21477781	-	[TCONS_00412027]	[]	[TCONS_00412027]	3	[]	[]	[]	[Zebrafish]	[]			[linc|3P|MSTRG.50803|MSTRG.50803.1:0.85|126AA|89AA|, linc|3P|MSTRG.50807|MSTRG.50807.1:0.98|42AA|20AA|]		0		0		0
NONCO14660	chr7	42993733	43099149	-	[TCONS_00908704, TCONS_00908705, TCONS_00908703]	[]	[TCONS_00908703, TCONS_00908704, TCONS_00908705]	11	[]	[]	[]	[Zebrafish]	[]			[EnsASCoding|3P|MSTRG.33773|MSTRG.33773.1:7.41|56AA|35AA|, LongAUGORFlinc|3P|MSTRG.45157|MSTRG.45157.2:2.26|129AA|100AA|, linc|3P|MSTRG.45157|MSTRG.45157.1:0.63|56AA|27AA|]		0		0		0
NONCO13332	chr5	178804531	178805762	-	[TCONS_00802605]	[]	[TCONS_00802605]	2	[]	[]	[]	[Zebrafish]	[]			[LongAUGORFlinc|3P|MSTRG.15373|MSTRG.15373.1:7.14|906AA|778AA|, linc|3P|MSTRG.38919|MSTRG.38919.1:4.94|114AA|80AA|]		0		0		0
NONCO13331	chr5	178191861	178245436	-	[TCONS_00802584, TCONS_00802586, TCONS_00802585]	[]	[TCONS_00802584, TCONS_00802585, TCONS_00802586]	17	[]	[]	[]	[Zebrafish]	[]			[linc|3P|MSTRG.38919|MSTRG.38919.1:4.94|114AA|80AA|]		0		0		0
NONCO13333	chr5	178930322	178942580	-	[TCONS_00802608]	[]	[TCONS_00802608]	2	[]	[]	[]	[Zebrafish]	[]			[LongAUGORFlinc|3P|MSTRG.15373|MSTRG.15373.1:7.14|906AA|778AA|, linc|3P|MSTRG.38919|MSTRG.38919.1:4.94|114AA|80AA|]		0		0		0
NONCO14664	chr7	44824648	44826939	-	[TCONS_00908868]	[]	[TCONS_00908868]	2	[]	[]	[]	[Zebrafish]	[]			[EnsASCoding|3P|MSTRG.59877|MSTRG.59877.1:26.2|97AA|55AA|, LongAUGORFlinc|3P|MSTRG.5131|MSTRG.5131.1:102.12|146AA|120AA|, LongAUGORFlinc|3P|MSTRG.5131|MSTRG.5131.2:45.16|146AA|120AA|]		0		0		0
NONCO9193	chr2	46619435	46621306	-	[TCONS_00537000]	[]	[TCONS_00537000]	3	[]	[]	[]	[Zebrafish]	[]			[LongAUGORFlinc|3P|MSTRG.9313|MSTRG.9313.1:70.62|723AA|566AA|, linc|3P|MSTRG.9313|ENSDART00000152983:4877.58|90AA|86AA|]		0		0		0
NONCO12004	chr4	177796855	177801759	+	[TCONS_00752554]	[]	[TCONS_00752554]	2	[]	[]	[]	[Zebrafish]	[]			[linc|3P|MSTRG.1696|ENSDART00000194306:3.79|110AA|30AA|]		0		0		0
NONCO15983	chr9	96619364	96620615	+	[TCONS_01010112]	[]	[TCONS_01010112]	2	[]	[]	[]	[Zebrafish]	[]			[EnsASCoding|3P|MSTRG.6870|MSTRG.6870.1:1.21|99AA|71AA|, EnsASCoding|3P|MSTRG.6870|MSTRG.6870.2:0.68|61AA|43AA|, linc|3P|MSTRG.6870|ENSDART00000157337:0.49|80AA|42AA|]		0		0		0
NONCO13321	chr5	176134356	176153244	-	[TCONS_00802366]	[]	[TCONS_00802366]	2	[]	[]	[]	[Zebrafish]	[]			[LongAUGORFEnsASCoding|3P|MSTRG.15488|MSTRG.15488.1:363.33|163AA|119AA|, LongAUGORFlinc|3P|MSTRG.15433|MSTRG.15433.1:8.44|475AA|418AA||NearGap, linc|3P|MSTRG.15432|MSTRG.15432.1:2.69|146AA|46AA|]		0		0		0
NONCO6929	chr17	17577339	17581002	-	[TCONS_00411669]	[]	[TCONS_00411669]	4	[]	[]	[]	[Zebrafish]	[]			[LongAUGORFlinc|3P|MSTRG.53195|MSTRG.53195.2:6.62|974AA|536AA|, linc|3P|MSTRG.8267|MSTRG.8267.1:0.51|141AA|81AA|]		0		0		0
NONCO13327	chr5	177284945	177298195	-	[TCONS_00802533, TCONS_00802535, TCONS_00802534]	[]	[TCONS_00802533, TCONS_00802534, TCONS_00802535]	3	[]	[]	[]	[Zebrafish]	[]			[LongAUGORFlinc|3P|MSTRG.14610|ENSDART00000194828:0.28|337AA|325AA|, LongAUGORFlinc|3P|MSTRG.14610|ENSDART00000194838:0.18|337AA|325AA|, LongAUGORFlinc|3P|MSTRG.14610|MSTRG.14610.1:0.74|309AA|297AA|, LongAUGORFlinc|3P|MSTRG.14610|MSTRG.14610.2:0.44|337AA|325AA|, LongAUGORFlinc|3P|MSTRG.14610|MSTRG.14610.5:0.12|321AA|309AA|]		0		0		0
NONCO14658	chr7	42701324	42746046	-	[TCONS_00908689]	[]	[TCONS_00908689]	3	[]	[]	[]	[Zebrafish]	[]			[LongAUGORFlinc|3P|MSTRG.45555|MSTRG.45555.1:5.76|303AA|166AA|]		0		0		0
NONCO13326	chr5	177263434	177264647	-	[TCONS_00802532]	[]	[TCONS_00802532]	2	[]	[]	[]	[Zebrafish]	[]			[LongAUGORFlinc|3P|MSTRG.14610|ENSDART00000194828:0.28|337AA|325AA|, LongAUGORFlinc|3P|MSTRG.14610|ENSDART00000194838:0.18|337AA|325AA|, LongAUGORFlinc|3P|MSTRG.14610|MSTRG.14610.1:0.74|309AA|297AA|, LongAUGORFlinc|3P|MSTRG.14610|MSTRG.14610.2:0.44|337AA|325AA|, LongAUGORFlinc|3P|MSTRG.14610|MSTRG.14610.5:0.12|321AA|309AA|]		0		0		0
NONCO13322	chr5	176153942	176166459	-	[TCONS_00802367]	[]	[TCONS_00802367]	4	[]	[]	[]	[Zebrafish]	[]			[LongAUGORFEnsASCoding|3P|MSTRG.15488|MSTRG.15488.1:363.33|163AA|119AA|, LongAUGORFlinc|3P|MSTRG.15433|MSTRG.15433.1:8.44|475AA|418AA||NearGap, linc|3P|MSTRG.15432|MSTRG.15432.1:2.69|146AA|46AA|]		0		0		0
NONCO15987	chr9	97094757	97123230	+	[TCONS_01010141]	[]	[TCONS_01010141]	3	[]	[]	[]	[Zebrafish]	[]			[EnsASCoding|3P|MSTRG.3138|MSTRG.3138.1:0.76|122AA|99AA|, EnsASCoding|3P|MSTRG.3138|MSTRG.3138.2:86.59|82AA|68AA|, LongAUGORFEnsASCoding|3P|MSTRG.3137|MSTRG.3137.2:75.04|203AA|151AA|, LongAUGORFEnsASCoding|3P|MSTRG.3137|MSTRG.3137.3:65.74|203AA|151AA|, linc|3P|MSTRG.3137|MSTRG.3137.1:178.67|73AA|49AA|]		0		0		0
NONCO13325	chr5	177228204	177230345	-	[TCONS_00802531]	[]	[TCONS_00802531]	2	[]	[]	[]	[Zebrafish]	[]			[LongAUGORFlinc|3P|MSTRG.14610|ENSDART00000194828:0.28|337AA|325AA|, LongAUGORFlinc|3P|MSTRG.14610|ENSDART00000194838:0.18|337AA|325AA|, LongAUGORFlinc|3P|MSTRG.14610|MSTRG.14610.1:0.74|309AA|297AA|, LongAUGORFlinc|3P|MSTRG.14610|MSTRG.14610.2:0.44|337AA|325AA|, LongAUGORFlinc|3P|MSTRG.14610|MSTRG.14610.5:0.12|321AA|309AA|]		0		0		0
NONCO14656	chr7	41004265	41019537	-	[TCONS_00908677]	[]	[TCONS_00908677]	3	[]	[]	[]	[Zebrafish]	[]			[linc|3P|MSTRG.32139|MSTRG.32139.1:0.49|119AA|78AA|]		0		0		0
NONCO15984	chr9	96717878	96721422	+	[TCONS_01010115, TCONS_01010114]	[]	[TCONS_01010114, TCONS_01010115]	4	[]	[]	[]	[Zebrafish]	[]			[EnsASCoding|3P|MSTRG.6870|MSTRG.6870.1:1.21|99AA|71AA|, EnsASCoding|3P|MSTRG.6870|MSTRG.6870.2:0.68|61AA|43AA|, linc|3P|MSTRG.24945|ENSDART00000131662:23.56|97AA|74AA|, linc|3P|MSTRG.24945|ENSDART00000136872:1932.72|79AA|44AA|, linc|3P|MSTRG.24945|ENSDART00000138285:1.47|114AA|38AA|, linc|3P|MSTRG.24945|ENSDART00000144749:7027.5|79AA|44AA|, linc|3P|MSTRG.24945|MSTRG.24945.2:10825.59|114AA|38AA|,…		0		0		0
NONCO15985	chr9	96928570	96962909	+	[TCONS_01010122]	[]	[TCONS_01010122]	2	[]	[]	[]	[Zebrafish]	[]			[EnsASCoding|3P|MSTRG.3138|MSTRG.3138.1:0.76|122AA|99AA|, EnsASCoding|3P|MSTRG.3138|MSTRG.3138.2:86.59|82AA|68AA|, LongAUGORFEnsASCoding|3P|MSTRG.3137|MSTRG.3137.2:75.04|203AA|151AA|, LongAUGORFEnsASCoding|3P|MSTRG.3137|MSTRG.3137.3:65.74|203AA|151AA|, linc|3P|MSTRG.3137|MSTRG.3137.1:178.67|73AA|49AA|]		0		0		0
NONCO6936	chr17	19067521	19077749	-	[TCONS_00411863, TCONS_00411862]	[]	[TCONS_00411862, TCONS_00411863]	3	[]	[]	[]	[Zebrafish]	[]			[EnsASCoding|3P|MSTRG.52063|ENSDART00000153701:0.98|103AA|69AA|, EnsASCoding|3P|MSTRG.52066|MSTRG.52066.1:2.08|73AA|63AA|]		0		0		0
NONCO15972	chr9	93759335	93764153	+	[TCONS_01010004]	[]	[TCONS_01010004]	3	[]	[]	[]	[Zebrafish]	[]			[linc|3P|MSTRG.3282|ENSDART00000142214:0.32|122AA|96AA|]		0		0		0
NONCO14640	chr7	35535630	35549873	-	[TCONS_00908532]	[]	[TCONS_00908532]	2	[]	[]	[]	[Zebrafish]	[]			[EnsASCoding|3P|MSTRG.20812|MSTRG.20812.1:4.95|71AA|66AA|, LongAUGORFlinc|3P|MSTRG.20814|MSTRG.20814.1:26.88|498AA|242AA|]		0		0		0
NONCO15977	chr9	94967637	94972440	+	[TCONS_01010040]	[]	[TCONS_01010040]	3	[]	[]	[]	[Zebrafish]	[]			[EnsASCoding|3P|MSTRG.5744|MSTRG.5744.1:0.17|83AA|27AA||NearGap, EnsASCoding|3P|MSTRG.5744|MSTRG.5744.2:0.55|83AA|48AA||NearGap, LongAUGORFlinc|3P|MSTRG.5756|MSTRG.5756.1:7.78|274AA|184AA|]		0		0		0
NONCO15976	chr9	94903579	94922396	+	[TCONS_01010038, TCONS_01010037, TCONS_01010030, TCONS_01010032, TCONS_01010031, TCONS_01010034, TCONS_01010035]	[]	[TCONS_01010030, TCONS_01010031, TCONS_01010032, TCONS_01010034, TCONS_01010035, TCONS_01010037, TCONS_01010038]	11	[]	[]	[]	[Zebrafish]	[]			[EnsASCoding|3P|MSTRG.5744|MSTRG.5744.1:0.17|83AA|27AA||NearGap, EnsASCoding|3P|MSTRG.5744|MSTRG.5744.2:0.55|83AA|48AA||NearGap, LongAUGORFlinc|3P|MSTRG.5756|MSTRG.5756.1:7.78|274AA|184AA|]		0		0		0
NONCO15973	chr9	93881343	93945044	+	[TCONS_01010005, TCONS_01010010, TCONS_01010012, TCONS_01010011]	[]	[TCONS_01010005, TCONS_01010010, TCONS_01010011, TCONS_01010012]	6	[]	[]	[]	[Zebrafish]	[]			[linc|3P|MSTRG.3282|ENSDART00000142214:0.32|122AA|96AA|]		0		0		0
NONCO15974	chr9	93921854	93927858	+	[TCONS_01010007, TCONS_01010006, TCONS_01010008]	[]	[TCONS_01010006, TCONS_01010007, TCONS_01010008]	4	[]	[]	[]	[Zebrafish]	[]			[linc|3P|MSTRG.3282|ENSDART00000142214:0.32|122AA|96AA|]		0		0		0
NONCO13309	chr5	173213792	173236042	-	[TCONS_00802287, TCONS_00802286, TCONS_00802289, TCONS_00802290]	[]	[TCONS_00802286, TCONS_00802287, TCONS_00802289, TCONS_00802290]	6	[]	[]	[]	[Zebrafish]	[]			[linc|3P|MSTRG.39334|MSTRG.39334.1:0.19|87AA|37AA|]		0		0		0
NONCO13308	chr5	173134616	173173214	-	[TCONS_00802283, TCONS_00802285, TCONS_00802284]	[]	[TCONS_00802283, TCONS_00802284, TCONS_00802285]	4	[]	[]	[]	[Zebrafish]	[]			[linc|3P|MSTRG.39334|MSTRG.39334.1:0.19|87AA|37AA|]		0		0		0
NONCO5655	chr16	9560511	9611421	+	[TCONS_00362198]	[]	[TCONS_00362198]	6	[]	[]	[]	[Zebrafish]	[]			[linc|3P|MSTRG.51385|ENSDART00000151742:0.35|64AA|19AA|]		0		0		0
NONCO6989	chr17	29291952	29292518	-	[TCONS_00412456]	[]	[TCONS_00412456]	2	[]	[]	[]	[Zebrafish]	[]			[EnsASCoding|3P|MSTRG.17549|MSTRG.17549.1:1.73|136AA|74AA|, EnsASCoding|3P|MSTRG.17549|MSTRG.17549.2:19.11|136AA|74AA|, linc|3P|MSTRG.4657|MSTRG.4657.2:2.57|160AA|35AA|, linc|3P|MSTRG.4657|MSTRG.4657.3:1.89|160AA|42AA|]		0		0		0
NONCO5654	chr16	9449444	9501950	+	[TCONS_00362197]	[]	[TCONS_00362197]	3	[]	[]	[]	[Zebrafish]	[]			[linc|3P|MSTRG.51385|ENSDART00000151742:0.35|64AA|19AA|]		0		0		0
NONCO15968	chr9	91586552	91591213	+	[TCONS_01009964]	[]	[TCONS_01009964]	2	[]	[]	[]	[Zebrafish]	[]			[LongAUGORFEnsASCoding|3P|MSTRG.37547|MSTRG.37547.1:31199.36|237AA|236AA|]		0		0		0
NONCO13301	chr5	171984394	171986017	-	[TCONS_00802253]	[]	[TCONS_00802253]	3	[]	[]	[]	[Zebrafish]	[]			[LongAUGORFlinc|3P|MSTRG.14212|ENSDART00000157775:4.58|126AA|114AA|, linc|3P|MSTRG.39389|MSTRG.39389.1:1.12|124AA|77AA|, linc|3P|MSTRG.39389|MSTRG.39389.2:1.78|116AA|61AA|]		0		0		0
NONCO15964	chr9	90459066	90462229	+	[TCONS_01009945]	[]	[TCONS_01009945]	7	[]	[]	[]	[Zebrafish]	[]			[LongAUGORFlinc|3P|MSTRG.27487|MSTRG.27487.1:4.48|466AA|463AA|, LongORFlinc|3P|MSTRG.29824|MSTRG.29824.1:12.23|397AA|39AA|]		0		0		0
NONCO15965	chr9	90479080	90481205	+	[TCONS_01009946]	[]	[TCONS_01009946]	2	[]	[]	[]	[Zebrafish]	[]			[LongAUGORFlinc|3P|MSTRG.27487|MSTRG.27487.1:4.48|466AA|463AA|, LongORFlinc|3P|MSTRG.29824|MSTRG.29824.1:12.23|397AA|39AA|]		0		0		0
NONCO3004	chr11	123184381	123185478	-	[TCONS_00159322, TCONS_00159323]	[]	[TCONS_00159322, TCONS_00159323]	3	[]	[]	[]	[Zebrafish]	[]			[EnsASCoding|3P|MSTRG.26644|ENSDART00000144951:1.7|61AA|38AA|, EnsASCoding|3P|MSTRG.26644|MSTRG.26644.2:3.05|93AA|72AA|, EnsASCoding|3P|MSTRG.76177|MSTRG.76177.1:0.9|107AA|96AA|, LongAUGORFEnsASCoding|3P|MSTRG.26626|MSTRG.26626.2:8.79|684AA|416AA|, LongAUGORFEnsASCoding|3P|MSTRG.26626|MSTRG.26626.3:21.08|708AA|700AA|, LongAUGORFEnsASCoding|3P|MSTRG.26632|MSTRG.26632.1:0.24|112AA|104AA|, LongAUGOR…		0		0		0
NONCO3002	chr11	122165645	122172471	-	[TCONS_00159288]	[]	[TCONS_00159288]	2	[]	[]	[]	[Zebrafish]	[]			[linc|3P|MSTRG.60625|MSTRG.60625.1:44.44|115AA|60AA|, linc|3P|MSTRG.60625|MSTRG.60625.2:53.25|115AA|60AA|]		0		0		0
NONCO3008	chr11	125002742	125009483	-	[TCONS_00159429]	[]	[TCONS_00159429]	2	[]	[]	[]	[Zebrafish]	[]			[linc|3P|MSTRG.4368|MSTRG.4368.1:0.18|61AA|57AA|]		0		0		0
NONCO3009	chr11	125028356	125034505	-	[TCONS_00159430]	[]	[TCONS_00159430]	3	[]	[]	[]	[Zebrafish]	[]			[linc|3P|MSTRG.4368|MSTRG.4368.1:0.18|61AA|57AA|]		0		0		0
NONCO15957	chr9	88107493	88109009	+	[TCONS_01009890]	[]	[TCONS_01009890]	2	[]	[]	[]	[Zebrafish]	[]			[LongAUGORFlinc|3P|MSTRG.61815|MSTRG.61815.1:16.6|1909AA|168AA|]		0		0		0
NONCO14620	chr7	27278861	27280847	-	[TCONS_00908325]	[]	[TCONS_00908325]	2	[]	[]	[]	[Zebrafish]	[]			[linc|3P|MSTRG.28646|MSTRG.28646.1:1.79|76AA|68AA|]		0		0		0
NONCO6964	chr17	26256573	26301249	-	[TCONS_00412074]	[]	[TCONS_00412074]	4	[]	[]	[]	[Zebrafish]	[]			[LongAUGORFlinc|3P|MSTRG.17511|MSTRG.17511.1:8.3|295AA|103AA|, linc|3P|MSTRG.17510|ENSDART00000154022:1.26|125AA|95AA|]		0		0		0
NONCO6965	chr17	26348693	26349291	-	[TCONS_00412075]	[]	[TCONS_00412075]	2	[]	[]	[]	[Zebrafish]	[]			[LongAUGORFlinc|3P|MSTRG.17511|MSTRG.17511.1:8.3|295AA|103AA|, linc|3P|MSTRG.17510|ENSDART00000154022:1.26|125AA|95AA|]		0		0		0
NONCO14613	chr7	25632970	25790614	-	[TCONS_00908256, TCONS_00908258, TCONS_00908255]	[]	[TCONS_00908255, TCONS_00908256, TCONS_00908258]	5	[]	[]	[]	[Zebrafish]	[]			[linc|3P|MSTRG.28646|MSTRG.28646.1:1.79|76AA|68AA|]		0		0		0
NONCO14612	chr7	25587381	25590682	-	[TCONS_00908254]	[]	[TCONS_00908254]	2	[]	[]	[]	[Zebrafish]	[]			[linc|3P|MSTRG.28646|MSTRG.28646.1:1.79|76AA|68AA|]		0		0		0
NONCO14611	chr7	25360920	25366434	-	[TCONS_00908252]	[]	[TCONS_00908252]	3	[]	[]	[]	[Zebrafish]	[]			[linc|3P|MSTRG.28646|MSTRG.28646.1:1.79|76AA|68AA|]		0		0		0
NONCO5644	chr16	5289815	5650152	+	[TCONS_00362107]	[]	[TCONS_00362107]	3	[]	[]	[]	[Zebrafish]	[]			[linc|3P|MSTRG.51433|ENSDART00000150912:0.92|89AA|53AA|, linc|3P|MSTRG.51433|MSTRG.51433.2:0.16|85AA|63AA|]		0		0		0
NONCO5643	chr16	5148739	5192596	+	[TCONS_00362104]	[]	[TCONS_00362104]	4	[]	[]	[]	[Zebrafish]	[]			[linc|3P|MSTRG.51433|ENSDART00000150912:0.92|89AA|53AA|, linc|3P|MSTRG.51433|MSTRG.51433.2:0.16|85AA|63AA|]		0		0		0
NONCO15934	chr9	78194584	78203464	+	[TCONS_01009729]	[]	[TCONS_01009729]	2	[]	[]	[]	[Zebrafish]	[]			[linc|3P|MSTRG.73228|ENSDART00000150535:0.57|115AA|14AA|]		0		0		0
NONCO5696	chr16	20592209	20598006	+	[TCONS_00362626, TCONS_00362627]	[]	[TCONS_00362626, TCONS_00362627]	4	[]	[]	[]	[Zebrafish]	[]			[EnsASCoding|3P|MSTRG.34012|MSTRG.34012.1:0.89|137AA|85AA||NearGap, EnsASCoding|3P|MSTRG.34012|MSTRG.34012.2:0.43|151AA|85AA||NearGap, EnsASCoding|3P|MSTRG.34012|MSTRG.34012.3:2.76|98AA|79AA||NearGap, EnsASCoding|3P|MSTRG.34012|MSTRG.34012.4:0.81|151AA|85AA||NearGap]		0		0		0
NONCO5694	chr16	20220246	20220847	+	[TCONS_00362599]	[]	[TCONS_00362599]	2	[]	[]	[]	[Zebrafish]	[]			[EnsASCoding|3P|MSTRG.9819|MSTRG.9819.1:4.84|116AA|12AA|, EnsASCoding|3P|MSTRG.9819|MSTRG.9819.2:0.16|116AA|12AA|, linc|3P|MSTRG.10006|MSTRG.10006.1:3.32|86AA|31AA|, linc|3P|MSTRG.10010|MSTRG.10010.2:2.32|133AA|0AA|, linc|3P|MSTRG.10010|MSTRG.10010.5:2.65|116AA|0AA|, linc|3P|MSTRG.10102|MSTRG.10102.1:2.72|90AA|71AA||NearGap, linc|3P|MSTRG.50375|MSTRG.50375.2:0.85|39AA|21AA|]		0		0		0
NONCO3032	chr11	133653565	133680271	-	[TCONS_00159634]	[]	[TCONS_00159634]	3	[]	[]	[]	[Zebrafish]	[]			[LongAUGORFlinc|3P|MSTRG.4355|MSTRG.4355.1:1.14|120AA|106AA|]		0		0		0
NONCO4372	chr14	27067617	27275673	+	[TCONS_00281240, TCONS_00281237, TCONS_00281238, TCONS_00281239]	[]	[TCONS_00281237, TCONS_00281238, TCONS_00281239, TCONS_00281240]	11	[]	[]	[]	[Zebrafish]	[]			[linc|3P|MSTRG.17443|MSTRG.17443.1:43.25|77AA|45AA|, linc|3P|MSTRG.60919|MSTRG.60919.1:1.55|103AA|80AA|]		0		0		0
NONCO4375	chr14	27342338	27383949	+	[TCONS_00281245, TCONS_00281246]	[]	[TCONS_00281245, TCONS_00281246]	4	[]	[]	[]	[Zebrafish]	[]			[linc|3P|MSTRG.17443|MSTRG.17443.1:43.25|77AA|45AA|, linc|3P|MSTRG.60919|MSTRG.60919.1:1.55|103AA|80AA|]		0		0		0
NONCO4374	chr14	27305933	27629626	+	[TCONS_00281243, TCONS_00281244]	[]	[TCONS_00281243, TCONS_00281244]	8	[]	[]	[]	[Zebrafish]	[]			[linc|3P|MSTRG.17443|MSTRG.17443.1:43.25|77AA|45AA|, linc|3P|MSTRG.60919|MSTRG.60919.1:1.55|103AA|80AA|]		0		0		0
NONCO4373	chr14	27278622	27305664	+	[TCONS_00281241, TCONS_00281242]	[]	[TCONS_00281241, TCONS_00281242]	7	[]	[]	[]	[Zebrafish]	[]			[linc|3P|MSTRG.17443|MSTRG.17443.1:43.25|77AA|45AA|, linc|3P|MSTRG.60919|MSTRG.60919.1:1.55|103AA|80AA|]		0		0		0
NONCO4379	chr14	29406094	29497969	+	[TCONS_00281268]	[]	[TCONS_00281268]	6	[]	[]	[]	[Zebrafish]	[]			[EnsASCoding|3P|MSTRG.23000|ENSDART00000157210:0.27|54AA|50AA|, EnsASCoding|3P|MSTRG.23000|MSTRG.23000.2:0.11|69AA|39AA|, EnsASCoding|3P|MSTRG.23000|MSTRG.23000.4:0.87|80AA|72AA|, EnsASCoding|3P|MSTRG.23000|MSTRG.23000.5:0.49|80AA|72AA|, linc|3P|MSTRG.23000|MSTRG.23000.7:4.79|65AA|31AA|]		0		0		0
NONCO4378	chr14	29299449	29437606	+	[TCONS_00281262, TCONS_00281263, TCONS_00281264, TCONS_00281265, TCONS_00281266, TCONS_00281267]	[]	[TCONS_00281262, TCONS_00281263, TCONS_00281264, TCONS_00281265, TCONS_00281266, TCONS_00281267]	10	[]	[]	[]	[Zebrafish]	[]			[EnsASCoding|3P|MSTRG.23000|ENSDART00000157210:0.27|54AA|50AA|, EnsASCoding|3P|MSTRG.23000|MSTRG.23000.2:0.11|69AA|39AA|, EnsASCoding|3P|MSTRG.23000|MSTRG.23000.4:0.87|80AA|72AA|, EnsASCoding|3P|MSTRG.23000|MSTRG.23000.5:0.49|80AA|72AA|, linc|3P|MSTRG.23000|MSTRG.23000.7:4.79|65AA|31AA|]		0		0		0
NONCO15913	chr9	70843566	70844228	+	[TCONS_01009596]	[]	[TCONS_01009596]	2	[]	[]	[]	[Zebrafish]	[]			[EnsASCoding|3P|MSTRG.72819|MSTRG.72819.1:8.33|59AA|32AA|]		0		0		0
NONCO5684	chr16	16752083	16757992	+	[TCONS_00362477]	[]	[TCONS_00362477]	3	[]	[]	[]	[Zebrafish]	[]			[LongAUGORFEnsASCoding|3P|MSTRG.51344|MSTRG.51344.1:13.87|123AA|101AA|]		0		0		0
NONCO231	chr1	55683533	55699850	+	[TCONS_00003217]	[]	[TCONS_00003217]	2	[]	[]	[]	[Zebrafish]	[]			[LongAUGORFlinc|3P|MSTRG.34715|MSTRG.34715.1:7.46|208AA|194AA|]		0		0		0
NONCO234	chr1	56611392	56620896	+	[TCONS_00003226]	[]	[TCONS_00003226]	3	[]	[]	[]	[Zebrafish]	[]			[LongAUGORFlinc|3P|MSTRG.34733|MSTRG.34733.1:5.41|605AA|318AA|]		0		0		0
NONCO235	chr1	56880634	56881638	+	[TCONS_00003227]	[]	[TCONS_00003227]	4	[]	[]	[]	[Zebrafish]	[]			[LongAUGORFlinc|3P|MSTRG.34733|MSTRG.34733.1:5.41|605AA|318AA|]		0		0		0
NONCO232	chr1	56289479	56333921	+	[TCONS_00003224]	[]	[TCONS_00003224]	5	[]	[]	[]	[Zebrafish]	[]			[LongAUGORFlinc|3P|MSTRG.34733|MSTRG.34733.1:5.41|605AA|318AA|]		0		0		0
NONCO233	chr1	56410759	56415792	+	[TCONS_00003225]	[]	[TCONS_00003225]	2	[]	[]	[]	[Zebrafish]	[]			[LongAUGORFlinc|3P|MSTRG.34733|MSTRG.34733.1:5.41|605AA|318AA|]		0		0		0
NONCO249	chr1	63361679	63367310	+	[TCONS_00003352]	[]	[TCONS_00003352]	2	[]	[]	[]	[Zebrafish]	[]			[linc|3P|MSTRG.65037|ENSDART00000151266:0.32|73AA|46AA|]		0		0		0
NONCO3088	chr12	9399092	9410556	+	[TCONS_00199538]	[]	[TCONS_00199538]	3	[]	[]	[]	[Zebrafish]	[]			[EnsASCoding|3P|MSTRG.49795|MSTRG.49795.3:28.31|142AA|50AA||NearGap, LongORFEnsASCoding|3P|MSTRG.17091|MSTRG.17091.1:10.41|1226AA|92AA|, LongORFlinc|3P|MSTRG.17073|MSTRG.17073.1:2.44|788AA|44AA|, linc|3P|MSTRG.17095|MSTRG.17095.1:1.05|132AA|31AA|]		0		0		0
NONCO252	chr1	63715590	63717442	+	[TCONS_00003356]	[]	[TCONS_00003356]	2	[]	[]	[]	[Zebrafish]	[]			[linc|3P|MSTRG.65037|ENSDART00000151266:0.32|73AA|46AA|]		0		0		0
NONCO250	chr1	63489877	63491329	+	[TCONS_00003354]	[]	[TCONS_00003354]	2	[]	[]	[]	[Zebrafish]	[]			[linc|3P|MSTRG.65037|ENSDART00000151266:0.32|73AA|46AA|]		0		0		0
NONCO251	chr1	63604920	63628824	+	[TCONS_00003355]	[]	[TCONS_00003355]	3	[]	[]	[]	[Zebrafish]	[]			[linc|3P|MSTRG.65037|ENSDART00000151266:0.32|73AA|46AA|]		0		0		0
NONCO257	chr1	67995312	67998012	+	[TCONS_00003494]	[]	[TCONS_00003494]	3	[]	[]	[]	[Zebrafish]	[]			[EnsASCoding|3P|MSTRG.31096|MSTRG.31096.1:104.28|37AA|20AA|, linc|3P|MSTRG.65119|MSTRG.65119.1:6.27|125AA|95AA|]		0		0		0
NONCO4380	chr14	29859551	29905618	+	[TCONS_00281269]	[]	[TCONS_00281269]	4	[]	[]	[]	[Zebrafish]	[]			[EnsASCoding|3P|MSTRG.23000|ENSDART00000157210:0.27|54AA|50AA|, EnsASCoding|3P|MSTRG.23000|MSTRG.23000.2:0.11|69AA|39AA|, EnsASCoding|3P|MSTRG.23000|MSTRG.23000.4:0.87|80AA|72AA|, EnsASCoding|3P|MSTRG.23000|MSTRG.23000.5:0.49|80AA|72AA|, linc|3P|MSTRG.23000|MSTRG.23000.7:4.79|65AA|31AA|]		0		0		0
NONCO3055	chr12	3476998	3480512	+	[TCONS_00199015]	[]	[TCONS_00199015]	3	[]	[]	[]	[Zebrafish]	[]			[EnsASCoding|3P|MSTRG.54465|ENSDART00000150333:4.95|52AA|33AA|]		0		0		0
NONCO3054	chr12	3427883	3434509	+	[TCONS_00199014, TCONS_00199013]	[TCONS_00199013, TCONS_00199014]	[TCONS_00199013, TCONS_00199014]	2	[Zebrafish]	[Zebrafish]	[Zebrafish]	[Zebrafish]	[]	[EnsASCoding|3P|MSTRG.54465|ENSDART00000150333:1.07|52AA|33AA|]	[EnsASCoding|3P|MSTRG.54465|ENSDART00000150333:1.07|52AA|33AA|]	[EnsASCoding|3P|MSTRG.54465|ENSDART00000150333:4.95|52AA|33AA|]		1	3432514-3434509;	1	3432514-3434509;	1995
NONCO4388	chr14	35937477	35938536	+	[TCONS_00281466]	[]	[TCONS_00281466]	2	[]	[]	[]	[Zebrafish]	[]			[EnsASCoding|3P|MSTRG.22394|MSTRG.22394.1:4.5|47AA|41AA|, LongAUGORFEnsASCoding|3P|MSTRG.22394|MSTRG.22394.2:13.55|146AA|146AA|, LongAUGORFlinc|3P|MSTRG.35155|MSTRG.35155.1:57.22|1020AA|111AA|]		0		0		0
NONCO264	chr1	71172135	71252151	+	[TCONS_00003562]	[]	[TCONS_00003562]	7	[]	[]	[]	[Zebrafish]	[]			[LongORFlinc|3P|MSTRG.65206|MSTRG.65206.1:43.0|224AA|29AA|]		0		0		0
NONCO268	chr1	71716681	71717802	+	[TCONS_00003575]	[]	[TCONS_00003575]	2	[]	[]	[]	[Zebrafish]	[]			[LongORFlinc|3P|MSTRG.65206|MSTRG.65206.1:43.0|224AA|29AA|]		0		0		0
NONCO4392	chr14	36683812	36704814	+	[TCONS_00281492]	[]	[TCONS_00281492]	3	[]	[]	[]	[Zebrafish]	[]			[linc|3P|MSTRG.70134|ENSDART00000139810:0.19|57AA|56AA|]		0		0		0
NONCO4391	chr14	36539632	36634494	+	[TCONS_00281491]	[]	[TCONS_00281491]	3	[]	[]	[]	[Zebrafish]	[]			[linc|3P|MSTRG.70134|ENSDART00000139810:0.19|57AA|56AA|]		0		0		0
NONCO3064	chr12	5620774	5622559	+	[TCONS_00199102, TCONS_00199101]	[]	[TCONS_00199101, TCONS_00199102]	4	[]	[]	[]	[Zebrafish]	[]			[LongAUGORFEnsASCoding|3P|MSTRG.24919|MSTRG.24919.1:15.54|236AA|210AA|, LongAUGORFEnsASCoding|3P|MSTRG.24919|MSTRG.24919.2:0.65|202AA|113AA|, LongAUGORFEnsASCoding|3P|MSTRG.24919|MSTRG.24919.4:0.1|219AA|193AA|, linc|3P|MSTRG.54076|ENSDART00000135048:1.21|52AA|39AA|]		0		0		0
NONCO206	chr1	48519216	48532873	+	[TCONS_00002947, TCONS_00002946]	[]	[TCONS_00002946, TCONS_00002947]	5	[]	[]	[]	[Zebrafish]	[]			[linc|3P|MSTRG.72099|MSTRG.72099.1:0.22|50AA|39AA|]		0		0		0
NONCO201	chr1	47644921	47646011	+	[TCONS_00002926]	[]	[TCONS_00002926]	2	[]	[]	[]	[Zebrafish]	[]			[linc|3P|MSTRG.40866|MSTRG.40866.1:0.54|79AA|76AA|]		0		0		0
NONCO3091	chr12	9520059	9550213	+	[TCONS_00199554]	[]	[TCONS_00199554]	4	[]	[]	[]	[Zebrafish]	[]			[EnsASCoding|3P|MSTRG.49795|MSTRG.49795.3:28.31|142AA|50AA||NearGap, LongORFEnsASCoding|3P|MSTRG.17091|MSTRG.17091.1:10.41|1226AA|92AA|, LongORFlinc|3P|MSTRG.17073|MSTRG.17073.1:2.44|788AA|44AA|, linc|3P|MSTRG.17095|MSTRG.17095.1:1.05|132AA|31AA|]		0		0		0
NONCO3096	chr12	9787187	9811008	+	[TCONS_00199569, TCONS_00199568, TCONS_00199565, TCONS_00199564, TCONS_00199571, TCONS_00199562]	[]	[TCONS_00199562, TCONS_00199564, TCONS_00199565, TCONS_00199568, TCONS_00199569, TCONS_00199571]	8	[]	[]	[]	[Zebrafish]	[]			[EnsASCoding|3P|MSTRG.3438|MSTRG.3438.2:93.89|106AA|75AA|, linc|3P|MSTRG.3441|MSTRG.3441.1:87.02|119AA|95AA|]		0		0		0
NONCO207	chr1	48671636	48672515	+	[TCONS_00002950]	[]	[TCONS_00002950]	3	[]	[]	[]	[Zebrafish]	[]			[linc|3P|MSTRG.72099|MSTRG.72099.1:0.22|50AA|39AA|]		0		0		0
NONCO3097	chr12	9811162	9814681	+	[TCONS_00199572]	[]	[TCONS_00199572]	2	[]	[]	[]	[Zebrafish]	[]			[EnsASCoding|3P|MSTRG.3438|MSTRG.3438.2:93.89|106AA|75AA|, linc|3P|MSTRG.3441|MSTRG.3441.1:87.02|119AA|95AA|]		0		0		0
NONCO9219	chr2	59445814	60327335	-	[TCONS_00537268]	[]	[TCONS_00537268]	4	[]	[]	[]	[Zebrafish]	[]			[linc|3P|MSTRG.11789|MSTRG.11789.1:6.75|90AA|54AA|, linc|3P|MSTRG.11790|MSTRG.11790.1:0.38|67AA|65AA|]		0		0		0
NONCO9221	chr2	60577729	60580151	-	[TCONS_00537278]	[]	[TCONS_00537278]	2	[]	[]	[]	[Zebrafish]	[]			[linc|3P|MSTRG.11789|MSTRG.11789.1:6.75|90AA|54AA|, linc|3P|MSTRG.11790|MSTRG.11790.1:0.38|67AA|65AA|]		0		0		0
NONCO9220	chr2	59465850	59960531	-	[TCONS_00537277, TCONS_00537269, TCONS_00537273, TCONS_00537272, TCONS_00537271, TCONS_00537270]	[]	[TCONS_00537269, TCONS_00537270, TCONS_00537271, TCONS_00537272, TCONS_00537273, TCONS_00537277]	12	[]	[]	[]	[Zebrafish]	[]			[linc|3P|MSTRG.11789|MSTRG.11789.1:6.75|90AA|54AA|, linc|3P|MSTRG.11790|MSTRG.11790.1:0.38|67AA|65AA|]		0		0		0
NONCO9222	chr2	60586350	60618510	-	[TCONS_00537279, TCONS_00537280]	[]	[TCONS_00537279, TCONS_00537280]	5	[]	[]	[]	[Zebrafish]	[]			[linc|3P|MSTRG.11789|MSTRG.11789.1:6.75|90AA|54AA|, linc|3P|MSTRG.11790|MSTRG.11790.1:0.38|67AA|65AA|]		0		0		0
NONCO9250	chr2	66462508	66463345	-	[TCONS_00537475]	[]	[TCONS_00537475]	2	[]	[]	[]	[Zebrafish]	[]			[linc|3P|MSTRG.10995|ENSDART00000134506:1.39|101AA|69AA|]		0		0		0
NONCO9251	chr2	66653866	66660602	-	[TCONS_00537478]	[]	[TCONS_00537478]	4	[]	[]	[]	[Zebrafish]	[]			[linc|3P|MSTRG.10995|ENSDART00000134506:1.39|101AA|69AA|]		0		0		0
NONCO157	chr1	35316294	35317156	+	[TCONS_00002030]	[]	[TCONS_00002030]	2	[]	[]	[]	[Zebrafish]	[]			[EnsASCoding|3P|MSTRG.29600|MSTRG.29600.1:0.35|162AA|70AA|]		0		0		0
NONCO169	chr1	38513096	38584697	+	[TCONS_00002177]	[]	[TCONS_00002177]	5	[]	[]	[]	[Zebrafish]	[]			[LongAUGORFlinc|3P|MSTRG.38049|MSTRG.38049.1:0.61|147AA|133AA|, linc|3P|MSTRG.20379|ENSDART00000133019:0.31|95AA|95AA|, linc|3P|MSTRG.20379|ENSDART00000142965:0.87|90AA|75AA|, linc|3P|MSTRG.20379|ENSDART00000156042:0.29|90AA|79AA|, linc|3P|MSTRG.20379|MSTRG.20379.1:8.62|95AA|95AA|]		0		0		0
NONCO167	chr1	37238740	37241369	+	[TCONS_00002130]	[]	[TCONS_00002130]	2	[]	[]	[]	[Zebrafish]	[]			[LongAUGORFlinc|3P|MSTRG.18873|MSTRG.18873.1:4.26|336AA|324AA|, linc|3P|MSTRG.18865|MSTRG.18865.1:1.44|88AA|64AA|, linc|3P|MSTRG.18865|MSTRG.18865.2:6.67|88AA|59AA|, linc|3P|MSTRG.18867|MSTRG.18867.2:3.59|171AA|89AA||NearGap, linc|3P|MSTRG.18867|MSTRG.18867.3:1.25|121AA|0AA|]		0		0		0
NONCO9265	chr2	70350167	70352509	-	[TCONS_00537626]	[]	[TCONS_00537626]	2	[]	[]	[]	[Zebrafish]	[]			[EnsASCoding|3P|MSTRG.59877|MSTRG.59877.1:26.2|97AA|55AA|]		0		0		0
NONCO9264	chr2	70321025	70330352	-	[TCONS_00537622, TCONS_00537624, TCONS_00537623]	[]	[TCONS_00537622, TCONS_00537623, TCONS_00537624]	4	[]	[]	[]	[Zebrafish]	[]			[EnsASCoding|3P|MSTRG.59877|MSTRG.59877.1:26.2|97AA|55AA|]		0		0		0
NONCO170	chr1	38940867	38942156	+	[TCONS_00002180]	[]	[TCONS_00002180]	3	[]	[]	[]	[Zebrafish]	[]			[EnsASCoding|3P|MSTRG.22529|ENSDART00000154209:1.12|103AA|78AA|, EnsASCoding|3P|MSTRG.27729|MSTRG.27729.1:45.38|100AA|88AA|, LongAUGORFlinc|3P|MSTRG.38049|MSTRG.38049.1:0.61|147AA|133AA|, linc|3P|MSTRG.20379|ENSDART00000133019:0.31|95AA|95AA|, linc|3P|MSTRG.20379|ENSDART00000142965:0.87|90AA|75AA|, linc|3P|MSTRG.20379|ENSDART00000156042:0.29|90AA|79AA|, linc|3P|MSTRG.20379|MSTRG.20379.1:8.62|95AA…		0		0		0
NONCO9230	chr2	62576082	62577874	-	[TCONS_00537376]	[]	[TCONS_00537376]	2	[]	[]	[]	[Zebrafish]	[]			[LongAUGORFEnsASCoding|3P|MSTRG.2431|MSTRG.2431.1:1.49|320AA|102AA|, LongAUGORFlinc|3P|MSTRG.2431|MSTRG.2431.3:1.29|320AA|102AA|, LongAUGORFlinc|3P|MSTRG.2431|MSTRG.2431.4:0.93|471AA|254AA|, linc|3P|MSTRG.2431|MSTRG.2431.2:1.0|86AA|49AA|]		0		0		0
NONCO9231	chr2	62817389	62889789	-	[TCONS_00537385, TCONS_00537384]	[]	[TCONS_00537384, TCONS_00537385]	9	[]	[]	[]	[Zebrafish]	[]			[EnsASCoding|3P|MSTRG.22806|ENSDART00000155255:3.34|128AA|92AA|, EnsASCoding|3P|MSTRG.22806|ENSDART00000156293:5.36|73AA|30AA|, EnsASCoding|3P|MSTRG.22806|MSTRG.22806.1:3.85|128AA|92AA|, EnsASCoding|3P|MSTRG.22806|MSTRG.22806.2:1.43|128AA|92AA|]		0		0		0
NONCO187	chr1	43424719	43449029	+	[TCONS_00002471, TCONS_00002470]	[]	[TCONS_00002470, TCONS_00002471]	4	[]	[]	[]	[Zebrafish]	[]			[LongAUGORFlinc|3P|MSTRG.65682|MSTRG.65682.1:23.51|188AA|188AA|]		0		0		0
NONCO184	chr1	42606305	42607062	+	[TCONS_00002406]	[]	[TCONS_00002406]	2	[]	[]	[]	[Zebrafish]	[]			[linc|3P|MSTRG.20425|MSTRG.20425.1:51.04|156AA|88AA|, linc|3P|MSTRG.20429|MSTRG.20429.1:0.11|90AA|80AA|]		0		0		0
NONCO9247	chr2	65669188	65683705	-	[TCONS_00537464, TCONS_00537463, TCONS_00537468, TCONS_00537467, TCONS_00537466, TCONS_00537465, TCONS_00537469, TCONS_00537470]	[]	[TCONS_00537463, TCONS_00537464, TCONS_00537465, TCONS_00537466, TCONS_00537467, TCONS_00537468, TCONS_00537469, TCONS_00537470]	5	[]	[]	[]	[Zebrafish]	[]			[linc|3P|MSTRG.10995|ENSDART00000134506:1.39|101AA|69AA|]		0		0		0
NONCO9249	chr2	65816699	65867311	-	[TCONS_00537474]	[]	[TCONS_00537474]	4	[]	[]	[]	[Zebrafish]	[]			[linc|3P|MSTRG.10995|ENSDART00000134506:1.39|101AA|69AA|]		0		0		0
NONCO9248	chr2	65728126	65729272	-	[TCONS_00537471]	[]	[TCONS_00537471]	2	[]	[]	[]	[Zebrafish]	[]			[linc|3P|MSTRG.10995|ENSDART00000134506:1.39|101AA|69AA|]		0		0		0
NONCO9243	chr2	65257860	65264631	-	[TCONS_00537442]	[]	[TCONS_00537442]	3	[]	[]	[]	[Zebrafish]	[]			[EnsASCoding|3P|MSTRG.11692|MSTRG.11692.1:38.4|49AA|34AA|]		0		0		0
NONCO13273	chr5	160358784	160365633	-	[TCONS_00802131, TCONS_00802130]	[]	[TCONS_00802130, TCONS_00802131]	3	[]	[]	[]	[Zebrafish]	[]			[LongAUGORFlinc|3P|MSTRG.39378|MSTRG.39378.2:1.19|406AA|177AA||NearGap, LongAUGORFlinc|3P|MSTRG.39378|MSTRG.39378.3:3.94|406AA|177AA||NearGap, LongAUGORFlinc|3P|MSTRG.39378|MSTRG.39378.4:0.15|406AA|177AA||NearGap]		0		0		0
NONCO9296	chr2	85291230	85294470	-	[TCONS_00538062]	[]	[TCONS_00538062]	2	[]	[]	[]	[Zebrafish]	[]			[EnsASCoding|3P|MSTRG.73888|MSTRG.73888.1:30.36|133AA|75AA|, EnsASCoding|3P|MSTRG.73888|MSTRG.73888.2:1.79|91AA|66AA|, LongAUGORFlinc|3P|MSTRG.61815|MSTRG.61815.1:16.6|1909AA|168AA|, LongORFEnsASCoding|3P|MSTRG.73888|MSTRG.73888.3:6.59|228AA|75AA|, linc|3P|MSTRG.73888|MSTRG.73888.4:2.66|70AA|29AA|, linc|3P|MSTRG.73892|ENSDART00000170920:26.2|71AA|44AA|]		0		0		0
NONCO9290	chr2	82706251	82765835	-	[TCONS_00538031]	[]	[TCONS_00538031]	3	[]	[]	[]	[Zebrafish]	[]			[linc|3P|MSTRG.1871|MSTRG.1871.1:0.23|81AA|38AA|, linc|3P|MSTRG.1871|MSTRG.1871.2:1.03|64AA|36AA|, linc|3P|MSTRG.1871|MSTRG.1871.3:0.41|61AA|33AA|]		0		0		0
NONCO9291	chr2	84104850	84105677	-	[TCONS_00538035]	[]	[TCONS_00538035]	2	[]	[]	[]	[Zebrafish]	[]			[linc|3P|MSTRG.1871|MSTRG.1871.1:0.23|81AA|38AA|, linc|3P|MSTRG.1871|MSTRG.1871.2:1.03|64AA|36AA|, linc|3P|MSTRG.1871|MSTRG.1871.3:0.41|61AA|33AA|]		0		0		0
NONCO14597	chr7	19853307	19857713	-	[TCONS_00908098]	[]	[TCONS_00908098]	4	[]	[]	[]	[Zebrafish]	[]			[linc|3P|MSTRG.19633|ENSDART00000194027:3.15|99AA|94AA|, linc|3P|MSTRG.19634|ENSDART00000194596:2.91|95AA|66AA|, linc|3P|MSTRG.19634|MSTRG.19634.1:0.82|73AA|27AA|]		0		0		0
NONCO13268	chr5	159175239	159188068	-	[TCONS_00802079]	[]	[TCONS_00802079]	4	[]	[]	[]	[Zebrafish]	[]			[LongAUGORFlinc|3P|MSTRG.15180|ENSDART00000194646:1.25|153AA|135AA||NearGap, LongAUGORFlinc|3P|MSTRG.15180|MSTRG.15180.1:0.31|208AA|190AA||NearGap, LongAUGORFlinc|3P|MSTRG.38738|MSTRG.38738.1:2.04|207AA|144AA|, linc|3P|MSTRG.15180|ENSDART00000194634:0.22|94AA|55AA||NearGap, linc|3P|MSTRG.15187|ENSDART00000153594:0.16|74AA|55AA|, linc|3P|MSTRG.15187|MSTRG.15187.1:0.23|57AA|51AA|]		0		0		0
NONCO13267	chr5	158875563	158893284	-	[TCONS_00802078]	[]	[TCONS_00802078]	7	[]	[]	[]	[Zebrafish]	[]			[LongAUGORFlinc|3P|MSTRG.15180|ENSDART00000194646:1.25|153AA|135AA||NearGap, LongAUGORFlinc|3P|MSTRG.15180|MSTRG.15180.1:0.31|208AA|190AA||NearGap, LongAUGORFlinc|3P|MSTRG.38738|MSTRG.38738.1:2.04|207AA|144AA|, linc|3P|MSTRG.15180|ENSDART00000194634:0.22|94AA|55AA||NearGap, linc|3P|MSTRG.15187|ENSDART00000153594:0.16|74AA|55AA|, linc|3P|MSTRG.15187|MSTRG.15187.1:0.23|57AA|51AA|]		0		0		0
NONCO13269	chr5	159203778	159298391	-	[TCONS_00802080]	[]	[TCONS_00802080]	3	[]	[]	[]	[Zebrafish]	[]			[LongAUGORFlinc|3P|MSTRG.15180|ENSDART00000194646:1.25|153AA|135AA||NearGap, LongAUGORFlinc|3P|MSTRG.15180|MSTRG.15180.1:0.31|208AA|190AA||NearGap, LongAUGORFlinc|3P|MSTRG.38738|MSTRG.38738.1:2.04|207AA|144AA|, LongORFlinc|3P|MSTRG.38777|MSTRG.38777.1:1.61|297AA|45AA|, linc|3P|MSTRG.15180|ENSDART00000194634:0.22|94AA|55AA||NearGap, linc|3P|MSTRG.15187|ENSDART00000153594:0.16|74AA|55AA|, linc|3P|M…		0		0		0
NONCO13253	chr5	153863476	153865710	-	[TCONS_00801966, TCONS_00801967]	[]	[TCONS_00801966, TCONS_00801967]	3	[]	[]	[]	[Zebrafish]	[]			[linc|3P|MSTRG.39557|MSTRG.39557.1:5.81|80AA|31AA|]		0		0		0
NONCO13255	chr5	154490743	154491884	-	[TCONS_00801994]	[]	[TCONS_00801994]	2	[]	[]	[]	[Zebrafish]	[]			[LongAUGORFlinc|3P|MSTRG.39015|MSTRG.39015.1:0.29|338AA|285AA|, LongAUGORFlinc|3P|MSTRG.39015|MSTRG.39015.2:1.06|312AA|285AA|, LongAUGORFlinc|3P|MSTRG.39015|MSTRG.39015.3:0.53|424AA|285AA|, LongAUGORFlinc|3P|MSTRG.39015|MSTRG.39015.4:3.4|338AA|211AA|, linc|3P|MSTRG.39014|MSTRG.39014.1:1.69|114AA|12AA|, linc|3P|MSTRG.39015|MSTRG.39015.8:1.46|135AA|88AA|]		0		0		0
NONCO13250	chr5	153266987	153278547	-	[TCONS_00801940]	[]	[TCONS_00801940]	4	[]	[]	[]	[Zebrafish]	[]			[EnsASCoding|3P|MSTRG.14914|ENSDART00000164132:0.72|81AA|62AA|]		0		0		0
NONCO9282	chr2	79362628	79365553	-	[TCONS_00538001, TCONS_00538000, TCONS_00537996, TCONS_00537999, TCONS_00537998, TCONS_00537997]	[]	[TCONS_00537996, TCONS_00537997, TCONS_00537998, TCONS_00537999, TCONS_00538000, TCONS_00538001]	4	[]	[]	[]	[Zebrafish]	[]			[EnsASCoding|3P|MSTRG.76056|ENSDART00000138331:0.21|105AA|67AA|, EnsASCoding|3P|MSTRG.76056|MSTRG.76056.7:0.66|52AA|51AA|, LongAUGORFEnsASCoding|3P|MSTRG.76056|MSTRG.76056.8:3.03|114AA|113AA|, linc|3P|MSTRG.76075|ENSDART00000132719:2.86|180AA|8AA|]		0		0		0
NONCO13249	chr5	151998524	152603103	-	[TCONS_00801939, TCONS_00801935, TCONS_00801936, TCONS_00801937, TCONS_00801938]	[]	[TCONS_00801935, TCONS_00801936, TCONS_00801937, TCONS_00801938, TCONS_00801939]	15	[]	[]	[]	[Zebrafish]	[]			[EnsASCoding|3P|MSTRG.14914|ENSDART00000164132:0.72|81AA|62AA|]		0		0		0
NONCO13246	chr5	150310206	150325851	-	[TCONS_00801850, TCONS_00801849]	[]	[TCONS_00801849, TCONS_00801850]	5	[]	[]	[]	[Zebrafish]	[]			[linc|3P|MSTRG.28858|MSTRG.28858.1:0.3|60AA|58AA|]		0		0		0
NONCO9280	chr2	77879538	77881794	-	[TCONS_00537989]	[]	[TCONS_00537989]	2	[]	[]	[]	[Zebrafish]	[]			[EnsASCoding|3P|MSTRG.76056|ENSDART00000138331:0.21|105AA|67AA|, EnsASCoding|3P|MSTRG.76056|MSTRG.76056.7:0.66|52AA|51AA|, LongAUGORFEnsASCoding|3P|MSTRG.76056|MSTRG.76056.8:3.03|114AA|113AA|]		0		0		0
NONCO9287	chr2	80926512	81097315	-	[TCONS_00538025]	[]	[TCONS_00538025]	5	[]	[]	[]	[Zebrafish]	[]			[linc|3P|MSTRG.1871|MSTRG.1871.1:0.23|81AA|38AA|, linc|3P|MSTRG.1871|MSTRG.1871.2:1.03|64AA|36AA|, linc|3P|MSTRG.1871|MSTRG.1871.3:0.41|61AA|33AA|]		0		0		0
NONCO9289	chr2	82210395	82232824	-	[TCONS_00538030]	[]	[TCONS_00538030]	5	[]	[]	[]	[Zebrafish]	[]			[linc|3P|MSTRG.1871|MSTRG.1871.1:0.23|81AA|38AA|, linc|3P|MSTRG.1871|MSTRG.1871.2:1.03|64AA|36AA|, linc|3P|MSTRG.1871|MSTRG.1871.3:0.41|61AA|33AA|]		0		0		0
NONCO9288	chr2	81689818	81694070	-	[TCONS_00538028]	[]	[TCONS_00538028]	2	[]	[]	[]	[Zebrafish]	[]			[linc|3P|MSTRG.1871|MSTRG.1871.1:0.23|81AA|38AA|, linc|3P|MSTRG.1871|MSTRG.1871.2:1.03|64AA|36AA|, linc|3P|MSTRG.1871|MSTRG.1871.3:0.41|61AA|33AA|]		0		0		0
NONCO14551	chr7	135852	149466	-	[TCONS_00907563, TCONS_00907564, TCONS_00907566, TCONS_00907567]	[]	[TCONS_00907563, TCONS_00907564, TCONS_00907566, TCONS_00907567]	5	[]	[]	[]	[Zebrafish]	[]			[LongAUGORFlinc|3P|MSTRG.53174|MSTRG.53174.1:5.57|1128AA|1117AA|]		0		0		0
NONCO4408	chr14	44976609	45007716	+	[TCONS_00281609, TCONS_00281610, TCONS_00281611]	[]	[TCONS_00281609, TCONS_00281610, TCONS_00281611]	5	[]	[]	[]	[Zebrafish]	[]			[LongAUGORFEnsASCoding|3P|MSTRG.21813|MSTRG.21813.1:8.44|720AA|194AA|, linc|3P|MSTRG.21821|MSTRG.21821.1:6.03|82AA|67AA|]		0		0		0
NONCO13210	chr5	139728068	139737379	-	[TCONS_00801422]	[]	[TCONS_00801422]	2	[]	[]	[]	[Zebrafish]	[]			[EnsASCoding|3P|MSTRG.38606|MSTRG.38606.1:53.29|110AA|69AA|, LongORFEnsASCoding|3P|MSTRG.38606|ENSDART00000155119:7.47|301AA|69AA|]		0		0		0
NONCO14549	chr7	70971	71835	-	[TCONS_00907562]	[]	[TCONS_00907562]	2	[]	[]	[]	[Zebrafish]	[]			[LongAUGORFlinc|3P|MSTRG.53174|MSTRG.53174.1:5.57|1128AA|1117AA|]		0		0		0
NONCO13212	chr5	140111874	140112448	-	[TCONS_00801478]	[]	[TCONS_00801478]	2	[]	[]	[]	[Zebrafish]	[]			[EnsASCoding|3P|MSTRG.13570|MSTRG.13570.1:4.4|91AA|55AA|, EnsASCoding|3P|MSTRG.13570|MSTRG.13570.2:2.89|104AA|77AA|, EnsASCoding|3P|MSTRG.13573|MSTRG.13573.1:0.65|113AA|65AA|]		0		0		0
NONCO13209	chr5	139452441	139488215	-	[TCONS_00801407, TCONS_00801408, TCONS_00801409, TCONS_00801404, TCONS_00801405, TCONS_00801406]	[]	[TCONS_00801404, TCONS_00801405, TCONS_00801406, TCONS_00801407, TCONS_00801408, TCONS_00801409]	5	[]	[]	[]	[Zebrafish]	[]			[LongAUGORFlinc|3P|MSTRG.38722|MSTRG.38722.1:2.69|192AA|187AA|, LongAUGORFlinc|3P|MSTRG.38728|MSTRG.38728.1:1.52|127AA|126AA|, LongAUGORFlinc|3P|MSTRG.38738|MSTRG.38738.1:2.04|207AA|144AA|]		0		0		0
NONCO13208	chr5	139152112	139154991	-	[TCONS_00801391]	[]	[TCONS_00801391]	2	[]	[]	[]	[Zebrafish]	[]			[EnsASCoding|3P|MSTRG.38736|MSTRG.38736.1:6.08|175AA|90AA|, LongAUGORFEnsASCoding|3P|MSTRG.13846|MSTRG.13846.1:1.38|163AA|157AA|, LongAUGORFlinc|3P|MSTRG.13861|MSTRG.13861.1:4.66|291AA|286AA|]		0		0		0
NONCO13207	chr5	139120933	139125808	-	[TCONS_00801390]	[]	[TCONS_00801390]	3	[]	[]	[]	[Zebrafish]	[]			[EnsASCoding|3P|MSTRG.38736|MSTRG.38736.1:6.08|175AA|90AA|, LongAUGORFEnsASCoding|3P|MSTRG.13846|MSTRG.13846.1:1.38|163AA|157AA|, LongAUGORFlinc|3P|MSTRG.13861|MSTRG.13861.1:4.66|291AA|286AA|]		0		0		0
NONCO5721	chr16	26733194	26740447	+	[TCONS_00362957]	[]	[TCONS_00362957]	2	[]	[]	[]	[Zebrafish]	[]			[linc|3P|MSTRG.52301|MSTRG.52301.1:0.62|113AA|20AA|]		0		0		0
NONCO5720	chr16	26329427	26345749	+	[TCONS_00362952, TCONS_00362951, TCONS_00362954, TCONS_00362953, TCONS_00362955]	[]	[TCONS_00362951, TCONS_00362952, TCONS_00362953, TCONS_00362954, TCONS_00362955]	6	[]	[]	[]	[Zebrafish]	[]			[LongORFlinc|3P|MSTRG.52308|MSTRG.52308.1:1.18|332AA|20AA|, linc|3P|MSTRG.52301|MSTRG.52301.1:0.62|113AA|20AA|]		0		0		0
NONCO11010	chr3	129831325	129839623	+	[TCONS_00681873, TCONS_00681872, TCONS_00681871]	[]	[TCONS_00681871, TCONS_00681872, TCONS_00681873]	3	[]	[]	[]	[Zebrafish]	[]			[LongAUGORFlinc|3P|MSTRG.20510|MSTRG.20510.1:5.22|534AA|475AA|, LongAUGORFlinc|3P|MSTRG.20511|MSTRG.20511.1:11.34|185AA|142AA|, LongAUGORFlinc|3P|MSTRG.20515|MSTRG.20515.1:8.04|1742AA|869AA|, LongAUGORFlinc|3P|MSTRG.20521|MSTRG.20521.1:0.62|132AA|104AA|, LongAUGORFlinc|3P|MSTRG.20521|MSTRG.20521.2:1.24|446AA|444AA|, LongAUGORFlinc|3P|MSTRG.20527|MSTRG.20527.2:4.13|496AA|420AA|, LongAUGORFlinc|3P|…		0		0		0
NONCO11011	chr3	131236674	131239724	+	[TCONS_00681942]	[]	[TCONS_00681942]	2	[]	[]	[]	[Zebrafish]	[]			[EnsASCoding|3P|MSTRG.20743|ENSDART00000154725:272.55|129AA|50AA|]		0		0		0
NONCO11016	chr3	134032417	134040013	+	[TCONS_00682048]	[]	[TCONS_00682048]	2	[]	[]	[]	[Zebrafish]	[]			[LongAUGORFEnsASCoding|3P|MSTRG.32227|MSTRG.32227.1:2.25|398AA|314AA|]		0		0		0
NONCO11017	chr3	134316642	134319961	+	[TCONS_00682065]	[]	[TCONS_00682065]	2	[]	[]	[]	[Zebrafish]	[]			[linc|3P|MSTRG.33580|MSTRG.33580.1:0.33|97AA|45AA|, linc|3P|MSTRG.33580|MSTRG.33580.2:0.58|101AA|45AA||NearGap, linc|3P|MSTRG.33580|MSTRG.33580.4:2.4|114AA|60AA||NearGap, linc|3P|MSTRG.64909|MSTRG.64909.1:2.05|71AA|62AA|]		0		0		0
NONCO11018	chr3	137442615	137443385	+	[TCONS_00682133]	[]	[TCONS_00682133]	2	[]	[]	[]	[Zebrafish]	[]			[linc|3P|MSTRG.64865|MSTRG.64865.1:0.41|93AA|80AA|]		0		0		0
NONCO11012	chr3	132105365	132107918	+	[TCONS_00681954]	[]	[TCONS_00681954]	2	[]	[]	[]	[Zebrafish]	[]			[EnsASCoding|3P|MSTRG.20743|ENSDART00000154725:272.55|129AA|50AA|]		0		0		0
NONCO4442	chr14	57279900	57618895	+	[TCONS_00281999, TCONS_00281996, TCONS_00281997, TCONS_00281998]	[]	[TCONS_00281996, TCONS_00281997, TCONS_00281998, TCONS_00281999]	9	[]	[]	[]	[Zebrafish]	[]			[linc|3P|MSTRG.23649|MSTRG.23649.1:6.49|140AA|49AA|, linc|3P|MSTRG.23649|MSTRG.23649.2:1.36|88AA|63AA|]		0		0		0
NONCO11009	chr3	129612713	129637418	+	[TCONS_00681849, TCONS_00681851, TCONS_00681850, TCONS_00681854]	[]	[TCONS_00681849, TCONS_00681850, TCONS_00681851, TCONS_00681854]	4	[]	[]	[]	[Zebrafish]	[]			[LongAUGORFEnsASCoding|3P|MSTRG.74029|MSTRG.74029.1:47.16|448AA|344AA||NearGap, LongAUGORFEnsASCoding|3P|MSTRG.74029|MSTRG.74029.2:34.05|425AA|408AA||NearGap, LongAUGORFlinc|3P|MSTRG.6517|ENSDART00000194740:0.56|159AA|111AA|, linc|3P|MSTRG.6517|ENSDART00000194718:0.55|149AA|30AA|]		0		0		0
NONCO4444	chr14	58651293	58652225	+	[TCONS_00282023]	[]	[TCONS_00282023]	2	[]	[]	[]	[Zebrafish]	[]			[LongAUGORFEnsASCoding|3P|MSTRG.23659|MSTRG.23659.1:5.09|111AA|104AA|]		0		0		0
NONCO4448	chr14	59294951	59484046	+	[TCONS_00282094, TCONS_00282095, TCONS_00282096, TCONS_00282097]	[]	[TCONS_00282094, TCONS_00282095, TCONS_00282096, TCONS_00282097]	8	[]	[]	[]	[Zebrafish]	[]			[LongAUGORFlinc|3P|MSTRG.22280|MSTRG.22280.1:0.99|151AA|126AA|, linc|3P|MSTRG.22285|ENSDART00000194802:0.35|115AA|84AA|]		0		0		0
NONCO14991	chr8	12278540	12282509	+	[TCONS_00962772]	[]	[TCONS_00962772]	4	[]	[]	[]	[Zebrafish]	[]			[LongAUGORFlinc|3P|MSTRG.72036|MSTRG.72036.1:2.41|141AA|129AA|, LongAUGORFlinc|3P|MSTRG.72036|MSTRG.72036.2:3.05|146AA|103AA|]		0		0		0
NONCO14990	chr8	12219526	12268510	+	[TCONS_00962768, TCONS_00962769, TCONS_00962770]	[]	[TCONS_00962768, TCONS_00962769, TCONS_00962770]	7	[]	[]	[]	[Zebrafish]	[]			[LongAUGORFlinc|3P|MSTRG.72036|MSTRG.72036.1:2.41|141AA|129AA|, LongAUGORFlinc|3P|MSTRG.72036|MSTRG.72036.2:3.05|146AA|103AA|]		0		0		0
NONCO14993	chr8	12651751	12675800	+	[TCONS_00962804]	[]	[TCONS_00962804]	2	[]	[]	[]	[Zebrafish]	[]			[LongAUGORFlinc|3P|MSTRG.72036|MSTRG.72036.1:2.41|141AA|129AA|, LongAUGORFlinc|3P|MSTRG.72036|MSTRG.72036.2:3.05|146AA|103AA|]		0		0		0
NONCO11000	chr3	127208395	127209630	+	[TCONS_00681702]	[]	[TCONS_00681702]	4	[]	[]	[]	[Zebrafish]	[]			[EnsASCoding|3P|MSTRG.63707|MSTRG.63707.1:16.94|101AA|69AA|, EnsASCoding|3P|MSTRG.63707|MSTRG.63707.2:23.66|84AA|69AA|, LongAUGORFlinc|3P|MSTRG.43894|MSTRG.43894.1:2.06|203AA|150AA|, LongAUGORFlinc|3P|MSTRG.43895|ENSDART00000194414:1.09|237AA|221AA||NearGap, LongAUGORFlinc|3P|MSTRG.63694|ENSDART00000194373:0.37|203AA|184AA|, LongAUGORFlinc|3P|MSTRG.63704|MSTRG.63704.1:18.65|298AA|263AA||NearGap, …		0		0		0
NONCO13668	chr6	150353904	150354702	+	[TCONS_00853126]	[]	[TCONS_00853126]	2	[]	[]	[]	[Zebrafish]	[]			[EnsASCoding|3P|MSTRG.2111|MSTRG.2111.1:1.23|100AA|44AA|, linc|3P|MSTRG.49822|ENSDART00000137723:0.95|107AA|51AA|]		0		0		0
NONCO11008	chr3	129100140	129112992	+	[TCONS_00681814]	[]	[TCONS_00681814]	5	[]	[]	[]	[Zebrafish]	[]			[EnsASCoding|3P|MSTRG.74024|MSTRG.74024.1:725.51|157AA|33AA|, EnsASCoding|3P|MSTRG.74024|MSTRG.74024.2:118.11|138AA|33AA|]		0		0		0
NONCO12334	chr4	146190961	146191710	-	[TCONS_00755786]	[]	[TCONS_00755786]	2	[]	[]	[]	[Zebrafish]	[]			[LongAUGORFlinc|3P|MSTRG.44364|MSTRG.44364.1:1.64|337AA|169AA|, LongAUGORFlinc|3P|MSTRG.44364|MSTRG.44364.2:1.15|232AA|169AA|, LongAUGORFlinc|3P|MSTRG.44364|MSTRG.44364.3:1.82|180AA|102AA|, LongAUGORFlinc|3P|MSTRG.44364|MSTRG.44364.4:2.39|173AA|102AA|]		0		0		0
NONCO13666	chr6	150255662	150257918	+	[TCONS_00853117, TCONS_00853116, TCONS_00853118]	[]	[TCONS_00853116, TCONS_00853117, TCONS_00853118]	3	[]	[]	[]	[Zebrafish]	[]			[EnsASCoding|3P|MSTRG.2111|MSTRG.2111.1:1.23|100AA|44AA|, linc|3P|MSTRG.49822|ENSDART00000137723:0.95|107AA|51AA|]		0		0		0
NONCO12335	chr4	146256414	146261573	-	[TCONS_00755787]	[]	[TCONS_00755787]	4	[]	[]	[]	[Zebrafish]	[]			[LongAUGORFlinc|3P|MSTRG.44364|MSTRG.44364.1:1.64|337AA|169AA|, LongAUGORFlinc|3P|MSTRG.44364|MSTRG.44364.2:1.15|232AA|169AA|, LongAUGORFlinc|3P|MSTRG.44364|MSTRG.44364.3:1.82|180AA|102AA|, LongAUGORFlinc|3P|MSTRG.44364|MSTRG.44364.4:2.39|173AA|102AA|]		0		0		0
NONCO12329	chr4	143854347	144106014	-	[TCONS_00755714, TCONS_00755715]	[]	[TCONS_00755714, TCONS_00755715]	4	[]	[]	[]	[Zebrafish]	[]			[LongAUGORFlinc|3P|MSTRG.1501|MSTRG.1501.1:0.39|139AA|139AA|, LongAUGORFlinc|3P|MSTRG.1502|MSTRG.1502.1:5.89|249AA|241AA|, LongAUGORFlinc|3P|MSTRG.1503|MSTRG.1503.1:9.5|120AA|105AA|, LongAUGORFlinc|3P|MSTRG.1528|MSTRG.1528.1:3.54|122AA|121AA|, LongORFlinc|3P|MSTRG.1549|MSTRG.1549.1:7.08|343AA|0AA|, linc|3P|MSTRG.1527|MSTRG.1527.1:2.13|146AA|80AA|, linc|3P|MSTRG.2404|MSTRG.2404.1:0.43|116AA|96AA|,…		0		0		0
NONCO3122	chr12	15154766	15159617	+	[TCONS_00199825]	[]	[TCONS_00199825]	4	[]	[]	[]	[Zebrafish]	[]			[linc|3P|MSTRG.53809|MSTRG.53809.1:14.28|90AA|71AA|, linc|3P|MSTRG.53812|MSTRG.53812.1:1.76|79AA|23AA|]		0		0		0
NONCO5787	chr16	47999582	48005598	+	[TCONS_00363820]	[]	[TCONS_00363820]	3	[]	[]	[]	[Zebrafish]	[]			[EnsASCoding|3P|MSTRG.69107|MSTRG.69107.1:4.14|89AA|88AA|, LongAUGORFlinc|3P|MSTRG.69315|MSTRG.69315.12:0.99|146AA|100AA|, LongAUGORFlinc|3P|MSTRG.69316|MSTRG.69316.1:2.16|152AA|120AA|, linc|3P|MSTRG.69107|ENSDART00000173810:2.97|49AA|46AA|, linc|3P|MSTRG.69107|MSTRG.69107.3:0.15|44AA|37AA|, linc|3P|MSTRG.69109|ENSDART00000173866:0.25|68AA|64AA|, linc|3P|MSTRG.69315|ENSDART00000162394:0.76|100AA|…		0		0		0
NONCO5786	chr16	47758478	47942342	+	[TCONS_00363818, TCONS_00363819]	[]	[TCONS_00363818, TCONS_00363819]	8	[]	[]	[]	[Zebrafish]	[]			[EnsASCoding|3P|MSTRG.69107|MSTRG.69107.1:4.14|89AA|88AA|, LongAUGORFlinc|3P|MSTRG.69315|MSTRG.69315.12:0.99|146AA|100AA|, LongAUGORFlinc|3P|MSTRG.69316|MSTRG.69316.1:2.16|152AA|120AA|, linc|3P|MSTRG.69107|ENSDART00000173810:2.97|49AA|46AA|, linc|3P|MSTRG.69107|MSTRG.69107.3:0.15|44AA|37AA|, linc|3P|MSTRG.69109|ENSDART00000173866:0.25|68AA|64AA|, linc|3P|MSTRG.69315|ENSDART00000162394:0.76|100AA|…		0		0		0
NONCO4459	chr14	66578298	66592565	+	[TCONS_00282385, TCONS_00282386, TCONS_00282387, TCONS_00282388, TCONS_00282389]	[]	[TCONS_00282385, TCONS_00282386, TCONS_00282387, TCONS_00282388, TCONS_00282389]	6	[]	[]	[]	[Zebrafish]	[]			[LongORFlinc|3P|MSTRG.23226|MSTRG.23226.1:1.07|562AA|20AA|]		0		0		0
NONCO12320	chr4	139741107	139933800	-	[TCONS_00755607, TCONS_00755608, TCONS_00755609]	[]	[TCONS_00755607, TCONS_00755608, TCONS_00755609]	6	[]	[]	[]	[Zebrafish]	[]			[EnsASCoding|3P|MSTRG.15283|MSTRG.15283.1:2.39|71AA|59AA|, LongAUGORFEnsASCoding|3P|MSTRG.15287|MSTRG.15287.2:87.48|134AA|106AA|, LongAUGORFlinc|3P|MSTRG.15287|MSTRG.15287.1:0.41|137AA|136AA|, LongAUGORFlinc|3P|MSTRG.624|ENSDART00000194501:1.26|457AA|446AA|, LongAUGORFlinc|3P|MSTRG.624|ENSDART00000194796:2.21|457AA|446AA|, LongAUGORFlinc|3P|MSTRG.624|MSTRG.624.1:9.17|457AA|446AA|, linc|3P|MSTRG.6…		0		0		0
NONCO14981	chr8	10698085	10704011	+	[TCONS_00962673]	[]	[TCONS_00962673]	3	[]	[]	[]	[Zebrafish]	[]			[LongORFlinc|3P|MSTRG.35248|MSTRG.35248.1:2.63|217AA|84AA|, linc|3P|MSTRG.22056|MSTRG.22056.2:5.82|142AA|20AA|, linc|3P|MSTRG.35249|MSTRG.35249.1:7.73|106AA|99AA|]		0		0		0
NONCO12326	chr4	142161892	142199943	-	[TCONS_00755686]	[]	[TCONS_00755686]	3	[]	[]	[]	[Zebrafish]	[]			[EnsASCoding|3P|MSTRG.2415|MSTRG.2415.1:103.0|98AA|23AA|]		0		0		0
NONCO12327	chr4	142240603	142253772	-	[TCONS_00755687, TCONS_00755688, TCONS_00755689]	[]	[TCONS_00755687, TCONS_00755688, TCONS_00755689]	4	[]	[]	[]	[Zebrafish]	[]			[EnsASCoding|3P|MSTRG.2415|MSTRG.2415.1:103.0|98AA|23AA|]		0		0		0
NONCO14989	chr8	12213644	12216900	+	[TCONS_00962766]	[]	[TCONS_00962766]	4	[]	[]	[]	[Zebrafish]	[]			[LongAUGORFlinc|3P|MSTRG.72036|MSTRG.72036.1:2.41|141AA|129AA|, LongAUGORFlinc|3P|MSTRG.72036|MSTRG.72036.2:3.05|146AA|103AA|]		0		0		0
NONCO12322	chr4	140347996	140352038	-	[TCONS_00755640]	[]	[TCONS_00755640]	2	[]	[]	[]	[Zebrafish]	[]			[EnsASCoding|3P|MSTRG.1750|MSTRG.1750.1:29.42|48AA|43AA|, EnsASCoding|3P|MSTRG.1750|MSTRG.1750.2:2.53|73AA|43AA|, EnsASCoding|3P|MSTRG.1750|MSTRG.1750.3:2.56|73AA|30AA|, LongAUGORFlinc|3P|MSTRG.1746|MSTRG.1746.2:22.12|151AA|102AA|]		0		0		0
NONCO12318	chr4	139220009	139233812	-	[TCONS_00755603]	[]	[TCONS_00755603]	2	[]	[]	[]	[Zebrafish]	[]			[EnsASCoding|3P|MSTRG.15283|MSTRG.15283.1:2.39|71AA|59AA|, LongAUGORFEnsASCoding|3P|MSTRG.15287|MSTRG.15287.2:87.48|134AA|106AA|, LongAUGORFlinc|3P|MSTRG.15287|MSTRG.15287.1:0.41|137AA|136AA|, LongAUGORFlinc|3P|MSTRG.624|ENSDART00000194501:1.26|457AA|446AA|, LongAUGORFlinc|3P|MSTRG.624|ENSDART00000194796:2.21|457AA|446AA|, LongAUGORFlinc|3P|MSTRG.624|MSTRG.624.1:9.17|457AA|446AA|, linc|3P|MSTRG.6…		0		0		0
NONCO12319	chr4	139585878	139586723	-	[TCONS_00755605]	[]	[TCONS_00755605]	2	[]	[]	[]	[Zebrafish]	[]			[EnsASCoding|3P|MSTRG.15283|MSTRG.15283.1:2.39|71AA|59AA|, LongAUGORFEnsASCoding|3P|MSTRG.15287|MSTRG.15287.2:87.48|134AA|106AA|, LongAUGORFlinc|3P|MSTRG.15287|MSTRG.15287.1:0.41|137AA|136AA|, LongAUGORFlinc|3P|MSTRG.624|ENSDART00000194501:1.26|457AA|446AA|, LongAUGORFlinc|3P|MSTRG.624|ENSDART00000194796:2.21|457AA|446AA|, LongAUGORFlinc|3P|MSTRG.624|MSTRG.624.1:9.17|457AA|446AA|, linc|3P|MSTRG.6…		0		0		0
NONCO4428	chr14	53503472	53504969	+	[TCONS_00281865]	[]	[TCONS_00281865]	2	[]	[]	[]	[Zebrafish]	[]			[LongORFlinc|3P|MSTRG.23970|MSTRG.23970.1:80.82|261AA|89AA|, LongORFlinc|3P|MSTRG.23970|MSTRG.23970.2:63.17|260AA|89AA|, LongORFlinc|3P|MSTRG.23970|MSTRG.23970.3:1.92|260AA|89AA|]		0		0		0
NONCO4427	chr14	53489772	53490315	+	[TCONS_00281864]	[]	[TCONS_00281864]	2	[]	[]	[]	[Zebrafish]	[]			[LongORFlinc|3P|MSTRG.23970|MSTRG.23970.1:80.82|261AA|89AA|, LongORFlinc|3P|MSTRG.23970|MSTRG.23970.2:63.17|260AA|89AA|, LongORFlinc|3P|MSTRG.23970|MSTRG.23970.3:1.92|260AA|89AA|]		0		0		0
NONCO13640	chr6	138266502	138293659	+	[TCONS_00852879, TCONS_00852878]	[]	[TCONS_00852878, TCONS_00852879]	3	[]	[]	[]	[Zebrafish]	[]			[LongAUGORFlinc|3P|MSTRG.10799|MSTRG.10799.1:9.88|272AA|126AA|]		0		0		0
NONCO304	chr1	94713463	94715048	+	[TCONS_00004072]	[]	[TCONS_00004072]	2	[]	[]	[]	[Zebrafish]	[]			[EnsASCoding|3P|MSTRG.46355|ENSDART00000157059:2.16|107AA|85AA|, EnsASCoding|3P|MSTRG.46358|MSTRG.46358.1:14.74|107AA|56AA|]		0		0		0
NONCO12314	chr4	138566418	138576328	-	[TCONS_00755592]	[]	[TCONS_00755592]	4	[]	[]	[]	[Zebrafish]	[]			[EnsASCoding|3P|MSTRG.15283|MSTRG.15283.1:2.39|71AA|59AA|, LongAUGORFEnsASCoding|3P|MSTRG.15287|MSTRG.15287.2:87.48|134AA|106AA|, LongAUGORFlinc|3P|MSTRG.15287|MSTRG.15287.1:0.41|137AA|136AA|, LongAUGORFlinc|3P|MSTRG.624|ENSDART00000194501:1.26|457AA|446AA|, LongAUGORFlinc|3P|MSTRG.624|ENSDART00000194796:2.21|457AA|446AA|, LongAUGORFlinc|3P|MSTRG.624|MSTRG.624.1:9.17|457AA|446AA|, linc|3P|MSTRG.6…		0		0		0
NONCO305	chr1	94798822	94800404	+	[TCONS_00004074]	[]	[TCONS_00004074]	2	[]	[]	[]	[Zebrafish]	[]			[EnsASCoding|3P|MSTRG.46355|ENSDART00000157059:2.16|107AA|85AA|, EnsASCoding|3P|MSTRG.46358|MSTRG.46358.1:14.74|107AA|56AA|]		0		0		0
NONCO12315	chr4	138611630	138656131	-	[TCONS_00755593]	[]	[TCONS_00755593]	5	[]	[]	[]	[Zebrafish]	[]			[EnsASCoding|3P|MSTRG.15283|MSTRG.15283.1:2.39|71AA|59AA|, LongAUGORFEnsASCoding|3P|MSTRG.15287|MSTRG.15287.2:87.48|134AA|106AA|, LongAUGORFlinc|3P|MSTRG.15287|MSTRG.15287.1:0.41|137AA|136AA|, LongAUGORFlinc|3P|MSTRG.624|ENSDART00000194501:1.26|457AA|446AA|, LongAUGORFlinc|3P|MSTRG.624|ENSDART00000194796:2.21|457AA|446AA|, LongAUGORFlinc|3P|MSTRG.624|MSTRG.624.1:9.17|457AA|446AA|, linc|3P|MSTRG.6…		0		0		0
NONCO12316	chr4	138948575	139051863	-	[TCONS_00755594, TCONS_00755595, TCONS_00755596, TCONS_00755597, TCONS_00755598]	[]	[TCONS_00755594, TCONS_00755595, TCONS_00755596, TCONS_00755597, TCONS_00755598]	14	[]	[]	[]	[Zebrafish]	[]			[EnsASCoding|3P|MSTRG.15283|MSTRG.15283.1:2.39|71AA|59AA|, LongAUGORFEnsASCoding|3P|MSTRG.15287|MSTRG.15287.2:87.48|134AA|106AA|, LongAUGORFlinc|3P|MSTRG.15287|MSTRG.15287.1:0.41|137AA|136AA|, LongAUGORFlinc|3P|MSTRG.624|ENSDART00000194501:1.26|457AA|446AA|, LongAUGORFlinc|3P|MSTRG.624|ENSDART00000194796:2.21|457AA|446AA|, LongAUGORFlinc|3P|MSTRG.624|MSTRG.624.1:9.17|457AA|446AA|, linc|3P|MSTRG.6…		0		0		0
NONCO303	chr1	94610666	94611175	+	[TCONS_00004070]	[]	[TCONS_00004070]	2	[]	[]	[]	[Zebrafish]	[]			[EnsASCoding|3P|MSTRG.46355|ENSDART00000157059:2.16|107AA|85AA|, EnsASCoding|3P|MSTRG.46358|MSTRG.46358.1:14.74|107AA|56AA|]		0		0		0
NONCO12317	chr4	139198268	139202938	-	[TCONS_00755602]	[]	[TCONS_00755602]	2	[]	[]	[]	[Zebrafish]	[]			[EnsASCoding|3P|MSTRG.15283|MSTRG.15283.1:2.39|71AA|59AA|, LongAUGORFEnsASCoding|3P|MSTRG.15287|MSTRG.15287.2:87.48|134AA|106AA|, LongAUGORFlinc|3P|MSTRG.15287|MSTRG.15287.1:0.41|137AA|136AA|, LongAUGORFlinc|3P|MSTRG.624|ENSDART00000194501:1.26|457AA|446AA|, LongAUGORFlinc|3P|MSTRG.624|ENSDART00000194796:2.21|457AA|446AA|, LongAUGORFlinc|3P|MSTRG.624|MSTRG.624.1:9.17|457AA|446AA|, linc|3P|MSTRG.6…		0		0		0
NONCO12310	chr4	136713538	136727059	-	[TCONS_00755571]	[]	[TCONS_00755571]	3	[]	[]	[]	[Zebrafish]	[]			[LongAUGORFlinc|3P|MSTRG.596|MSTRG.596.5:2.03|427AA|189AA|, linc|3P|MSTRG.596|MSTRG.596.2:1.36|75AA|50AA|, linc|3P|MSTRG.596|MSTRG.596.6:3.66|49AA|39AA|, linc|3P|MSTRG.610|ENSDART00000166364:0.14|78AA|24AA|, linc|3P|MSTRG.610|ENSDART00000167925:0.1|83AA|69AA|, linc|3P|MSTRG.610|MSTRG.610.2:0.27|80AA|56AA||NearGap, linc|3P|MSTRG.610|MSTRG.610.3:0.11|89AA|75AA||NearGap, linc|3P|MSTRG.610|MSTRG.610.…		0		0		0
NONCO12311	chr4	136788137	136834835	-	[TCONS_00755572, TCONS_00755573, TCONS_00755574]	[]	[TCONS_00755572, TCONS_00755573, TCONS_00755574]	5	[]	[]	[]	[Zebrafish]	[]			[LongAUGORFlinc|3P|MSTRG.596|MSTRG.596.5:2.03|427AA|189AA|, linc|3P|MSTRG.596|MSTRG.596.2:1.36|75AA|50AA|, linc|3P|MSTRG.596|MSTRG.596.6:3.66|49AA|39AA|, linc|3P|MSTRG.610|ENSDART00000166364:0.14|78AA|24AA|, linc|3P|MSTRG.610|ENSDART00000167925:0.1|83AA|69AA|, linc|3P|MSTRG.610|MSTRG.610.2:0.27|80AA|56AA||NearGap, linc|3P|MSTRG.610|MSTRG.610.3:0.11|89AA|75AA||NearGap, linc|3P|MSTRG.610|MSTRG.610.…		0		0		0
NONCO12312	chr4	137039829	137316626	-	[TCONS_00755577, TCONS_00755578]	[]	[TCONS_00755577, TCONS_00755578]	6	[]	[]	[]	[Zebrafish]	[]			[LongAUGORFlinc|3P|MSTRG.596|MSTRG.596.5:2.03|427AA|189AA|, linc|3P|MSTRG.596|MSTRG.596.2:1.36|75AA|50AA|, linc|3P|MSTRG.596|MSTRG.596.6:3.66|49AA|39AA|, linc|3P|MSTRG.610|ENSDART00000166364:0.14|78AA|24AA|, linc|3P|MSTRG.610|ENSDART00000167925:0.1|83AA|69AA|, linc|3P|MSTRG.610|MSTRG.610.2:0.27|80AA|56AA||NearGap, linc|3P|MSTRG.610|MSTRG.610.3:0.11|89AA|75AA||NearGap, linc|3P|MSTRG.610|MSTRG.610.…		0		0		0
NONCO13644	chr6	139659154	139660717	+	[TCONS_00852909]	[]	[TCONS_00852909]	2	[]	[]	[]	[Zebrafish]	[]			[EnsASCoding|3P|MSTRG.36115|ENSDART00000153017:0.85|119AA|73AA|, EnsASCoding|3P|MSTRG.36115|ENSDART00000153091:0.67|119AA|46AA|, EnsASCoding|3P|MSTRG.36115|ENSDART00000153201:0.83|89AA|73AA|, EnsASCoding|3P|MSTRG.36115|MSTRG.36115.2:0.45|119AA|28AA|, linc|3P|MSTRG.36116|MSTRG.36116.1:1.66|51AA|28AA|]		0		0		0
NONCO12313	chr4	137717876	138133953	-	[TCONS_00755582, TCONS_00755583]	[]	[TCONS_00755582, TCONS_00755583]	7	[]	[]	[]	[Zebrafish]	[]			[LongAUGORFlinc|3P|MSTRG.596|MSTRG.596.5:2.03|427AA|189AA|, linc|3P|MSTRG.596|MSTRG.596.2:1.36|75AA|50AA|, linc|3P|MSTRG.596|MSTRG.596.6:3.66|49AA|39AA|, linc|3P|MSTRG.610|ENSDART00000166364:0.14|78AA|24AA|, linc|3P|MSTRG.610|ENSDART00000167925:0.1|83AA|69AA|, linc|3P|MSTRG.610|MSTRG.610.2:0.27|80AA|56AA||NearGap, linc|3P|MSTRG.610|MSTRG.610.3:0.11|89AA|75AA||NearGap, linc|3P|MSTRG.610|MSTRG.610.…		0		0		0
NONCO12307	chr4	135176327	135248628	-	[TCONS_00755562, TCONS_00755563, TCONS_00755564]	[]	[TCONS_00755562, TCONS_00755563, TCONS_00755564]	5	[]	[]	[]	[Zebrafish]	[]			[LongAUGORFlinc|3P|MSTRG.596|MSTRG.596.5:2.03|427AA|189AA|, linc|3P|MSTRG.596|MSTRG.596.2:1.36|75AA|50AA|, linc|3P|MSTRG.596|MSTRG.596.6:3.66|49AA|39AA|, linc|3P|MSTRG.610|ENSDART00000166364:0.14|78AA|24AA|, linc|3P|MSTRG.610|ENSDART00000167925:0.1|83AA|69AA|, linc|3P|MSTRG.610|MSTRG.610.2:0.27|80AA|56AA||NearGap, linc|3P|MSTRG.610|MSTRG.610.3:0.11|89AA|75AA||NearGap, linc|3P|MSTRG.610|MSTRG.610.…		0		0		0
NONCO12308	chr4	135854043	135855286	-	[TCONS_00755565]	[]	[TCONS_00755565]	2	[]	[]	[]	[Zebrafish]	[]			[LongAUGORFlinc|3P|MSTRG.596|MSTRG.596.5:2.03|427AA|189AA|, linc|3P|MSTRG.596|MSTRG.596.2:1.36|75AA|50AA|, linc|3P|MSTRG.596|MSTRG.596.6:3.66|49AA|39AA|, linc|3P|MSTRG.610|ENSDART00000166364:0.14|78AA|24AA|, linc|3P|MSTRG.610|ENSDART00000167925:0.1|83AA|69AA|, linc|3P|MSTRG.610|MSTRG.610.2:0.27|80AA|56AA||NearGap, linc|3P|MSTRG.610|MSTRG.610.3:0.11|89AA|75AA||NearGap, linc|3P|MSTRG.610|MSTRG.610.…		0		0		0
NONCO12309	chr4	136034059	136044934	-	[TCONS_00755567, TCONS_00755568]	[]	[TCONS_00755567, TCONS_00755568]	5	[]	[]	[]	[Zebrafish]	[]			[LongAUGORFlinc|3P|MSTRG.596|MSTRG.596.5:2.03|427AA|189AA|, linc|3P|MSTRG.596|MSTRG.596.2:1.36|75AA|50AA|, linc|3P|MSTRG.596|MSTRG.596.6:3.66|49AA|39AA|, linc|3P|MSTRG.610|ENSDART00000166364:0.14|78AA|24AA|, linc|3P|MSTRG.610|ENSDART00000167925:0.1|83AA|69AA|, linc|3P|MSTRG.610|MSTRG.610.2:0.27|80AA|56AA||NearGap, linc|3P|MSTRG.610|MSTRG.610.3:0.11|89AA|75AA||NearGap, linc|3P|MSTRG.610|MSTRG.610.…		0		0		0
NONCO12303	chr4	134015014	134070271	-	[TCONS_00755555, TCONS_00755556]	[]	[TCONS_00755555, TCONS_00755556]	9	[]	[]	[]	[Zebrafish]	[]			[LongAUGORFlinc|3P|MSTRG.596|ENSDART00000194595:0.19|225AA|193AA|, LongAUGORFlinc|3P|MSTRG.596|MSTRG.596.5:2.03|427AA|189AA|, linc|3P|MSTRG.15173|MSTRG.15173.1:0.44|82AA|61AA|, linc|3P|MSTRG.596|ENSDART00000194054:0.27|50AA|8AA|, linc|3P|MSTRG.596|MSTRG.596.2:1.36|75AA|50AA|, linc|3P|MSTRG.596|MSTRG.596.4:1.32|81AA|52AA|, linc|3P|MSTRG.598|ENSDART00000157930:1.67|112AA|60AA|, linc|3P|MSTRG.598|EN…		0		0		0
NONCO12305	chr4	134495720	134496363	-	[TCONS_00755558]	[]	[TCONS_00755558]	3	[]	[]	[]	[Zebrafish]	[]			[LongAUGORFlinc|3P|MSTRG.596|MSTRG.596.5:2.03|427AA|189AA|, linc|3P|MSTRG.596|MSTRG.596.2:1.36|75AA|50AA|, linc|3P|MSTRG.596|MSTRG.596.6:3.66|49AA|39AA|, linc|3P|MSTRG.610|ENSDART00000166364:0.14|78AA|24AA|, linc|3P|MSTRG.610|ENSDART00000167925:0.1|83AA|69AA|, linc|3P|MSTRG.610|MSTRG.610.2:0.27|80AA|56AA||NearGap, linc|3P|MSTRG.610|MSTRG.610.3:0.11|89AA|75AA||NearGap, linc|3P|MSTRG.610|MSTRG.610.…		0		0		0
NONCO13637	chr6	137316306	137320641	+	[TCONS_00852867]	[]	[TCONS_00852867]	2	[]	[]	[]	[Zebrafish]	[]			[EnsASCoding|3P|MSTRG.36245|MSTRG.36245.1:4.09|57AA|22AA|, LongAUGORFEnsASCoding|3P|MSTRG.36232|ENSDART00000153221:1.25|139AA|130AA|, LongAUGORFEnsASCoding|3P|MSTRG.36232|MSTRG.36232.12:0.48|654AA|650AA|, LongAUGORFlinc|3P|MSTRG.36241|MSTRG.36241.1:11.64|3052AA|975AA|, linc|3P|MSTRG.36232|MSTRG.36232.14:0.28|135AA|43AA|]		0		0		0
NONCO12306	chr4	134792400	134931845	-	[TCONS_00755559]	[]	[TCONS_00755559]	4	[]	[]	[]	[Zebrafish]	[]			[LongAUGORFlinc|3P|MSTRG.596|MSTRG.596.5:2.03|427AA|189AA|, linc|3P|MSTRG.596|MSTRG.596.2:1.36|75AA|50AA|, linc|3P|MSTRG.596|MSTRG.596.6:3.66|49AA|39AA|, linc|3P|MSTRG.610|ENSDART00000166364:0.14|78AA|24AA|, linc|3P|MSTRG.610|ENSDART00000167925:0.1|83AA|69AA|, linc|3P|MSTRG.610|MSTRG.610.2:0.27|80AA|56AA||NearGap, linc|3P|MSTRG.610|MSTRG.610.3:0.11|89AA|75AA||NearGap, linc|3P|MSTRG.610|MSTRG.610.…		0		0		0
NONCO12300	chr4	132925964	133045186	-	[TCONS_00755548, TCONS_00755549]	[]	[TCONS_00755548, TCONS_00755549]	4	[]	[]	[]	[Zebrafish]	[]			[LongAUGORFlinc|3P|MSTRG.596|ENSDART00000194595:0.19|225AA|193AA|, LongAUGORFlinc|3P|MSTRG.596|MSTRG.596.5:2.03|427AA|189AA|, linc|3P|MSTRG.15173|MSTRG.15173.1:0.44|82AA|61AA|, linc|3P|MSTRG.596|ENSDART00000194054:0.27|50AA|8AA|, linc|3P|MSTRG.596|MSTRG.596.2:1.36|75AA|50AA|, linc|3P|MSTRG.596|MSTRG.596.4:1.32|81AA|52AA|, linc|3P|MSTRG.598|ENSDART00000157930:1.67|112AA|60AA|, linc|3P|MSTRG.598|EN…		0		0		0
NONCO12301	chr4	133757926	133902832	-	[TCONS_00755552]	[]	[TCONS_00755552]	3	[]	[]	[]	[Zebrafish]	[]			[LongAUGORFlinc|3P|MSTRG.596|ENSDART00000194595:0.19|225AA|193AA|, LongAUGORFlinc|3P|MSTRG.596|MSTRG.596.5:2.03|427AA|189AA|, linc|3P|MSTRG.15173|MSTRG.15173.1:0.44|82AA|61AA|, linc|3P|MSTRG.596|ENSDART00000194054:0.27|50AA|8AA|, linc|3P|MSTRG.596|MSTRG.596.2:1.36|75AA|50AA|, linc|3P|MSTRG.596|MSTRG.596.4:1.32|81AA|52AA|, linc|3P|MSTRG.598|ENSDART00000157930:1.67|112AA|60AA|, linc|3P|MSTRG.598|EN…		0		0		0
NONCO12302	chr4	133906664	133909832	-	[TCONS_00755553]	[]	[TCONS_00755553]	3	[]	[]	[]	[Zebrafish]	[]			[LongAUGORFlinc|3P|MSTRG.596|ENSDART00000194595:0.19|225AA|193AA|, LongAUGORFlinc|3P|MSTRG.596|MSTRG.596.5:2.03|427AA|189AA|, linc|3P|MSTRG.15173|MSTRG.15173.1:0.44|82AA|61AA|, linc|3P|MSTRG.596|ENSDART00000194054:0.27|50AA|8AA|, linc|3P|MSTRG.596|MSTRG.596.2:1.36|75AA|50AA|, linc|3P|MSTRG.596|MSTRG.596.4:1.32|81AA|52AA|, linc|3P|MSTRG.598|ENSDART00000157930:1.67|112AA|60AA|, linc|3P|MSTRG.598|EN…		0		0		0
NONCO4482	chr14	74254062	74269973	+	[TCONS_00282719, TCONS_00282721]	[]	[TCONS_00282719, TCONS_00282721]	3	[]	[]	[]	[Zebrafish]	[]			[linc|3P|MSTRG.23369|ENSDART00000156327:8.7|70AA|58AA|]		0		0		0
NONCO3158	chr12	30353915	30370849	+	[TCONS_00200218]	[]	[TCONS_00200218]	3	[]	[]	[]	[Zebrafish]	[]			[LongAUGORFlinc|3P|MSTRG.54369|MSTRG.54369.1:1.36|180AA|176AA|]		0		0		0
NONCO3159	chr12	30473766	30474550	+	[TCONS_00200219]	[]	[TCONS_00200219]	2	[]	[]	[]	[Zebrafish]	[]			[LongAUGORFlinc|3P|MSTRG.54369|MSTRG.54369.1:1.36|180AA|176AA|]		0		0		0
NONCO14955	chr8	2376123	2379308	+	[TCONS_00962485]	[]	[TCONS_00962485]	3	[]	[]	[]	[Zebrafish]	[]			[linc|3P|MSTRG.11041|MSTRG.11041.1:10.78|97AA|86AA|]		0		0		0
NONCO14956	chr8	2584857	2680004	+	[TCONS_00962486]	[]	[TCONS_00962486]	5	[]	[]	[]	[Zebrafish]	[]			[linc|3P|MSTRG.11041|MSTRG.11041.1:10.78|97AA|86AA|]		0		0		0
NONCO3160	chr12	30607851	30645235	+	[TCONS_00200220]	[]	[TCONS_00200220]	3	[]	[]	[]	[Zebrafish]	[]			[LongAUGORFlinc|3P|MSTRG.54369|MSTRG.54369.1:1.36|180AA|176AA|]		0		0		0
NONCO3167	chr12	33141696	33146688	+	[TCONS_00200363]	[]	[TCONS_00200363]	2	[]	[]	[]	[Zebrafish]	[]			[linc|3P|MSTRG.54445|MSTRG.54445.1:0.54|92AA|92AA|]		0		0		0
NONCO13611	chr6	131018456	131018923	+	[TCONS_00852693]	[]	[TCONS_00852693]	2	[]	[]	[]	[Zebrafish]	[]			[LongAUGORFlinc|3P|MSTRG.34471|ENSDART00000137579:12.62|174AA|134AA|, LongAUGORFlinc|3P|MSTRG.34471|MSTRG.34471.1:6.21|173AA|133AA|, linc|3P|MSTRG.34470|ENSDART00000152602:2.21|74AA|46AA|]		0		0		0
NONCO5795	chr16	49370593	49371256	+	[TCONS_00363854]	[]	[TCONS_00363854]	2	[]	[]	[]	[Zebrafish]	[]			[LongAUGORFEnsASCoding|3P|MSTRG.25350|MSTRG.25350.1:1.91|466AA|452AA|]		0		0		0
NONCO5794	chr16	49321340	49324138	+	[TCONS_00363852]	[]	[TCONS_00363852]	3	[]	[]	[]	[Zebrafish]	[]			[LongAUGORFEnsASCoding|3P|MSTRG.25350|MSTRG.25350.1:1.91|466AA|452AA|]		0		0		0
NONCO14936	chr7	155213900	155249794	-	[TCONS_00911903]	[]	[TCONS_00911903]	3	[]	[]	[]	[Zebrafish]	[]			[EnsASCoding|3P|MSTRG.69247|ENSDART00000161890:14.26|50AA|49AA|, EnsASCoding|3P|MSTRG.69247|ENSDART00000169332:2.71|56AA|40AA|, linc|3P|MSTRG.69247|MSTRG.69247.1:4.31|48AA|23AA|]		0		0		0
NONCO5797	chr16	49500016	49503786	+	[TCONS_00363858]	[]	[TCONS_00363858]	2	[]	[]	[]	[Zebrafish]	[]			[LongAUGORFEnsASCoding|3P|MSTRG.25350|MSTRG.25350.1:1.91|466AA|452AA|]		0		0		0
NONCO5796	chr16	49488139	49491180	+	[TCONS_00363857]	[]	[TCONS_00363857]	2	[]	[]	[]	[Zebrafish]	[]			[LongAUGORFEnsASCoding|3P|MSTRG.25350|MSTRG.25350.1:1.91|466AA|452AA|]		0		0		0
NONCO3139	chr12	22852874	23327057	+	[TCONS_00200020, TCONS_00200019, TCONS_00200017, TCONS_00200016, TCONS_00200013]	[]	[TCONS_00200013, TCONS_00200016, TCONS_00200017, TCONS_00200019, TCONS_00200020]	16	[]	[]	[]	[Zebrafish]	[]			[linc|3P|MSTRG.54801|MSTRG.54801.1:0.28|78AA|72AA|]		0		0		0
NONCO13602	chr6	126498338	126523385	+	[TCONS_00852638]	[]	[TCONS_00852638]	4	[]	[]	[]	[Zebrafish]	[]			[LongORFlinc|3P|MSTRG.20675|MSTRG.20675.1:1.73|231AA|93AA|, linc|3P|MSTRG.20675|MSTRG.20675.2:2.03|83AA|38AA|]		0		0		0
NONCO13604	chr6	127676900	127677934	+	[TCONS_00852662]	[]	[TCONS_00852662]	2	[]	[]	[]	[Zebrafish]	[]			[EnsASCoding|3P|MSTRG.18943|MSTRG.18943.1:0.56|57AA|55AA|, LongAUGORFEnsASCoding|3P|MSTRG.44187|MSTRG.44187.2:0.19|183AA|176AA|, linc|3P|MSTRG.18943|MSTRG.18943.2:0.29|32AA|13AA|]		0		0		0
NONCO13603	chr6	127004180	127004992	+	[TCONS_00852644]	[]	[TCONS_00852644]	2	[]	[]	[]	[Zebrafish]	[]			[LongORFlinc|3P|MSTRG.20675|MSTRG.20675.1:1.73|231AA|93AA|, linc|3P|MSTRG.20675|MSTRG.20675.2:2.03|83AA|38AA|]		0		0		0
NONCO3140	chr12	22895515	22896025	+	[TCONS_00200015]	[]	[TCONS_00200015]	2	[]	[]	[]	[Zebrafish]	[]			[linc|3P|MSTRG.54801|MSTRG.54801.1:0.28|78AA|72AA|]		0		0		0
NONCO3143	chr12	24376204	24390899	+	[TCONS_00200028, TCONS_00200027]	[]	[TCONS_00200027, TCONS_00200028]	5	[]	[]	[]	[Zebrafish]	[]			[linc|3P|MSTRG.54801|MSTRG.54801.1:0.28|78AA|72AA|]		0		0		0
NONCO3144	chr12	24857498	24927147	+	[TCONS_00200031]	[]	[TCONS_00200031]	5	[]	[]	[]	[Zebrafish]	[]			[linc|3P|MSTRG.54801|MSTRG.54801.1:0.28|78AA|72AA|]		0		0		0
NONCO4474	chr14	72315322	72375147	+	[TCONS_00282610]	[]	[TCONS_00282610]	2	[]	[]	[]	[Zebrafish]	[]			[linc|3P|MSTRG.35703|ENSDART00000145709:33.01|157AA|0AA|]		0		0		0
NONCO3141	chr12	23252301	23344521	+	[TCONS_00200024, TCONS_00200023, TCONS_00200022]	[]	[TCONS_00200022, TCONS_00200023, TCONS_00200024]	6	[]	[]	[]	[Zebrafish]	[]			[linc|3P|MSTRG.54801|MSTRG.54801.1:0.28|78AA|72AA|]		0		0		0
NONCO3147	chr12	26468647	26470746	+	[TCONS_00200095]	[]	[TCONS_00200095]	2	[]	[]	[]	[Zebrafish]	[]			[EnsASCoding|3P|MSTRG.25259|MSTRG.25259.1:5.0|112AA|58AA|]		0		0		0
NONCO352	chr1	112532391	112541464	+	[TCONS_00004672, TCONS_00004670]	[]	[TCONS_00004670, TCONS_00004672]	3	[]	[]	[]	[Zebrafish]	[]			[EnsASCoding|3P|MSTRG.72714|ENSDART00000154912:0.35|104AA|64AA|]		0		0		0
NONCO14922	chr7	150373920	150375006	-	[TCONS_00911733]	[]	[TCONS_00911733]	4	[]	[]	[]	[Zebrafish]	[]			[EnsASCoding|3P|MSTRG.50008|MSTRG.50008.1:0.15|90AA|28AA|, LongORFEnsASCoding|3P|MSTRG.49970|MSTRG.49970.1:3.65|1310AA|39AA||NearGap]		0		0		0
NONCO358	chr1	114896607	114897800	+	[TCONS_00004758]	[]	[TCONS_00004758]	2	[]	[]	[]	[Zebrafish]	[]			[EnsASCoding|3P|MSTRG.71916|MSTRG.71916.1:20.9|86AA|40AA|, EnsASCoding|3P|MSTRG.71916|MSTRG.71916.2:1.72|73AA|39AA|]		0		0		0
NONCO355	chr1	113550875	113589677	+	[TCONS_00004721, TCONS_00004720]	[]	[TCONS_00004720, TCONS_00004721]	3	[]	[]	[]	[Zebrafish]	[]			[LongAUGORFlinc|3P|MSTRG.72685|ENSDART00000194818:0.69|144AA|120AA|, LongAUGORFlinc|3P|MSTRG.72685|ENSDART00000194979:0.22|149AA|120AA|, linc|3P|MSTRG.72684|ENSDART00000194880:0.63|108AA|90AA|, linc|3P|MSTRG.72685|ENSDART00000194273:4.78|117AA|88AA|, linc|3P|MSTRG.72685|MSTRG.72685.1:1.41|117AA|88AA|, linc|3P|MSTRG.72687|ENSDART00000194424:0.49|93AA|70AA|]		0		0		0
NONCO353	chr1	113392649	113420493	+	[TCONS_00004710, TCONS_00004709]	[]	[TCONS_00004709, TCONS_00004710]	3	[]	[]	[]	[Zebrafish]	[]			[LongAUGORFlinc|3P|MSTRG.6492|ENSDART00000172892:14.62|327AA|175AA|, LongAUGORFlinc|3P|MSTRG.65716|ENSDART00000167131:0.2|200AA|188AA|, LongAUGORFlinc|3P|MSTRG.72688|ENSDART00000194507:0.59|148AA|120AA|, LongORFlinc|3P|MSTRG.6492|ENSDART00000172764:72.1|323AA|16AA|, LongORFlinc|3P|MSTRG.6492|ENSDART00000173307:1.18|281AA|21AA|, linc|3P|MSTRG.6494|ENSDART00000172897:2.45|68AA|38AA|, linc|3P|MSTRG.…		0		0		0
NONCO14918	chr7	149588279	149606793	-	[TCONS_00911712]	[]	[TCONS_00911712]	3	[]	[]	[]	[Zebrafish]	[]			[linc|3P|MSTRG.45399|ENSDART00000146017:4.34|68AA|31AA|]		0		0		0
NONCO368	chr1	116706904	116708862	+	[TCONS_00004798]	[]	[TCONS_00004798]	2	[]	[]	[]	[Zebrafish]	[]			[LongAUGORFlinc|3P|MSTRG.128|MSTRG.128.2:0.46|753AA|743AA|, LongORFlinc|3P|MSTRG.128|MSTRG.128.1:1.12|724AA|60AA|]		0		0		0
NONCO14912	chr7	143676213	143677318	-	[TCONS_00911605]	[]	[TCONS_00911605]	2	[]	[]	[]	[Zebrafish]	[]			[EnsASCoding|3P|MSTRG.16096|MSTRG.16096.1:189.24|61AA|46AA|, EnsASCoding|3P|MSTRG.16096|MSTRG.16096.2:92.36|49AA|27AA|, LongAUGORFlinc|3P|MSTRG.16095|MSTRG.16095.1:160.76|254AA|236AA|, LongAUGORFlinc|3P|MSTRG.16757|MSTRG.16757.1:7.3|679AA|400AA|, linc|3P|MSTRG.16095|MSTRG.16095.2:153.54|67AA|48AA|, linc|3P|MSTRG.16097|MSTRG.16097.2:109.49|133AA|36AA|, linc|3P|MSTRG.16097|MSTRG.16097.3:59.49|77AA|…		0		0		0
NONCO367	chr1	116461996	116468529	+	[TCONS_00004786]	[]	[TCONS_00004786]	3	[]	[]	[]	[Zebrafish]	[]			[LongAUGORFEnsASCoding|3P|MSTRG.76056|MSTRG.76056.8:3.03|114AA|113AA|]		0		0		0
NONCO14909	chr7	143076784	143077588	-	[TCONS_00911573]	[]	[TCONS_00911573]	2	[]	[]	[]	[Zebrafish]	[]			[LongAUGORFlinc|3P|MSTRG.28021|MSTRG.28021.1:1.53|166AA|164AA|]		0		0		0
NONCO3179	chr12	43040384	43080503	+	[TCONS_00200471, TCONS_00200470]	[]	[TCONS_00200470, TCONS_00200471]	7	[]	[]	[]	[Zebrafish]	[]			[EnsASCoding|3P|MSTRG.54633|MSTRG.54633.1:40.79|82AA|80AA|, LongAUGORFEnsASCoding|3P|MSTRG.47357|MSTRG.47357.1:2.0|125AA|103AA|, LongAUGORFlinc|3P|MSTRG.54623|MSTRG.54623.1:0.64|155AA|117AA|, LongAUGORFlinc|3P|MSTRG.54631|MSTRG.54631.1:4.23|104AA|102AA|, linc|3P|MSTRG.54628|MSTRG.54628.1:7.99|58AA|37AA|, linc|3P|MSTRG.54629|MSTRG.54629.1:6.68|82AA|48AA|, linc|3P|MSTRG.54629|MSTRG.54629.2:0.78|42A…		0		0		0
NONCO3180	chr12	43086017	43110653	+	[TCONS_00200472]	[]	[TCONS_00200472]	4	[]	[]	[]	[Zebrafish]	[]			[EnsASCoding|3P|MSTRG.54633|MSTRG.54633.1:40.79|82AA|80AA|, LongAUGORFEnsASCoding|3P|MSTRG.47357|MSTRG.47357.1:2.0|125AA|103AA|, LongAUGORFlinc|3P|MSTRG.54623|MSTRG.54623.1:0.64|155AA|117AA|, LongAUGORFlinc|3P|MSTRG.54631|MSTRG.54631.1:4.23|104AA|102AA|, linc|3P|MSTRG.54628|MSTRG.54628.1:7.99|58AA|37AA|, linc|3P|MSTRG.54629|MSTRG.54629.1:6.68|82AA|48AA|, linc|3P|MSTRG.54629|MSTRG.54629.2:0.78|42A…		0		0		0
NONCO3181	chr12	43359924	43361156	+	[TCONS_00200473]	[]	[TCONS_00200473]	2	[]	[]	[]	[Zebrafish]	[]			[EnsASCoding|3P|MSTRG.54633|MSTRG.54633.1:40.79|82AA|80AA|, LongAUGORFEnsASCoding|3P|MSTRG.47357|MSTRG.47357.1:2.0|125AA|103AA|, LongAUGORFlinc|3P|MSTRG.54623|MSTRG.54623.1:0.64|155AA|117AA|, LongAUGORFlinc|3P|MSTRG.54631|MSTRG.54631.1:4.23|104AA|102AA|, linc|3P|MSTRG.54628|MSTRG.54628.1:7.99|58AA|37AA|, linc|3P|MSTRG.54629|MSTRG.54629.1:6.68|82AA|48AA|, linc|3P|MSTRG.54629|MSTRG.54629.2:0.78|42A…		0		0		0
NONCO3186	chr12	46777461	47046333	+	[TCONS_00200528, TCONS_00200527, TCONS_00200526]	[]	[TCONS_00200526, TCONS_00200527, TCONS_00200528]	8	[]	[]	[]	[Zebrafish]	[]			[LongAUGORFlinc|3P|MSTRG.53917|MSTRG.53917.1:16.49|173AA|173AA|, LongAUGORFlinc|3P|MSTRG.53917|MSTRG.53917.2:0.99|171AA|157AA|]		0		0		0
NONCO17150	chrY	23200174	23206610	-	[TCONS_01088893]	[]	[TCONS_01088893]	3	[]	[]	[]	[Zebrafish]	[]			[EnsASCoding|3P|MSTRG.69755|MSTRG.69755.1:9.88|54AA|51AA|]		0		0		0
NONCO17149	chrY	22970661	22973695	-	[TCONS_01088890]	[]	[TCONS_01088890]	2	[]	[]	[]	[Zebrafish]	[]			[EnsASCoding|3P|MSTRG.69755|MSTRG.69755.1:9.88|54AA|51AA|]		0		0		0
NONCO326	chr1	102189297	102195170	+	[TCONS_00004250]	[]	[TCONS_00004250]	2	[]	[]	[]	[Zebrafish]	[]			[EnsASCoding|3P|MSTRG.46360|ENSDART00000154443:0.38|74AA|47AA|, EnsASCoding|3P|MSTRG.46360|ENSDART00000154555:0.35|74AA|47AA|, linc|3P|MSTRG.46360|ENSDART00000153933:1.8|75AA|35AA|, linc|3P|MSTRG.46360|MSTRG.46360.1:0.54|75AA|35AA|]		0		0		0
NONCO327	chr1	103817768	103828355	+	[TCONS_00004254]	[]	[TCONS_00004254]	2	[]	[]	[]	[Zebrafish]	[]			[EnsASCoding|3P|MSTRG.46360|ENSDART00000154443:0.38|74AA|47AA|, EnsASCoding|3P|MSTRG.46360|ENSDART00000154555:0.35|74AA|47AA|, LongAUGORFEnsASCoding|3P|MSTRG.31815|MSTRG.31815.1:0.69|190AA|176AA|]		0		0		0
NONCO325	chr1	101788892	101855859	+	[TCONS_00004249, TCONS_00004248, TCONS_00004247]	[]	[TCONS_00004247, TCONS_00004248, TCONS_00004249]	7	[]	[]	[]	[Zebrafish]	[]			[EnsASCoding|3P|MSTRG.46360|ENSDART00000154443:0.38|74AA|47AA|, EnsASCoding|3P|MSTRG.46360|ENSDART00000154555:0.35|74AA|47AA|, linc|3P|MSTRG.46360|ENSDART00000153933:1.8|75AA|35AA|, linc|3P|MSTRG.46360|MSTRG.46360.1:0.54|75AA|35AA|]		0		0		0
NONCO319	chr1	98676302	98738214	+	[TCONS_00004156]	[]	[TCONS_00004156]	3	[]	[]	[]	[Zebrafish]	[]			[linc|3P|MSTRG.46438|ENSDART00000160447:0.22|52AA|22AA|, linc|3P|MSTRG.46438|MSTRG.46438.2:0.2|43AA|16AA|]		0		0		0
NONCO334	chr1	108614103	108617141	+	[TCONS_00004311, TCONS_00004310]	[]	[TCONS_00004310, TCONS_00004311]	3	[]	[]	[]	[Zebrafish]	[]			[linc|3P|MSTRG.33554|MSTRG.33554.1:0.57|80AA|71AA|]		0		0		0
NONCO332	chr1	107360860	107380789	+	[TCONS_00004291]	[]	[TCONS_00004291]	3	[]	[]	[]	[Zebrafish]	[]			[linc|3P|MSTRG.46383|ENSDART00000194045:0.13|157AA|75AA|]		0		0		0
NONCO328	chr1	103957500	103968087	+	[TCONS_00004255]	[]	[TCONS_00004255]	2	[]	[]	[]	[Zebrafish]	[]			[EnsASCoding|3P|MSTRG.46360|ENSDART00000154443:0.38|74AA|47AA|, EnsASCoding|3P|MSTRG.46360|ENSDART00000154555:0.35|74AA|47AA|, LongAUGORFEnsASCoding|3P|MSTRG.31815|MSTRG.31815.1:0.69|190AA|176AA|]		0		0		0
NONCO329	chr1	104615644	104619709	+	[TCONS_00004284]	[]	[TCONS_00004284]	2	[]	[]	[]	[Zebrafish]	[]			[linc|3P|MSTRG.46365|ENSDART00000154415:0.28|56AA|56AA|, linc|3P|MSTRG.46383|ENSDART00000194045:0.13|157AA|75AA|]		0		0		0
NONCO17124	chrY	16388091	16389369	-	[TCONS_01088814]	[]	[TCONS_01088814]	2	[]	[]	[]	[Zebrafish]	[]			[LongAUGORFlinc|3P|MSTRG.77008|MSTRG.77008.1:5.38|243AA|212AA|, LongAUGORFlinc|3P|MSTRG.77008|MSTRG.77008.2:359.61|291AA|287AA|]		0		0		0
NONCO17122	chrY	15042074	15060090	-	[TCONS_01088795]	[]	[TCONS_01088795]	8	[]	[]	[]	[Zebrafish]	[]			[LongAUGORFEnsShortNonCoding|3P|MSTRG.66268|MSTRG.66268.1:1.62|686AA|548AA|, LongAUGORFEnsShortNonCoding|3P|MSTRG.66268|MSTRG.66268.2:7.27|686AA|336AA|, LongAUGORFlinc|3P|MSTRG.66267|MSTRG.66267.2:1.35|225AA|113AA|, linc|3P|MSTRG.66267|MSTRG.66267.1:4.23|104AA|75AA|]		0		0		0
NONCO17123	chrY	15265841	15274125	-	[TCONS_01088796, TCONS_01088797]	[]	[TCONS_01088796, TCONS_01088797]	4	[]	[]	[]	[Zebrafish]	[]			[LongAUGORFEnsShortNonCoding|3P|MSTRG.66268|MSTRG.66268.1:1.62|686AA|548AA|, LongAUGORFEnsShortNonCoding|3P|MSTRG.66268|MSTRG.66268.2:7.27|686AA|336AA|, LongAUGORFlinc|3P|MSTRG.66267|MSTRG.66267.2:1.35|225AA|113AA|, linc|3P|MSTRG.66267|MSTRG.66267.1:4.23|104AA|75AA|]		0		0		0
NONCO17120	chrY	14551844	14619171	-	[TCONS_01088792]	[]	[TCONS_01088792]	8	[]	[]	[]	[Zebrafish]	[]			[linc|3P|MSTRG.76075|ENSDART00000132719:2.86|180AA|8AA|]		0		0		0
NONCO17121	chrY	14730914	14746333	-	[TCONS_01088793]	[]	[TCONS_01088793]	5	[]	[]	[]	[Zebrafish]	[]			[linc|3P|MSTRG.76075|ENSDART00000132719:2.86|180AA|8AA|]		0		0		0
NONCO17116	chrY	13629402	13629913	-	[TCONS_01088782]	[]	[TCONS_01088782]	2	[]	[]	[]	[Zebrafish]	[]			[linc|3P|MSTRG.76075|ENSDART00000132719:2.86|180AA|8AA|]		0		0		0
NONCO17113	chrY	9590764	9611898	-	[TCONS_01088766]	[]	[TCONS_01088766]	5	[]	[]	[]	[Zebrafish]	[]			[linc|3P|MSTRG.76075|ENSDART00000132719:2.86|180AA|8AA|]		0		0		0
NONCO17114	chrY	9669026	9684305	-	[TCONS_01088767]	[]	[TCONS_01088767]	7	[]	[]	[]	[Zebrafish]	[]			[linc|3P|MSTRG.76075|ENSDART00000132719:2.86|180AA|8AA|]		0		0		0
NONCO17111	chrY	9544432	9552871	-	[TCONS_01088762, TCONS_01088763, TCONS_01088764]	[]	[TCONS_01088762, TCONS_01088763, TCONS_01088764]	7	[]	[]	[]	[Zebrafish]	[]			[linc|3P|MSTRG.76075|ENSDART00000132719:2.86|180AA|8AA|]		0		0		0
NONCO17112	chrY	9555261	9558905	-	[TCONS_01088765]	[]	[TCONS_01088765]	2	[]	[]	[]	[Zebrafish]	[]			[linc|3P|MSTRG.76075|ENSDART00000132719:2.86|180AA|8AA|]		0		0		0
NONCO17110	chrY	9448179	9458885	-	[TCONS_01088760]	[]	[TCONS_01088760]	8	[]	[]	[]	[Zebrafish]	[]			[linc|3P|MSTRG.76075|ENSDART00000132719:2.86|180AA|8AA|]		0		0		0
NONCO17119	chrY	14475146	14532255	-	[TCONS_01088791, TCONS_01088787, TCONS_01088788, TCONS_01088789]	[]	[TCONS_01088787, TCONS_01088788, TCONS_01088789, TCONS_01088791]	9	[]	[]	[]	[Zebrafish]	[]			[linc|3P|MSTRG.76075|ENSDART00000132719:2.86|180AA|8AA|]		0		0		0
NONCO17118	chrY	14373024	14378737	-	[TCONS_01088786]	[]	[TCONS_01088786]	3	[]	[]	[]	[Zebrafish]	[]			[linc|3P|MSTRG.76075|ENSDART00000132719:2.86|180AA|8AA|]		0		0		0
NONCO9335	chr2	97701197	97703286	-	[TCONS_00538494]	[]	[TCONS_00538494]	3	[]	[]	[]	[Zebrafish]	[]			[EnsASCoding|3P|MSTRG.4946|MSTRG.4946.1:2.2|64AA|46AA|]		0		0		0
NONCO9334	chr2	97691717	97697373	-	[TCONS_00538493]	[]	[TCONS_00538493]	5	[]	[]	[]	[Zebrafish]	[]			[EnsASCoding|3P|MSTRG.4946|MSTRG.4946.1:2.2|64AA|46AA|]		0		0		0
NONCO9337	chr2	98081082	98099107	-	[TCONS_00538520, TCONS_00538513, TCONS_00538512, TCONS_00538523, TCONS_00538511, TCONS_00538522, TCONS_00538510, TCONS_00538521, TCONS_00538516, TCONS_00538515, TCONS_00538514, TCONS_00538509, TCONS_00538508, TCONS_00538519, TCONS_00538507]	[]	[TCONS_00538507, TCONS_00538508, TCONS_00538509, TCONS_00538510, TCONS_00538511, TCONS_00538512, TCONS_00538513, TCONS_00538514, TCONS_00538515, TCONS_00538516, TCONS_00538519, TCONS_00538520, TCONS_00538521, TCONS_00538522, TCONS_00538523]	8	[]	[]	[]	[Zebrafish]	[]			[EnsASCoding|3P|MSTRG.4946|MSTRG.4946.1:2.2|64AA|46AA|]		0		0		0
NONCO9336	chr2	98069547	98071970	-	[TCONS_00538506]	[]	[TCONS_00538506]	2	[]	[]	[]	[Zebrafish]	[]			[EnsASCoding|3P|MSTRG.4946|MSTRG.4946.1:2.2|64AA|46AA|]		0		0		0
NONCO9333	chr2	97477975	97479394	-	[TCONS_00538465]	[]	[TCONS_00538465]	2	[]	[]	[]	[Zebrafish]	[]			[LongORFlinc|3P|MSTRG.59856|MSTRG.59856.2:69.59|705AA|56AA|]		0		0		0
NONCO9338	chr2	99378400	99388543	-	[TCONS_00538568]	[]	[TCONS_00538568]	4	[]	[]	[]	[Zebrafish]	[]			[linc|3P|MSTRG.2210|ENSDART00000132566:0.21|67AA|48AA|]		0		0		0
NONCO8010	chr19	55155339	55161049	+	[TCONS_00485270]	[]	[TCONS_00485270]	2	[]	[]	[]	[Zebrafish]	[]			[EnsASCoding|3P|MSTRG.50816|ENSDART00000147398:1.07|54AA|41AA|, LongAUGORFlinc|3P|MSTRG.46890|MSTRG.46890.1:0.9|389AA|287AA|, LongAUGORFlinc|3P|MSTRG.46890|MSTRG.46890.2:0.26|395AA|287AA|, LongAUGORFlinc|3P|MSTRG.46890|MSTRG.46890.3:1.9|401AA|287AA|, LongAUGORFlinc|3P|MSTRG.46890|MSTRG.46890.5:1.11|397AA|287AA|, LongAUGORFlinc|3P|MSTRG.46890|MSTRG.46890.6:49.74|385AA|287AA|, LongAUGORFlinc|3P|MST…		0		0		0
NONCO9349	chr2	103489797	103512180	-	[TCONS_00538713]	[]	[TCONS_00538713]	4	[]	[]	[]	[Zebrafish]	[]			[LongAUGORFlinc|3P|MSTRG.74833|MSTRG.74833.1:2.88|583AA|572AA|, linc|3P|MSTRG.74839|MSTRG.74839.1:2.17|70AA|32AA|, linc|3P|MSTRG.74841|ENSDART00000187278:0.33|99AA|78AA|]		0		0		0
NONCO9324	chr2	95626791	95627248	-	[TCONS_00538345]	[]	[TCONS_00538345]	2	[]	[]	[]	[Zebrafish]	[]			[EnsASCoding|3P|MSTRG.7003|MSTRG.7003.1:5.74|64AA|62AA|]		0		0		0
NONCO9323	chr2	95618905	95619338	-	[TCONS_00538344]	[]	[TCONS_00538344]	2	[]	[]	[]	[Zebrafish]	[]			[EnsASCoding|3P|MSTRG.7003|MSTRG.7003.1:5.74|64AA|62AA|]		0		0		0
NONCO9371	chr2	107871146	107982329	-	[TCONS_00538799, TCONS_00538798]	[]	[TCONS_00538798, TCONS_00538799]	8	[]	[]	[]	[Zebrafish]	[]			[linc|3P|MSTRG.74795|ENSDART00000149065:1.42|104AA|60AA|]		0		0		0
NONCO8042	chr19	60104	71568	-	[TCONS_00485934, TCONS_00485942, TCONS_00485938, TCONS_00485937, TCONS_00485936, TCONS_00485935, TCONS_00485939, TCONS_00485941, TCONS_00485940]	[]	[TCONS_00485934, TCONS_00485935, TCONS_00485936, TCONS_00485937, TCONS_00485938, TCONS_00485939, TCONS_00485940, TCONS_00485941, TCONS_00485942]	6	[]	[]	[]	[Zebrafish]	[]			[LongAUGORFlinc|3P|MSTRG.33923|MSTRG.33923.1:36.29|336AA|308AA||NearGap]		0		0		0
NONCO8043	chr19	76219	77690	-	[TCONS_00485945, TCONS_00485944]	[]	[TCONS_00485944, TCONS_00485945]	3	[]	[]	[]	[Zebrafish]	[]			[LongAUGORFlinc|3P|MSTRG.33923|MSTRG.33923.1:36.29|336AA|308AA||NearGap]		0		0		0
NONCO8044	chr19	159360	174665	-	[TCONS_00485947]	[]	[TCONS_00485947]	3	[]	[]	[]	[Zebrafish]	[]			[LongAUGORFlinc|3P|MSTRG.33923|MSTRG.33923.1:36.29|336AA|308AA||NearGap]		0		0		0
NONCO8045	chr19	182672	196756	-	[TCONS_00485948]	[]	[TCONS_00485948]	6	[]	[]	[]	[Zebrafish]	[]			[LongAUGORFlinc|3P|MSTRG.33923|MSTRG.33923.1:36.29|336AA|308AA||NearGap]		0		0		0
NONCO9377	chr2	108784203	108834297	-	[TCONS_00538811]	[]	[TCONS_00538811]	5	[]	[]	[]	[Zebrafish]	[]			[EnsASCoding|3P|MSTRG.74470|MSTRG.74470.1:39.55|84AA|5AA|]		0		0		0
NONCO8046	chr19	197074	199431	-	[TCONS_00485949]	[]	[TCONS_00485949]	3	[]	[]	[]	[Zebrafish]	[]			[LongAUGORFlinc|3P|MSTRG.33923|MSTRG.33923.1:36.29|336AA|308AA||NearGap]		0		0		0
NONCO9376	chr2	108665655	108669211	-	[TCONS_00538809]	[]	[TCONS_00538809]	3	[]	[]	[]	[Zebrafish]	[]			[EnsASCoding|3P|MSTRG.74470|MSTRG.74470.1:39.55|84AA|5AA|]		0		0		0
NONCO9382	chr2	110969105	111002997	-	[TCONS_00538861, TCONS_00538860]	[]	[TCONS_00538860, TCONS_00538861]	9	[]	[]	[]	[Zebrafish]	[]			[EnsShortNonCoding|3P|MSTRG.22740|MSTRG.22740.1:6.89|140AA|93AA|]		0		0		0
NONCO9384	chr2	111467151	111474172	-	[TCONS_00538899]	[]	[TCONS_00538899]	2	[]	[]	[]	[Zebrafish]	[]			[LongAUGORFEnsASCoding|3P|MSTRG.12748|MSTRG.12748.2:5.26|695AA|662AA|]		0		0		0
NONCO9383	chr2	111132714	111142019	-	[TCONS_00538864, TCONS_00538863]	[]	[TCONS_00538863, TCONS_00538864]	4	[]	[]	[]	[Zebrafish]	[]			[EnsShortNonCoding|3P|MSTRG.22740|MSTRG.22740.1:6.89|140AA|93AA|]		0		0		0
NONCO287	chr1	83911735	83920454	+	[TCONS_00003810]	[]	[TCONS_00003810]	2	[]	[]	[]	[Zebrafish]	[]			[linc|3P|MSTRG.6109|ENSDART00000164240:0.28|48AA|34AA|, linc|3P|MSTRG.6109|MSTRG.6109.2:0.64|45AA|34AA|]		0		0		0
NONCO288	chr1	84255962	84267148	+	[TCONS_00003811]	[]	[TCONS_00003811]	3	[]	[]	[]	[Zebrafish]	[]			[linc|3P|MSTRG.6109|ENSDART00000164240:0.28|48AA|34AA|, linc|3P|MSTRG.6109|MSTRG.6109.2:0.64|45AA|34AA|]		0		0		0
NONCO9386	chr2	111953926	112252677	-	[TCONS_00538919, TCONS_00538918, TCONS_00538920, TCONS_00538902, TCONS_00538924, TCONS_00538912, TCONS_00538923, TCONS_00538911, TCONS_00538910, TCONS_00538921, TCONS_00538906, TCONS_00538916, TCONS_00538927, TCONS_00538926, TCONS_00538903, TCONS_00538914, TCONS_00538925]	[]	[TCONS_00538902, TCONS_00538903, TCONS_00538906, TCONS_00538910, TCONS_00538911, TCONS_00538912, TCONS_00538914, TCONS_00538916, TCONS_00538918, TCONS_00538919, TCONS_00538920, TCONS_00538921, TCONS_00538923, TCONS_00538924, TCONS_00538925, TCONS_00538926, TCONS_00538927]	21	[]	[]	[]	[Zebrafish]	[]			[LongAUGORFlinc|3P|MSTRG.12731|MSTRG.12731.1:6.79|560AA|552AA|, LongAUGORFlinc|3P|MSTRG.12731|MSTRG.12731.2:3.19|250AA|242AA|, linc|3P|MSTRG.12743|MSTRG.12743.2:2.26|66AA|53AA|]		0		0		0
NONCO9388	chr2	112249519	112252388	-	[TCONS_00538928]	[]	[TCONS_00538928]	2	[]	[]	[]	[Zebrafish]	[]			[LongAUGORFlinc|3P|MSTRG.12731|MSTRG.12731.1:6.79|560AA|552AA|, LongAUGORFlinc|3P|MSTRG.12731|MSTRG.12731.2:3.19|250AA|242AA|, linc|3P|MSTRG.12743|MSTRG.12743.2:2.26|66AA|53AA|]		0		0		0
NONCO9387	chr2	111961540	111963792	-	[TCONS_00538905]	[]	[TCONS_00538905]	2	[]	[]	[]	[Zebrafish]	[]			[LongAUGORFlinc|3P|MSTRG.12731|MSTRG.12731.1:6.79|560AA|552AA|, LongAUGORFlinc|3P|MSTRG.12731|MSTRG.12731.2:3.19|250AA|242AA|, linc|3P|MSTRG.12743|MSTRG.12743.2:2.26|66AA|53AA|]		0		0		0
NONCO9351	chr2	103726216	103792718	-	[TCONS_00538715]	[]	[TCONS_00538715]	4	[]	[]	[]	[Zebrafish]	[]			[LongAUGORFlinc|3P|MSTRG.38049|MSTRG.38049.1:0.61|147AA|133AA|, LongAUGORFlinc|3P|MSTRG.74833|MSTRG.74833.1:2.88|583AA|572AA|, linc|3P|MSTRG.74839|MSTRG.74839.1:2.17|70AA|32AA|, linc|3P|MSTRG.74841|ENSDART00000187278:0.33|99AA|78AA|]		0		0		0
NONCO9350	chr2	103583865	103600887	-	[TCONS_00538714]	[]	[TCONS_00538714]	4	[]	[]	[]	[Zebrafish]	[]			[LongAUGORFlinc|3P|MSTRG.74833|MSTRG.74833.1:2.88|583AA|572AA|, linc|3P|MSTRG.74839|MSTRG.74839.1:2.17|70AA|32AA|, linc|3P|MSTRG.74841|ENSDART00000187278:0.33|99AA|78AA|]		0		0		0
NONCO9357	chr2	105197278	105198348	-	[TCONS_00538723]	[]	[TCONS_00538723]	2	[]	[]	[]	[Zebrafish]	[]			[LongAUGORFlinc|3P|MSTRG.38049|MSTRG.38049.1:0.61|147AA|133AA|]		0		0		0
NONCO9356	chr2	105104915	105126967	-	[TCONS_00538721]	[]	[TCONS_00538721]	6	[]	[]	[]	[Zebrafish]	[]			[LongAUGORFlinc|3P|MSTRG.38049|MSTRG.38049.1:0.61|147AA|133AA|]		0		0		0
NONCO9359	chr2	105424029	105469641	-	[TCONS_00538731, TCONS_00538730, TCONS_00538729, TCONS_00538728, TCONS_00538727]	[]	[TCONS_00538727, TCONS_00538728, TCONS_00538729, TCONS_00538730, TCONS_00538731]	5	[]	[]	[]	[Zebrafish]	[]			[LongAUGORFlinc|3P|MSTRG.38049|MSTRG.38049.1:0.61|147AA|133AA|]		0		0		0
NONCO9358	chr2	105363095	105374177	-	[TCONS_00538726, TCONS_00538725, TCONS_00538724]	[]	[TCONS_00538724, TCONS_00538725, TCONS_00538726]	4	[]	[]	[]	[Zebrafish]	[]			[LongAUGORFlinc|3P|MSTRG.38049|MSTRG.38049.1:0.61|147AA|133AA|]		0		0		0
NONCO9353	chr2	104482203	104486146	-	[TCONS_00538717]	[]	[TCONS_00538717]	4	[]	[]	[]	[Zebrafish]	[]			[LongAUGORFlinc|3P|MSTRG.38049|MSTRG.38049.1:0.61|147AA|133AA|]		0		0		0
NONCO9352	chr2	104473427	104496667	-	[TCONS_00538716]	[]	[TCONS_00538716]	3	[]	[]	[]	[Zebrafish]	[]			[LongAUGORFlinc|3P|MSTRG.38049|MSTRG.38049.1:0.61|147AA|133AA|]		0		0		0
NONCO9355	chr2	105028684	105030466	-	[TCONS_00538720]	[]	[TCONS_00538720]	2	[]	[]	[]	[Zebrafish]	[]			[LongAUGORFlinc|3P|MSTRG.38049|MSTRG.38049.1:0.61|147AA|133AA|]		0		0		0
NONCO9354	chr2	104741725	104763687	-	[TCONS_00538718]	[]	[TCONS_00538718]	5	[]	[]	[]	[Zebrafish]	[]			[LongAUGORFlinc|3P|MSTRG.38049|MSTRG.38049.1:0.61|147AA|133AA|]		0		0		0
NONCO9360	chr2	105481864	105489053	-	[TCONS_00538733, TCONS_00538732, TCONS_00538734]	[]	[TCONS_00538732, TCONS_00538733, TCONS_00538734]	3	[]	[]	[]	[Zebrafish]	[]			[LongAUGORFlinc|3P|MSTRG.64276|MSTRG.64276.1:1.1|169AA|158AA|, linc|3P|MSTRG.64276|MSTRG.64276.2:3.9|129AA|86AA|]		0		0		0
NONCO9368	chr2	106984664	106985332	-	[TCONS_00538784]	[]	[TCONS_00538784]	2	[]	[]	[]	[Zebrafish]	[]			[EnsASCoding|3P|MSTRG.37933|MSTRG.37933.1:10.6|89AA|55AA|]		0		0		0
NONCO9367	chr2	106575539	106578462	-	[TCONS_00538765]	[]	[TCONS_00538765]	2	[]	[]	[]	[Zebrafish]	[]			[LongORFlinc|3P|MSTRG.74813|MSTRG.74813.1:1.92|232AA|38AA||NearGap]		0		0		0
NONCO9369	chr2	107138358	107154535	-	[TCONS_00538789]	[]	[TCONS_00538789]	3	[]	[]	[]	[Zebrafish]	[]			[EnsASCoding|3P|MSTRG.37933|MSTRG.37933.1:10.6|89AA|55AA|, linc|3P|MSTRG.37941|MSTRG.37941.1:2.57|85AA|65AA|, linc|3P|MSTRG.37941|MSTRG.37941.2:1.33|85AA|37AA|, linc|3P|MSTRG.37942|MSTRG.37942.1:1.06|94AA|57AA|]		0		0		0
NONCO5805	chr16	51051668	51069688	+	[TCONS_00363944, TCONS_00363945]	[]	[TCONS_00363944, TCONS_00363945]	4	[]	[]	[]	[Zebrafish]	[]			[EnsASCoding|3P|MSTRG.49139|MSTRG.49139.1:1.39|81AA|73AA|, linc|3P|MSTRG.69076|ENSDART00000173460:0.33|168AA|88AA|]		0		0		0
NONCO5804	chr16	50918119	50934962	+	[TCONS_00363942, TCONS_00363943]	[]	[TCONS_00363942, TCONS_00363943]	4	[]	[]	[]	[Zebrafish]	[]			[EnsASCoding|3P|MSTRG.49139|MSTRG.49139.1:1.39|81AA|73AA|, linc|3P|MSTRG.69076|ENSDART00000173460:0.33|168AA|88AA|]		0		0		0
NONCO8085	chr19	5558177	5568045	-	[TCONS_00486581, TCONS_00486582, TCONS_00486583]	[]	[TCONS_00486581, TCONS_00486582, TCONS_00486583]	4	[]	[]	[]	[Zebrafish]	[]			[LongAUGORFEnsASCoding|3P|MSTRG.62379|MSTRG.62379.1:2.26|221AA|103AA|, LongAUGORFEnsASCoding|3P|MSTRG.62379|MSTRG.62379.2:143.55|221AA|103AA|, LongAUGORFEnsASCoding|3P|MSTRG.62379|MSTRG.62379.3:82.16|226AA|103AA|, LongAUGORFlinc|3P|MSTRG.62381|MSTRG.62381.1:1.34|356AA|327AA|]		0		0		0
NONCO12295	chr4	130057080	130060895	-	[TCONS_00755540]	[]	[TCONS_00755540]	3	[]	[]	[]	[Zebrafish]	[]			[LongAUGORFlinc|3P|MSTRG.596|ENSDART00000194595:0.19|225AA|193AA|, LongAUGORFlinc|3P|MSTRG.596|MSTRG.596.5:2.03|427AA|189AA|, linc|3P|MSTRG.15173|MSTRG.15173.1:0.44|82AA|61AA|, linc|3P|MSTRG.596|ENSDART00000194054:0.27|50AA|8AA|, linc|3P|MSTRG.596|MSTRG.596.2:1.36|75AA|50AA|, linc|3P|MSTRG.596|MSTRG.596.4:1.32|81AA|52AA|, linc|3P|MSTRG.598|ENSDART00000157930:1.67|112AA|60AA|, linc|3P|MSTRG.598|EN…		0		0		0
NONCO12296	chr4	130220329	130226177	-	[TCONS_00755541]	[]	[TCONS_00755541]	2	[]	[]	[]	[Zebrafish]	[]			[LongAUGORFlinc|3P|MSTRG.596|ENSDART00000194595:0.19|225AA|193AA|, LongAUGORFlinc|3P|MSTRG.596|MSTRG.596.5:2.03|427AA|189AA|, linc|3P|MSTRG.15173|MSTRG.15173.1:0.44|82AA|61AA|, linc|3P|MSTRG.596|ENSDART00000194054:0.27|50AA|8AA|, linc|3P|MSTRG.596|MSTRG.596.2:1.36|75AA|50AA|, linc|3P|MSTRG.596|MSTRG.596.4:1.32|81AA|52AA|, linc|3P|MSTRG.598|ENSDART00000157930:1.67|112AA|60AA|, linc|3P|MSTRG.598|EN…		0		0		0
NONCO5816	chr16	53407404	53418657	+	[TCONS_00363989, TCONS_00363990]	[]	[TCONS_00363989, TCONS_00363990]	3	[]	[]	[]	[Zebrafish]	[]			[linc|3P|MSTRG.69057|ENSDART00000172658:1.88|79AA|66AA|, linc|3P|MSTRG.69060|ENSDART00000162559:12.9|105AA|90AA|]		0		0		0
NONCO12297	chr4	130645325	130692636	-	[TCONS_00755542, TCONS_00755543]	[]	[TCONS_00755542, TCONS_00755543]	9	[]	[]	[]	[Zebrafish]	[]			[LongAUGORFlinc|3P|MSTRG.596|ENSDART00000194595:0.19|225AA|193AA|, LongAUGORFlinc|3P|MSTRG.596|MSTRG.596.5:2.03|427AA|189AA|, linc|3P|MSTRG.15173|MSTRG.15173.1:0.44|82AA|61AA|, linc|3P|MSTRG.596|ENSDART00000194054:0.27|50AA|8AA|, linc|3P|MSTRG.596|MSTRG.596.2:1.36|75AA|50AA|, linc|3P|MSTRG.596|MSTRG.596.4:1.32|81AA|52AA|, linc|3P|MSTRG.598|ENSDART00000157930:1.67|112AA|60AA|, linc|3P|MSTRG.598|EN…		0		0		0
NONCO12298	chr4	131802181	131806796	-	[TCONS_00755545]	[]	[TCONS_00755545]	2	[]	[]	[]	[Zebrafish]	[]			[LongAUGORFlinc|3P|MSTRG.596|ENSDART00000194595:0.19|225AA|193AA|, LongAUGORFlinc|3P|MSTRG.596|MSTRG.596.5:2.03|427AA|189AA|, linc|3P|MSTRG.15173|MSTRG.15173.1:0.44|82AA|61AA|, linc|3P|MSTRG.596|ENSDART00000194054:0.27|50AA|8AA|, linc|3P|MSTRG.596|MSTRG.596.2:1.36|75AA|50AA|, linc|3P|MSTRG.596|MSTRG.596.4:1.32|81AA|52AA|, linc|3P|MSTRG.598|ENSDART00000157930:1.67|112AA|60AA|, linc|3P|MSTRG.598|EN…		0		0		0
NONCO5819	chr16	54273604	54274566	+	[TCONS_00364011]	[]	[TCONS_00364011]	2	[]	[]	[]	[Zebrafish]	[]			[linc|3P|MSTRG.49202|MSTRG.49202.1:2.8|90AA|33AA|, linc|3P|MSTRG.49202|MSTRG.49202.2:1.62|61AA|33AA|, linc|3P|MSTRG.49209|MSTRG.49209.1:1.17|58AA|53AA||NearGap]		0		0		0
NONCO12299	chr4	132851185	132897107	-	[TCONS_00755547]	[]	[TCONS_00755547]	3	[]	[]	[]	[Zebrafish]	[]			[LongAUGORFlinc|3P|MSTRG.596|ENSDART00000194595:0.19|225AA|193AA|, LongAUGORFlinc|3P|MSTRG.596|MSTRG.596.5:2.03|427AA|189AA|, linc|3P|MSTRG.15173|MSTRG.15173.1:0.44|82AA|61AA|, linc|3P|MSTRG.596|ENSDART00000194054:0.27|50AA|8AA|, linc|3P|MSTRG.596|MSTRG.596.2:1.36|75AA|50AA|, linc|3P|MSTRG.596|MSTRG.596.4:1.32|81AA|52AA|, linc|3P|MSTRG.598|ENSDART00000157930:1.67|112AA|60AA|, linc|3P|MSTRG.598|EN…		0		0		0
NONCO8093	chr19	7019310	7021442	-	[TCONS_00486848]	[]	[TCONS_00486848]	2	[]	[]	[]	[Zebrafish]	[]			[EnsASCoding|3P|MSTRG.2913|MSTRG.2913.5:1.36|152AA|88AA|, LongAUGORFEnsASCoding|3P|MSTRG.2911|MSTRG.2911.1:7.3|290AA|276AA|, LongAUGORFEnsASCoding|3P|MSTRG.2913|MSTRG.2913.1:0.52|356AA|244AA|, LongAUGORFEnsASCoding|3P|MSTRG.2913|MSTRG.2913.4:0.43|359AA|247AA|, LongAUGORFlinc|3P|MSTRG.34183|MSTRG.34183.2:35.94|492AA|490AA|, LongAUGORFlinc|3P|MSTRG.34184|MSTRG.34184.2:7.07|491AA|490AA||NearGap, Lon…		0		0		0
NONCO5823	chr16	56143448	56170912	+	[TCONS_00364058, TCONS_00364059]	[]	[TCONS_00364058, TCONS_00364059]	4	[]	[]	[]	[Zebrafish]	[]			[LongAUGORFEnsASCoding|3P|MSTRG.24924|MSTRG.24924.1:0.92|166AA|100AA|, LongAUGORFlinc|3P|MSTRG.26539|MSTRG.26539.1:319.21|129AA|103AA|, LongORFlinc|3P|MSTRG.24926|MSTRG.24926.1:4.13|245AA|0AA|, linc|3P|MSTRG.53971|MSTRG.53971.1:2.1|147AA|77AA|]		0		0		0
NONCO12287	chr4	126602331	126604823	-	[TCONS_00755498]	[]	[TCONS_00755498]	2	[]	[]	[]	[Zebrafish]	[]			[LongORFlinc|3P|MSTRG.13418|ENSDART00000194122:0.14|464AA|55AA|, linc|3P|MSTRG.13418|ENSDART00000194429:0.16|61AA|41AA|]		0		0		0
NONCO12280	chr4	120956187	120961770	-	[TCONS_00755399]	[]	[TCONS_00755399]	2	[]	[]	[]	[Zebrafish]	[]			[linc|3P|MSTRG.69974|MSTRG.69974.1:3.92|89AA|56AA|]		0		0		0
NONCO12278	chr4	120361715	120371312	-	[TCONS_00755384]	[]	[TCONS_00755384]	4	[]	[]	[]	[Zebrafish]	[]			[EnsASCoding|3P|MSTRG.640|MSTRG.640.1:1.17|83AA|58AA|]		0		0		0
NONCO12279	chr4	120720243	120725670	-	[TCONS_00755397, TCONS_00755398]	[]	[TCONS_00755397, TCONS_00755398]	6	[]	[]	[]	[Zebrafish]	[]			[linc|3P|MSTRG.69974|MSTRG.69974.1:3.92|89AA|56AA|]		0		0		0
NONCO5803	chr16	50914119	50918012	+	[TCONS_00363941]	[]	[TCONS_00363941]	2	[]	[]	[]	[Zebrafish]	[]			[EnsASCoding|3P|MSTRG.49139|MSTRG.49139.1:1.39|81AA|73AA|, linc|3P|MSTRG.69076|ENSDART00000173460:0.33|168AA|88AA|]		0		0		0
NONCO13594	chr6	119078680	119104583	+	[TCONS_00852539]	[]	[TCONS_00852539]	3	[]	[]	[]	[Zebrafish]	[]			[LongAUGORFlinc|3P|MSTRG.36344|MSTRG.36344.2:0.38|209AA|199AA|, LongORFlinc|3P|MSTRG.36344|MSTRG.36344.1:3.03|375AA|92AA|]		0		0		0
NONCO5849	chr16	64769827	64770707	+	[TCONS_00364512]	[]	[TCONS_00364512]	2	[]	[]	[]	[Zebrafish]	[]			[linc|3P|MSTRG.69364|ENSDART00000170120:6.96|53AA|51AA|, linc|3P|MSTRG.69380|ENSDART00000138258:1.17|87AA|65AA|]		0		0		0
NONCO12264	chr4	113614202	113627966	-	[TCONS_00755302]	[]	[TCONS_00755302]	2	[]	[]	[]	[Zebrafish]	[]			[EnsASCoding|3P|MSTRG.640|MSTRG.640.1:1.17|83AA|58AA|]		0		0		0
NONCO5848	chr16	64398683	64634150	+	[TCONS_00364511]	[]	[TCONS_00364511]	5	[]	[]	[]	[Zebrafish]	[]			[linc|3P|MSTRG.69364|ENSDART00000170120:6.96|53AA|51AA|, linc|3P|MSTRG.69380|ENSDART00000138258:1.17|87AA|65AA|]		0		0		0
NONCO12265	chr4	113718205	113719847	-	[TCONS_00755305]	[]	[TCONS_00755305]	2	[]	[]	[]	[Zebrafish]	[]			[EnsASCoding|3P|MSTRG.640|MSTRG.640.1:1.17|83AA|58AA|]		0		0		0
NONCO13591	chr6	117752753	117753605	+	[TCONS_00852515]	[]	[TCONS_00852515]	2	[]	[]	[]	[Zebrafish]	[]			[LongORFlinc|3P|MSTRG.36377|MSTRG.36377.1:1.2|322AA|22AA|, LongORFlinc|3P|MSTRG.36378|MSTRG.36378.1:1.88|477AA|0AA|]		0		0		0
NONCO5852	chr16	65614570	65680850	+	[TCONS_00364516]	[]	[TCONS_00364516]	3	[]	[]	[]	[Zebrafish]	[]			[linc|3P|MSTRG.69380|ENSDART00000138258:1.17|87AA|65AA|]		0		0		0
NONCO5851	chr16	65266958	65466723	+	[TCONS_00364515]	[]	[TCONS_00364515]	5	[]	[]	[]	[Zebrafish]	[]			[linc|3P|MSTRG.69380|ENSDART00000138258:1.17|87AA|65AA|]		0		0		0
NONCO12253	chr4	107279554	107288359	-	[TCONS_00755151]	[]	[TCONS_00755151]	2	[]	[]	[]	[Zebrafish]	[]			[linc|3P|MSTRG.2240|MSTRG.2240.2:3.12|84AA|71AA|]		0		0		0
NONCO12257	chr4	109459345	109541616	-	[TCONS_00755197, TCONS_00755196, TCONS_00755195, TCONS_00755200]	[]	[TCONS_00755195, TCONS_00755196, TCONS_00755197, TCONS_00755200]	9	[]	[]	[]	[Zebrafish]	[]			[linc|3P|MSTRG.2210|ENSDART00000132566:0.21|67AA|48AA|]		0		0		0
NONCO4530	chr14	95795920	95801841	+	[TCONS_00283427]	[]	[TCONS_00283427]	3	[]	[]	[]	[Zebrafish]	[]			[EnsASCoding|3P|MSTRG.22529|ENSDART00000154209:1.12|103AA|78AA|]		0		0		0
NONCO4534	chr14	96116834	96146170	+	[TCONS_00283440, TCONS_00283450, TCONS_00283442, TCONS_00283441, TCONS_00283443, TCONS_00283437, TCONS_00283448, TCONS_00283436, TCONS_00283439, TCONS_00283438, TCONS_00283449]	[]	[TCONS_00283436, TCONS_00283437, TCONS_00283438, TCONS_00283439, TCONS_00283440, TCONS_00283441, TCONS_00283442, TCONS_00283443, TCONS_00283448, TCONS_00283449, TCONS_00283450]	13	[]	[]	[]	[Zebrafish]	[]			[LongAUGORFlinc|3P|MSTRG.34817|ENSDART00000179744:1.43|105AA|105AA|, LongORFlinc|3P|MSTRG.34816|MSTRG.34816.1:16.28|266AA|82AA|, linc|3P|MSTRG.34817|ENSDART00000152821:12.34|106AA|90AA|]		0		0		0
NONCO4533	chr14	96087250	96109622	+	[TCONS_00283434]	[]	[TCONS_00283434]	4	[]	[]	[]	[Zebrafish]	[]			[LongAUGORFlinc|3P|MSTRG.34817|ENSDART00000179744:1.43|105AA|105AA|, LongORFlinc|3P|MSTRG.34816|MSTRG.34816.1:16.28|266AA|82AA|, linc|3P|MSTRG.34817|ENSDART00000152821:12.34|106AA|90AA|]		0		0		0
NONCO4532	chr14	96039898	96048293	+	[TCONS_00283433, TCONS_00283432]	[]	[TCONS_00283432, TCONS_00283433]	4	[]	[]	[]	[Zebrafish]	[]			[LongAUGORFlinc|3P|MSTRG.34817|ENSDART00000179744:1.43|105AA|105AA|, LongORFlinc|3P|MSTRG.34816|MSTRG.34816.1:16.28|266AA|82AA|, linc|3P|MSTRG.34817|ENSDART00000152821:12.34|106AA|90AA|]		0		0		0
NONCO4538	chr14	97059069	97062099	+	[TCONS_00283517]	[]	[TCONS_00283517]	3	[]	[]	[]	[Zebrafish]	[]			[EnsASCoding|3P|MSTRG.34578|MSTRG.34578.2:12.43|85AA|72AA||NearGap, LongAUGORFEnsASCoding|3P|MSTRG.34578|MSTRG.34578.1:2.41|215AA|214AA||NearGap, LongAUGORFEnsASCoding|3P|MSTRG.34579|MSTRG.34579.1:172.54|201AA|136AA|, LongAUGORFlinc|3P|MSTRG.34588|MSTRG.34588.1:0.79|234AA|208AA|, LongAUGORFlinc|3P|MSTRG.34595|MSTRG.34595.1:1.1|141AA|113AA|]		0		0		0
NONCO4536	chr14	96342728	96391908	+	[TCONS_00283457, TCONS_00283459, TCONS_00283458]	[]	[TCONS_00283457, TCONS_00283458, TCONS_00283459]	4	[]	[]	[]	[Zebrafish]	[]			[LongAUGORFlinc|3P|MSTRG.34817|ENSDART00000179744:1.43|105AA|105AA|, LongORFlinc|3P|MSTRG.34816|MSTRG.34816.1:16.28|266AA|82AA|, linc|3P|MSTRG.34817|ENSDART00000152821:12.34|106AA|90AA|]		0		0		0
NONCO12245	chr4	104472083	104480284	-	[TCONS_00755077]	[]	[TCONS_00755077]	4	[]	[]	[]	[Zebrafish]	[]			[linc|3P|MSTRG.2381|MSTRG.2381.1:0.34|101AA|79AA|]		0		0		0
NONCO5831	chr16	57355263	57356029	+	[TCONS_00364240]	[]	[TCONS_00364240]	2	[]	[]	[]	[Zebrafish]	[]			[linc|3P|MSTRG.46301|ENSDART00000142375:1.49|126AA|46AA|]		0		0		0
NONCO4504	chr14	86401053	86596117	+	[TCONS_00283096, TCONS_00283098, TCONS_00283100]	[]	[TCONS_00283096, TCONS_00283098, TCONS_00283100]	9	[]	[]	[]	[Zebrafish]	[]			[EnsASCoding|3P|MSTRG.34834|MSTRG.34834.1:11.02|43AA|29AA|, EnsASCoding|3P|MSTRG.34835|MSTRG.34835.1:13.43|69AA|45AA|]		0		0		0
NONCO13561	chr6	97731178	97757924	+	[TCONS_00852169, TCONS_00852168]	[]	[TCONS_00852168, TCONS_00852169]	3	[]	[]	[]	[Zebrafish]	[]			[LongAUGORFEnsASCoding|3P|MSTRG.20339|MSTRG.20339.1:0.57|155AA|114AA|, LongAUGORFEnsASCoding|3P|MSTRG.20339|MSTRG.20339.2:3.45|155AA|114AA|, LongAUGORFlinc|3P|MSTRG.20339|ENSDART00000154886:0.87|155AA|114AA|, LongAUGORFlinc|3P|MSTRG.20344|MSTRG.20344.1:0.42|114AA|104AA|, linc|3P|MSTRG.20339|ENSDART00000155056:0.44|83AA|68AA|]		0		0		0
NONCO12232	chr4	95038942	95128707	-	[TCONS_00754826]	[]	[TCONS_00754826]	9	[]	[]	[]	[Zebrafish]	[]			[LongORFlinc|3P|MSTRG.72789|ENSDART00000154459:1.45|245AA|71AA|]		0		0		0
NONCO13562	chr6	98150156	98180588	+	[TCONS_00852170, TCONS_00852171]	[]	[TCONS_00852170, TCONS_00852171]	3	[]	[]	[]	[Zebrafish]	[]			[LongAUGORFEnsASCoding|3P|MSTRG.20339|MSTRG.20339.1:0.57|155AA|114AA|, LongAUGORFEnsASCoding|3P|MSTRG.20339|MSTRG.20339.2:3.45|155AA|114AA|, LongAUGORFlinc|3P|MSTRG.20339|ENSDART00000154886:0.87|155AA|114AA|, LongAUGORFlinc|3P|MSTRG.20344|MSTRG.20344.1:0.42|114AA|104AA|, linc|3P|MSTRG.20339|ENSDART00000155056:0.44|83AA|68AA|]		0		0		0
NONCO12233	chr4	95371801	95372043	-	[TCONS_00754831]	[]	[TCONS_00754831]	2	[]	[]	[]	[Zebrafish]	[]			[EnsASCoding|3P|MSTRG.3855|MSTRG.3855.1:1.3|133AA|40AA|, EnsASCoding|3P|MSTRG.3855|MSTRG.3855.3:2.49|135AA|40AA|, LongAUGORFEnsASCoding|3P|MSTRG.3855|MSTRG.3855.2:2.15|189AA|132AA|, LongAUGORFlinc|3P|MSTRG.3085|MSTRG.3085.1:18.28|348AA|333AA|, linc|3P|MSTRG.3091|MSTRG.3091.1:2.29|155AA|22AA|]		0		0		0
NONCO14896	chr7	141212497	141212983	-	[TCONS_00911461]	[]	[TCONS_00911461]	2	[]	[]	[]	[Zebrafish]	[]			[EnsASCoding|3P|MSTRG.54508|ENSDART00000133795:0.23|130AA|93AA|, EnsASCoding|3P|MSTRG.54508|ENSDART00000150550:0.3|154AA|92AA|, LongAUGORFEnsASCoding|3P|MSTRG.54508|ENSDART00000150378:0.28|138AA|107AA|]		0		0		0
NONCO4510	chr14	88277325	88304683	+	[TCONS_00283107]	[]	[TCONS_00283107]	3	[]	[]	[]	[Zebrafish]	[]			[linc|3P|MSTRG.22638|MSTRG.22638.1:4.03|112AA|40AA|]		0		0		0
NONCO12229	chr4	93189917	93198226	-	[TCONS_00754821]	[]	[TCONS_00754821]	2	[]	[]	[]	[Zebrafish]	[]			[LongORFlinc|3P|MSTRG.72789|ENSDART00000154459:1.45|245AA|71AA|]		0		0		0
NONCO13554	chr6	91054937	91072351	+	[TCONS_00852133]	[]	[TCONS_00852133]	6	[]	[]	[]	[Zebrafish]	[]			[linc|3P|MSTRG.35481|ENSDART00000153131:0.41|63AA|57AA|, linc|3P|MSTRG.35481|ENSDART00000153322:1.29|72AA|62AA|]		0		0		0
NONCO5894	chr16	73577839	73592421	+	[TCONS_00365359]	[]	[TCONS_00365359]	4	[]	[]	[]	[Zebrafish]	[]			[LongAUGORFlinc|3P|MSTRG.70440|ENSDART00000165112:1.14|172AA|143AA|, linc|3P|MSTRG.70441|MSTRG.70441.1:1.91|110AA|59AA|, linc|3P|MSTRG.70444|ENSDART00000153889:1.7|97AA|91AA|, linc|3P|MSTRG.70444|ENSDART00000154284:2.66|150AA|93AA|, linc|3P|MSTRG.70444|MSTRG.70444.1:0.71|150AA|91AA|]		0		0		0
NONCO4562	chr14	101403737	101432103	+	[TCONS_00283715, TCONS_00283726, TCONS_00283730, TCONS_00283712, TCONS_00283723, TCONS_00283734, TCONS_00283722, TCONS_00283714, TCONS_00283724]	[]	[TCONS_00283712, TCONS_00283714, TCONS_00283715, TCONS_00283722, TCONS_00283723, TCONS_00283724, TCONS_00283726, TCONS_00283730, TCONS_00283734]	19	[]	[]	[]	[Zebrafish]	[]			[linc|3P|MSTRG.33554|MSTRG.33554.1:0.57|80AA|71AA|]		0		0		0
NONCO5893	chr16	73533207	73533662	+	[TCONS_00365357]	[]	[TCONS_00365357]	2	[]	[]	[]	[Zebrafish]	[]			[LongAUGORFlinc|3P|MSTRG.70440|ENSDART00000165112:1.14|172AA|143AA|, linc|3P|MSTRG.70441|MSTRG.70441.1:1.91|110AA|59AA|, linc|3P|MSTRG.70444|ENSDART00000153889:1.7|97AA|91AA|, linc|3P|MSTRG.70444|ENSDART00000154284:2.66|150AA|93AA|, linc|3P|MSTRG.70444|MSTRG.70444.1:0.71|150AA|91AA|]		0		0		0
NONCO5892	chr16	73517215	73521643	+	[TCONS_00365356]	[]	[TCONS_00365356]	3	[]	[]	[]	[Zebrafish]	[]			[LongAUGORFlinc|3P|MSTRG.70440|ENSDART00000165112:1.14|172AA|143AA|, linc|3P|MSTRG.70441|MSTRG.70441.1:1.91|110AA|59AA|, linc|3P|MSTRG.70444|ENSDART00000153889:1.7|97AA|91AA|, linc|3P|MSTRG.70444|ENSDART00000154284:2.66|150AA|93AA|, linc|3P|MSTRG.70444|MSTRG.70444.1:0.71|150AA|91AA|]		0		0		0
NONCO5891	chr16	73420703	73455292	+	[TCONS_00365354, TCONS_00365355, TCONS_00365352, TCONS_00365353]	[]	[TCONS_00365352, TCONS_00365353, TCONS_00365354, TCONS_00365355]	5	[]	[]	[]	[Zebrafish]	[]			[LongAUGORFlinc|3P|MSTRG.70440|ENSDART00000165112:1.14|172AA|143AA|, linc|3P|MSTRG.70441|MSTRG.70441.1:1.91|110AA|59AA|, linc|3P|MSTRG.70444|ENSDART00000153889:1.7|97AA|91AA|, linc|3P|MSTRG.70444|ENSDART00000154284:2.66|150AA|93AA|, linc|3P|MSTRG.70444|MSTRG.70444.1:0.71|150AA|91AA|]		0		0		0
NONCO3235	chr12	54822086	54823187	+	[TCONS_00201325]	[]	[TCONS_00201325]	2	[]	[]	[]	[Zebrafish]	[]			[LongAUGORFlinc|3P|MSTRG.5671|MSTRG.5671.1:33.7|172AA|120AA|]		0		0		0
NONCO4567	chr14	101723668	101744655	+	[TCONS_00283811]	[]	[TCONS_00283811]	2	[]	[]	[]	[Zebrafish]	[]			[linc|3P|MSTRG.33554|MSTRG.33554.1:0.57|80AA|71AA|]		0		0		0
NONCO3236	chr12	55076756	55081218	+	[TCONS_00201342]	[]	[TCONS_00201342]	3	[]	[]	[]	[Zebrafish]	[]			[EnsASCoding|3P|MSTRG.5675|MSTRG.5675.1:1458.76|46AA|37AA|, EnsASCoding|3P|MSTRG.5675|MSTRG.5675.2:13.48|53AA|37AA|]		0		0		0
NONCO4566	chr14	101587192	101589879	+	[TCONS_00283810]	[]	[TCONS_00283810]	2	[]	[]	[]	[Zebrafish]	[]			[linc|3P|MSTRG.33554|MSTRG.33554.1:0.57|80AA|71AA|]		0		0		0
NONCO4565	chr14	101536247	101539274	+	[TCONS_00283808, TCONS_00283807]	[]	[TCONS_00283807, TCONS_00283808]	2	[]	[]	[]	[Zebrafish]	[]			[linc|3P|MSTRG.33554|MSTRG.33554.1:0.57|80AA|71AA|]		0		0		0
NONCO5896	chr16	74316312	74321417	+	[TCONS_00365362]	[]	[TCONS_00365362]	2	[]	[]	[]	[Zebrafish]	[]			[LongAUGORFlinc|3P|MSTRG.70440|ENSDART00000165112:1.14|172AA|143AA|, linc|3P|MSTRG.70441|MSTRG.70441.1:1.91|110AA|59AA|, linc|3P|MSTRG.70444|ENSDART00000153889:1.7|97AA|91AA|, linc|3P|MSTRG.70444|ENSDART00000154284:2.66|150AA|93AA|, linc|3P|MSTRG.70444|MSTRG.70444.1:0.71|150AA|91AA|]		0		0		0
NONCO4564	chr14	101511493	101518132	+	[TCONS_00283786]	[]	[TCONS_00283786]	3	[]	[]	[]	[Zebrafish]	[]			[linc|3P|MSTRG.33554|MSTRG.33554.1:0.57|80AA|71AA|]		0		0		0
NONCO5895	chr16	73846519	73849953	+	[TCONS_00365360]	[]	[TCONS_00365360]	4	[]	[]	[]	[Zebrafish]	[]			[LongAUGORFlinc|3P|MSTRG.70440|ENSDART00000165112:1.14|172AA|143AA|, linc|3P|MSTRG.70441|MSTRG.70441.1:1.91|110AA|59AA|, linc|3P|MSTRG.70444|ENSDART00000153889:1.7|97AA|91AA|, linc|3P|MSTRG.70444|ENSDART00000154284:2.66|150AA|93AA|, linc|3P|MSTRG.70444|MSTRG.70444.1:0.71|150AA|91AA|]		0		0		0
NONCO5899	chr16	74876484	74877781	+	[TCONS_00365388]	[]	[TCONS_00365388]	3	[]	[]	[]	[Zebrafish]	[]			[LongAUGORFlinc|3P|MSTRG.48077|ENSDART00000163642:1.12|126AA|113AA|, LongAUGORFlinc|3P|MSTRG.48077|MSTRG.48077.1:2.39|491AA|486AA|, LongAUGORFlinc|3P|MSTRG.48077|MSTRG.48077.2:0.52|197AA|119AA|, linc|3P|MSTRG.48077|ENSDART00000159428:2.0|107AA|86AA|]		0		0		0
NONCO12210	chr4	84154664	84168366	-	[TCONS_00754618]	[]	[TCONS_00754618]	3	[]	[]	[]	[Zebrafish]	[]			[LongORFEnsASCoding|3P|MSTRG.62264|MSTRG.62264.2:6.48|301AA|47AA|]		0		0		0
NONCO13540	chr6	80581589	80584327	+	[TCONS_00851913]	[]	[TCONS_00851913]	2	[]	[]	[]	[Zebrafish]	[]			[EnsASCoding|3P|MSTRG.18943|MSTRG.18943.1:0.56|57AA|55AA|, LongAUGORFlinc|3P|MSTRG.18944|MSTRG.18944.2:7.31|303AA|178AA|, LongAUGORFlinc|3P|MSTRG.18944|MSTRG.18944.4:8.76|195AA|178AA|, linc|3P|MSTRG.18943|MSTRG.18943.2:0.29|32AA|13AA|, linc|3P|MSTRG.18944|MSTRG.18944.1:4.44|171AA|60AA|]		0		0		0
NONCO14878	chr7	130524962	130528484	-	[TCONS_00911147]	[]	[TCONS_00911147]	5	[]	[]	[]	[Zebrafish]	[]			[LongAUGORFEnsASCoding|3P|MSTRG.54479|MSTRG.54479.16:2.17|141AA|119AA|]		0		0		0
NONCO14879	chr7	130561567	130598069	-	[TCONS_00911149, TCONS_00911151, TCONS_00911150]	[]	[TCONS_00911149, TCONS_00911150, TCONS_00911151]	4	[]	[]	[]	[Zebrafish]	[]			[LongAUGORFEnsASCoding|3P|MSTRG.54479|MSTRG.54479.16:2.17|141AA|119AA|]		0		0		0
NONCO12212	chr4	84589662	84652908	-	[TCONS_00754647]	[]	[TCONS_00754647]	4	[]	[]	[]	[Zebrafish]	[]			[linc|3P|MSTRG.59653|ENSDART00000162718:11.7|93AA|88AA|, linc|3P|MSTRG.59653|MSTRG.59653.1:18.61|114AA|88AA|]		0		0		0
NONCO12213	chr4	84717588	85214565	-	[TCONS_00754648]	[]	[TCONS_00754648]	11	[]	[]	[]	[Zebrafish]	[]			[linc|3P|MSTRG.59653|ENSDART00000162718:11.7|93AA|88AA|, linc|3P|MSTRG.59653|MSTRG.59653.1:18.61|114AA|88AA|]		0		0		0
NONCO3243	chr12	57216768	57268052	+	[TCONS_00201640]	[]	[TCONS_00201640]	2	[]	[]	[]	[Zebrafish]	[]			[EnsShortNonCoding|3P|MSTRG.43184|ENSDART00000155348:2.39|64AA|58AA|]		0		0		0
NONCO12209	chr4	83534265	83542590	-	[TCONS_00754542, TCONS_00754543]	[]	[TCONS_00754542, TCONS_00754543]	4	[]	[]	[]	[Zebrafish]	[]			[EnsASCoding|3P|MSTRG.3266|MSTRG.3266.1:3.16|137AA|71AA|]		0		0		0
NONCO4578	chr14	104314057	104324386	+	[TCONS_00284070]	[]	[TCONS_00284070]	3	[]	[]	[]	[Zebrafish]	[]			[LongORFEnsASCoding|3P|MSTRG.35345|MSTRG.35345.1:0.96|238AA|65AA|]		0		0		0
NONCO3208	chr12	50305735	50324103	+	[TCONS_00200805, TCONS_00200804, TCONS_00200803, TCONS_00200802, TCONS_00200801]	[]	[TCONS_00200801, TCONS_00200802, TCONS_00200803, TCONS_00200804, TCONS_00200805]	10	[]	[]	[]	[Zebrafish]	[]			[EnsASCoding|3P|MSTRG.5781|ENSDART00000155304:1.62|83AA|35AA|]		0		0		0
NONCO4539	chr14	97207527	97256950	+	[TCONS_00283518]	[]	[TCONS_00283518]	4	[]	[]	[]	[Zebrafish]	[]			[EnsASCoding|3P|MSTRG.34578|MSTRG.34578.2:12.43|85AA|72AA||NearGap, LongAUGORFEnsASCoding|3P|MSTRG.34578|MSTRG.34578.1:2.41|215AA|214AA||NearGap, LongAUGORFEnsASCoding|3P|MSTRG.34579|MSTRG.34579.1:172.54|201AA|136AA|, LongAUGORFlinc|3P|MSTRG.34588|MSTRG.34588.1:0.79|234AA|208AA|, LongAUGORFlinc|3P|MSTRG.34595|MSTRG.34595.1:1.1|141AA|113AA|]		0		0		0
NONCO14866	chr7	124869632	124904345	-	[TCONS_00910969]	[]	[TCONS_00910969]	5	[]	[]	[]	[Zebrafish]	[]			[EnsASCoding|3P|MSTRG.54048|MSTRG.54048.1:2.49|59AA|44AA|, linc|3P|MSTRG.54043|MSTRG.54043.1:2.87|66AA|27AA|, linc|3P|MSTRG.54045|MSTRG.54045.1:0.19|56AA|47AA|, linc|3P|MSTRG.54045|MSTRG.54045.2:0.35|104AA|96AA|, linc|3P|MSTRG.54045|MSTRG.54045.3:0.4|81AA|73AA|]		0		0		0
NONCO13531	chr6	75352099	75361718	+	[TCONS_00851855]	[]	[TCONS_00851855]	2	[]	[]	[]	[Zebrafish]	[]			[LongAUGORFlinc|3P|MSTRG.36734|MSTRG.36734.1:0.1|129AA|125AA|, LongAUGORFlinc|3P|MSTRG.36734|MSTRG.36734.2:0.2|148AA|128AA||NearGap, linc|3P|MSTRG.36734|MSTRG.36734.3:1.51|109AA|54AA||NearGap, linc|3P|MSTRG.36734|MSTRG.36734.4:0.21|92AA|26AA|]		0		0		0
NONCO12202	chr4	78315644	78415440	-	[TCONS_00754434]	[]	[TCONS_00754434]	3	[]	[]	[]	[Zebrafish]	[]			[linc|3P|MSTRG.61060|ENSDART00000131603:1.55|124AA|93AA|]		0		0		0
NONCO14865	chr7	124791379	124793665	-	[TCONS_00910967]	[]	[TCONS_00910967]	2	[]	[]	[]	[Zebrafish]	[]			[EnsASCoding|3P|MSTRG.54048|MSTRG.54048.1:2.49|59AA|44AA|, linc|3P|MSTRG.54043|MSTRG.54043.1:2.87|66AA|27AA|, linc|3P|MSTRG.54045|MSTRG.54045.1:0.19|56AA|47AA|, linc|3P|MSTRG.54045|MSTRG.54045.2:0.35|104AA|96AA|, linc|3P|MSTRG.54045|MSTRG.54045.3:0.4|81AA|73AA|]		0		0		0
NONCO3213	chr12	52217286	52229280	+	[TCONS_00200980]	[]	[TCONS_00200980]	5	[]	[]	[]	[Zebrafish]	[]			[EnsASCoding|3P|MSTRG.43851|MSTRG.43851.3:0.38|86AA|53AA|, EnsASCoding|3P|MSTRG.43851|MSTRG.43851.4:0.2|117AA|85AA|, EnsShortNonCoding|3P|MSTRG.43851|MSTRG.43851.2:0.66|82AA|55AA|, LongAUGORFEnsShortNonCoding|3P|MSTRG.43851|MSTRG.43851.1:0.75|184AA|152AA|, linc|3P|MSTRG.43853|MSTRG.43853.1:0.46|65AA|38AA|]		0		0		0
NONCO3212	chr12	52211682	52213934	+	[TCONS_00200979]	[]	[TCONS_00200979]	2	[]	[]	[]	[Zebrafish]	[]			[EnsASCoding|3P|MSTRG.43851|MSTRG.43851.3:0.38|86AA|53AA|, EnsASCoding|3P|MSTRG.43851|MSTRG.43851.4:0.2|117AA|85AA|, EnsShortNonCoding|3P|MSTRG.43851|MSTRG.43851.2:0.66|82AA|55AA|, LongAUGORFEnsShortNonCoding|3P|MSTRG.43851|MSTRG.43851.1:0.75|184AA|152AA|, linc|3P|MSTRG.43853|MSTRG.43853.1:0.46|65AA|38AA|]		0		0		0
NONCO4550	chr14	100070892	100092077	+	[TCONS_00283556]	[]	[TCONS_00283556]	2	[]	[]	[]	[Zebrafish]	[]			[EnsASCoding|3P|MSTRG.22604|MSTRG.22604.1:5.39|92AA|54AA|]		0		0		0
NONCO4559	chr14	101123586	101142406	+	[TCONS_00283649, TCONS_00283651, TCONS_00283650, TCONS_00283653, TCONS_00283652, TCONS_00283648]	[]	[TCONS_00283648, TCONS_00283649, TCONS_00283650, TCONS_00283651, TCONS_00283652, TCONS_00283653]	7	[]	[]	[]	[Zebrafish]	[]			[LongAUGORFEnsASCoding|3P|MSTRG.33562|MSTRG.33562.1:1.76|153AA|130AA|, LongAUGORFEnsASCoding|3P|MSTRG.33562|MSTRG.33562.2:22.61|153AA|130AA|, LongAUGORFEnsASCoding|3P|MSTRG.33562|MSTRG.33562.3:19.89|153AA|130AA|, LongORFlinc|3P|MSTRG.33561|MSTRG.33561.1:1.14|393AA|0AA||NearGap]		0		0		0
NONCO5889	chr16	73126247	73127673	+	[TCONS_00365347]	[]	[TCONS_00365347]	3	[]	[]	[]	[Zebrafish]	[]			[LongAUGORFlinc|3P|MSTRG.70440|ENSDART00000165112:1.14|172AA|143AA|, linc|3P|MSTRG.70441|MSTRG.70441.1:1.91|110AA|59AA|, linc|3P|MSTRG.70444|ENSDART00000153889:1.7|97AA|91AA|, linc|3P|MSTRG.70444|ENSDART00000154284:2.66|150AA|93AA|, linc|3P|MSTRG.70444|MSTRG.70444.1:0.71|150AA|91AA|]		0		0		0
NONCO3270	chr12	68738443	68743739	+	[TCONS_00202080]	[]	[TCONS_00202080]	2	[]	[]	[]	[Zebrafish]	[]			[linc|3P|MSTRG.54888|ENSDART00000144814:78.47|91AA|63AA|]		0		0		0
NONCO3275	chr12	69843249	69854504	+	[TCONS_00202193]	[]	[TCONS_00202193]	3	[]	[]	[]	[Zebrafish]	[]			[EnsASCoding|3P|MSTRG.49037|MSTRG.49037.1:5.44|43AA|12AA|, LongAUGORFlinc|3P|MSTRG.49038|MSTRG.49038.1:5.32|437AA|199AA|]		0		0		0
NONCO13507	chr6	53493177	53496192	+	[TCONS_00851590]	[]	[TCONS_00851590]	3	[]	[]	[]	[Zebrafish]	[]			[linc|3P|MSTRG.10856|ENSDART00000170840:1.22|126AA|43AA|, linc|3P|MSTRG.10856|MSTRG.10856.10:4.86|52AA|39AA|, linc|3P|MSTRG.10856|MSTRG.10856.11:8.78|126AA|43AA|, linc|3P|MSTRG.10856|MSTRG.10856.12:20.84|61AA|48AA|, linc|3P|MSTRG.10856|MSTRG.10856.13:12.62|126AA|48AA|, linc|3P|MSTRG.10856|MSTRG.10856.1:1.83|126AA|43AA|, linc|3P|MSTRG.10856|MSTRG.10856.2:1.71|126AA|43AA|, linc|3P|MSTRG.10856|MSTRG…		0		0		0
NONCO14838	chr7	115287514	115316383	-	[TCONS_00910800]	[]	[TCONS_00910800]	2	[]	[]	[]	[Zebrafish]	[]			[LongAUGORFlinc|3P|MSTRG.54229|MSTRG.54229.1:0.13|143AA|111AA|]		0		0		0
NONCO3276	chr12	70574117	70595784	+	[TCONS_00202244]	[]	[TCONS_00202244]	3	[]	[]	[]	[Zebrafish]	[]			[LongAUGORFEnsASCoding|3P|MSTRG.58598|MSTRG.58598.1:88.86|443AA|108AA|, LongAUGORFEnsASCoding|3P|MSTRG.58602|MSTRG.58602.1:41.12|387AA|352AA|]		0		0		0
NONCO14837	chr7	114776528	114777274	-	[TCONS_00910798]	[]	[TCONS_00910798]	3	[]	[]	[]	[Zebrafish]	[]			[LongAUGORFlinc|3P|MSTRG.54229|MSTRG.54229.1:0.13|143AA|111AA|, linc|3P|MSTRG.54230|ENSDART00000144326:0.46|92AA|69AA|]		0		0		0
NONCO3273	chr12	69605902	69618022	+	[TCONS_00202170]	[]	[TCONS_00202170]	4	[]	[]	[]	[Zebrafish]	[]			[LongAUGORFEnsASCoding|3P|MSTRG.55045|MSTRG.55045.1:5.95|557AA|533AA|]		0		0		0
NONCO14839	chr7	115319398	115322672	-	[TCONS_00910801]	[]	[TCONS_00910801]	2	[]	[]	[]	[Zebrafish]	[]			[LongAUGORFlinc|3P|MSTRG.54229|MSTRG.54229.1:0.13|143AA|111AA|]		0		0		0
NONCO3278	chr12	73552969	73602097	+	[TCONS_00202354]	[]	[TCONS_00202354]	4	[]	[]	[]	[Zebrafish]	[]			[EnsASCoding|3P|MSTRG.55042|MSTRG.55042.1:0.76|75AA|40AA|, EnsASCoding|3P|MSTRG.55042|MSTRG.55042.2:1.92|90AA|43AA|, LongAUGORFEnsASCoding|3P|MSTRG.55045|MSTRG.55045.1:5.95|557AA|533AA|, LongAUGORFEnsASCoding|3P|MSTRG.55045|MSTRG.55045.2:1.16|145AA|127AA|]		0		0		0
NONCO14834	chr7	112594700	112635689	-	[TCONS_00910780, TCONS_00910779]	[]	[TCONS_00910779, TCONS_00910780]	8	[]	[]	[]	[Zebrafish]	[]			[linc|3P|MSTRG.54249|MSTRG.54249.1:1.3|117AA|55AA|]		0		0		0
NONCO14836	chr7	114701590	114871409	-	[TCONS_00910797]	[]	[TCONS_00910797]	6	[]	[]	[]	[Zebrafish]	[]			[LongAUGORFlinc|3P|MSTRG.54229|MSTRG.54229.1:0.13|143AA|111AA|, linc|3P|MSTRG.54230|ENSDART00000144326:0.46|92AA|69AA|]		0		0		0
NONCO13504	chr6	52442104	52448783	+	[TCONS_00851558, TCONS_00851561]	[]	[TCONS_00851558, TCONS_00851561]	4	[]	[]	[]	[Zebrafish]	[]			[LongAUGORFEnsASCoding|3P|MSTRG.36688|MSTRG.36688.1:1.15|206AA|188AA|]		0		0		0
NONCO13500	chr6	50481747	50488817	+	[TCONS_00851532]	[]	[TCONS_00851532]	2	[]	[]	[]	[Zebrafish]	[]			[linc|3P|MSTRG.36669|MSTRG.36669.1:3.26|131AA|93AA|, linc|3P|MSTRG.36671|MSTRG.36671.1:0.83|90AA|59AA|]		0		0		0
NONCO3284	chr12	76358219	76360842	+	[TCONS_00202388]	[]	[TCONS_00202388]	3	[]	[]	[]	[Zebrafish]	[]			[LongAUGORFlinc|3P|MSTRG.53983|MSTRG.53983.1:4.03|400AA|196AA|, LongAUGORFlinc|3P|MSTRG.53983|MSTRG.53983.2:4.63|400AA|196AA|, linc|3P|MSTRG.53978|MSTRG.53978.1:4.2|41AA|18AA|]		0		0		0
NONCO3285	chr12	76653618	76698911	+	[TCONS_00202397, TCONS_00202398]	[]	[TCONS_00202397, TCONS_00202398]	5	[]	[]	[]	[Zebrafish]	[]			[LongORFlinc|3P|MSTRG.53988|MSTRG.53988.1:515.44|205AA|55AA|]		0		0		0
NONCO14824	chr7	106211392	106239354	-	[TCONS_00910637]	[]	[TCONS_00910637]	3	[]	[]	[]	[Zebrafish]	[]			[LongAUGORFlinc|3P|MSTRG.26114|ENSDART00000146816:3.69|380AA|121AA|, LongAUGORFlinc|3P|MSTRG.26114|MSTRG.26114.2:3.31|380AA|160AA|, linc|3P|MSTRG.26107|ENSDART00000140143:1.4|110AA|68AA|, linc|3P|MSTRG.26107|ENSDART00000147406:1.16|62AA|40AA|, linc|3P|MSTRG.26117|ENSDART00000194409:0.3|81AA|54AA|]		0		0		0
NONCO14818	chr7	104590761	104653491	-	[TCONS_00910569, TCONS_00910568]	[]	[TCONS_00910568, TCONS_00910569]	4	[]	[]	[]	[Zebrafish]	[]			[linc|3P|MSTRG.55017|MSTRG.55017.1:1.06|78AA|49AA|]		0		0		0
NONCO14817	chr7	104558006	104567077	-	[TCONS_00910567]	[]	[TCONS_00910567]	3	[]	[]	[]	[Zebrafish]	[]			[linc|3P|MSTRG.55017|MSTRG.55017.1:1.06|78AA|49AA|]		0		0		0
NONCO3261	chr12	65953370	65954669	+	[TCONS_00202020]	[]	[TCONS_00202020]	2	[]	[]	[]	[Zebrafish]	[]			[linc|3P|MSTRG.42490|MSTRG.42490.1:137.27|105AA|31AA|, linc|3P|MSTRG.54547|MSTRG.54547.1:1.34|114AA|80AA|]		0		0		0
NONCO4591	chr14	106355941	106362435	+	[TCONS_00284261, TCONS_00284262]	[]	[TCONS_00284261, TCONS_00284262]	5	[]	[]	[]	[Zebrafish]	[]			[EnsASCoding|3P|MSTRG.23212|MSTRG.23212.1:1.1|71AA|63AA|, linc|3P|MSTRG.36766|MSTRG.36766.1:1.59|95AA|91AA|]		0		0		0
NONCO3262	chr12	65996567	66007843	+	[TCONS_00202022, TCONS_00202021]	[]	[TCONS_00202021, TCONS_00202022]	3	[]	[]	[]	[Zebrafish]	[]			[linc|3P|MSTRG.42490|MSTRG.42490.1:137.27|105AA|31AA|, linc|3P|MSTRG.54547|MSTRG.54547.1:1.34|114AA|80AA|]		0		0		0
NONCO3263	chr12	66038113	66057079	+	[TCONS_00202023, TCONS_00202024]	[]	[TCONS_00202023, TCONS_00202024]	3	[]	[]	[]	[Zebrafish]	[]			[linc|3P|MSTRG.42490|MSTRG.42490.1:137.27|105AA|31AA|, linc|3P|MSTRG.54547|MSTRG.54547.1:1.34|114AA|80AA|]		0		0		0
NONCO17081	chrY	2749723	2751693	-	[TCONS_01088689]	[]	[TCONS_01088689]	2	[]	[]	[]	[Zebrafish]	[]			[EnsASCoding|3P|MSTRG.69755|MSTRG.69755.1:9.88|54AA|51AA|, linc|3P|MSTRG.21107|MSTRG.21107.1:9.93|92AA|37AA|, linc|3P|MSTRG.21107|MSTRG.21107.2:10.74|92AA|37AA|]		0		0		0
NONCO17082	chrY	2797041	2799161	-	[TCONS_01088690]	[]	[TCONS_01088690]	3	[]	[]	[]	[Zebrafish]	[]			[EnsASCoding|3P|MSTRG.69755|MSTRG.69755.1:9.88|54AA|51AA|, linc|3P|MSTRG.21107|MSTRG.21107.1:9.93|92AA|37AA|, linc|3P|MSTRG.21107|MSTRG.21107.2:10.74|92AA|37AA|]		0		0		0
NONCO14800	chr7	100434935	100450238	-	[TCONS_00910329]	[]	[TCONS_00910329]	2	[]	[]	[]	[Zebrafish]	[]			[EnsASCoding|3P|MSTRG.61015|ENSDART00000135087:0.27|118AA|77AA|, EnsASCoding|3P|MSTRG.61015|MSTRG.61015.1:2.91|118AA|77AA|, LongAUGORFlinc|3P|MSTRG.61001|ENSDART00000139427:15.81|125AA|124AA|, LongAUGORFlinc|3P|MSTRG.61001|MSTRG.61001.1:9.97|150AA|124AA|, linc|3P|MSTRG.61019|ENSDART00000134412:1.79|96AA|74AA|]		0		0		0
NONCO481	chr1	163229639	163230449	+	[TCONS_00006529]	[]	[TCONS_00006529]	2	[]	[]	[]	[Zebrafish]	[]			[linc|3P|MSTRG.65141|ENSDART00000164746:0.6|139AA|53AA|]		0		0		0
NONCO480	chr1	163207003	163208987	+	[TCONS_00006528]	[]	[TCONS_00006528]	4	[]	[]	[]	[Zebrafish]	[]			[linc|3P|MSTRG.65141|ENSDART00000164746:0.6|139AA|53AA|]		0		0		0
NONCO486	chr1	165567699	165592568	+	[TCONS_00006574]	[]	[TCONS_00006574]	4	[]	[]	[]	[Zebrafish]	[]			[linc|3P|MSTRG.35125|ENSDART00000152297:0.33|82AA|71AA|]		0		0		0
NONCO498	chr1	167488772	167489823	+	[TCONS_00006651]	[]	[TCONS_00006651]	2	[]	[]	[]	[Zebrafish]	[]			[LongORFlinc|3P|MSTRG.76145|MSTRG.76145.2:3.18|943AA|0AA|]		0		0		0
NONCO3290	chr12	77773599	77784644	+	[TCONS_00202425]	[]	[TCONS_00202425]	3	[]	[]	[]	[Zebrafish]	[]			[EnsASCoding|3P|MSTRG.53998|MSTRG.53998.1:30.18|67AA|53AA|]		0		0		0
NONCO3298	chr12	81156932	81164496	+	[TCONS_00202485, TCONS_00202484]	[]	[TCONS_00202484, TCONS_00202485]	5	[]	[]	[]	[Zebrafish]	[]			[EnsASCoding|3P|MSTRG.54995|MSTRG.54995.1:0.26|137AA|66AA|, EnsASCoding|3P|MSTRG.54995|MSTRG.54995.2:0.36|130AA|5AA|]		0		0		0
NONCO9414	chr2	121311318	121315685	-	[TCONS_00539081]	[]	[TCONS_00539081]	3	[]	[]	[]	[Zebrafish]	[]			[EnsASCoding|3P|MSTRG.7570|MSTRG.7570.1:0.73|115AA|34AA|, LongAUGORFlinc|3P|MSTRG.76249|MSTRG.76249.3:50.95|374AA|357AA|, linc|3P|MSTRG.7573|MSTRG.7573.1:0.81|111AA|79AA||NearGap]		0		0		0
NONCO9413	chr2	121300484	121301902	-	[TCONS_00539080]	[]	[TCONS_00539080]	2	[]	[]	[]	[Zebrafish]	[]			[EnsASCoding|3P|MSTRG.7570|MSTRG.7570.1:0.73|115AA|34AA|, LongAUGORFlinc|3P|MSTRG.76249|MSTRG.76249.3:50.95|374AA|357AA|, linc|3P|MSTRG.7573|MSTRG.7573.1:0.81|111AA|79AA||NearGap]		0		0		0
NONCO9415	chr2	121444210	121468093	-	[TCONS_00539083, TCONS_00539082]	[]	[TCONS_00539082, TCONS_00539083]	3	[]	[]	[]	[Zebrafish]	[]			[EnsASCoding|3P|MSTRG.7570|MSTRG.7570.1:0.73|115AA|34AA|, LongAUGORFlinc|3P|MSTRG.76249|MSTRG.76249.3:50.95|374AA|357AA|, linc|3P|MSTRG.7573|MSTRG.7573.1:0.81|111AA|79AA||NearGap]		0		0		0
NONCO9417	chr2	121839012	121846302	-	[TCONS_00539085]	[]	[TCONS_00539085]	2	[]	[]	[]	[Zebrafish]	[]			[LongAUGORFlinc|3P|MSTRG.7561|MSTRG.7561.1:14.87|425AA|423AA|]		0		0		0
NONCO440	chr1	152178333	152179533	+	[TCONS_00005545]	[]	[TCONS_00005545]	2	[]	[]	[]	[Zebrafish]	[]			[EnsASCoding|3P|MSTRG.27885|ENSDART00000151210:109.33|95AA|53AA|, LongAUGORFlinc|3P|MSTRG.27960|MSTRG.27960.1:80.93|419AA|228AA|]		0		0		0
NONCO442	chr1	152627952	152629280	+	[TCONS_00005557, TCONS_00005556]	[]	[TCONS_00005556, TCONS_00005557]	3	[]	[]	[]	[Zebrafish]	[]			[linc|3P|MSTRG.27887|ENSDART00000142269:0.85|89AA|45AA|]		0		0		0
NONCO9422	chr2	126867675	126875562	-	[TCONS_00539121]	[]	[TCONS_00539121]	4	[]	[]	[]	[Zebrafish]	[]			[linc|3P|MSTRG.75614|MSTRG.75614.1:1.71|99AA|77AA|]		0		0		0
NONCO9424	chr2	129338064	129339150	-	[TCONS_00539211]	[]	[TCONS_00539211]	2	[]	[]	[]	[Zebrafish]	[]			[linc|3P|MSTRG.33309|ENSDART00000194352:0.42|84AA|66AA|]		0		0		0
NONCO438	chr1	152095009	152097541	+	[TCONS_00005541]	[]	[TCONS_00005541]	2	[]	[]	[]	[Zebrafish]	[]			[EnsASCoding|3P|MSTRG.27885|ENSDART00000151210:109.33|95AA|53AA|, LongAUGORFlinc|3P|MSTRG.27960|MSTRG.27960.1:80.93|419AA|228AA|]		0		0		0
NONCO451	chr1	155556434	155571988	+	[TCONS_00005888]	[]	[TCONS_00005888]	3	[]	[]	[]	[Zebrafish]	[]			[linc|3P|MSTRG.27980|ENSDART00000131373:0.43|63AA|34AA|]		0		0		0
NONCO456	chr1	157250505	157252858	+	[TCONS_00006102]	[]	[TCONS_00006102]	2	[]	[]	[]	[Zebrafish]	[]			[LongAUGORFEnsShortNonCoding|3P|MSTRG.67584|MSTRG.67584.1:2.62|164AA|147AA|]		0		0		0
NONCO455	chr1	157155177	157157195	+	[TCONS_00006101]	[]	[TCONS_00006101]	2	[]	[]	[]	[Zebrafish]	[]			[LongAUGORFEnsShortNonCoding|3P|MSTRG.67584|MSTRG.67584.1:2.62|164AA|147AA|]		0		0		0
NONCO17000	chrY	16192954	16198480	+	[TCONS_01088466]	[]	[TCONS_01088466]	3	[]	[]	[]	[Zebrafish]	[]			[linc|3P|MSTRG.1406|MSTRG.1406.1:0.24|107AA|97AA|]		0		0		0
NONCO464	chr1	159931007	159948851	+	[TCONS_00006212, TCONS_00006213]	[]	[TCONS_00006212, TCONS_00006213]	4	[]	[]	[]	[Zebrafish]	[]			[LongAUGORFlinc|3P|MSTRG.26160|MSTRG.26160.1:35.56|103AA|100AA|, LongORFEnsASCoding|3P|MSTRG.34251|MSTRG.34251.1:23.5|229AA|74AA|, LongORFEnsShortNonCoding|3P|MSTRG.26175|MSTRG.26175.2:1.18|689AA|0AA|]		0		0		0
NONCO9409	chr2	119591275	119592686	-	[TCONS_00539059, TCONS_00539060]	[]	[TCONS_00539059, TCONS_00539060]	3	[]	[]	[]	[Zebrafish]	[]			[LongORFlinc|3P|MSTRG.341|MSTRG.341.1:3.89|251AA|46AA||NearGap]		0		0		0
NONCO9408	chr2	118889703	118943962	-	[TCONS_00539057, TCONS_00539056, TCONS_00539055]	[]	[TCONS_00539055, TCONS_00539056, TCONS_00539057]	5	[]	[]	[]	[Zebrafish]	[]			[LongORFlinc|3P|MSTRG.341|MSTRG.341.1:3.89|251AA|46AA||NearGap]		0		0		0
NONCO9456	chr2	140861151	140889349	-	[TCONS_00539440]	[]	[TCONS_00539440]	4	[]	[]	[]	[Zebrafish]	[]			[linc|3P|MSTRG.40774|ENSDART00000159968:1.57|109AA|73AA|]		0		0		0
NONCO9455	chr2	140582464	140583446	-	[TCONS_00539439]	[]	[TCONS_00539439]	2	[]	[]	[]	[Zebrafish]	[]			[linc|3P|MSTRG.40774|ENSDART00000159968:1.57|109AA|73AA|]		0		0		0
NONCO8127	chr19	12895352	12895915	-	[TCONS_00487653]	[]	[TCONS_00487653]	2	[]	[]	[]	[Zebrafish]	[]			[EnsASCoding|3P|MSTRG.2334|MSTRG.2334.1:4.89|83AA|18AA|, EnsASCoding|3P|MSTRG.2334|MSTRG.2334.2:2.33|77AA|65AA|, EnsASCoding|3P|MSTRG.50299|MSTRG.50299.1:1369.43|64AA|58AA|, EnsASCoding|3P|MSTRG.50299|MSTRG.50299.2:7.03|100AA|67AA|, EnsASCoding|3P|MSTRG.50299|MSTRG.50299.3:12.66|63AA|62AA|, EnsASCoding|3P|MSTRG.50299|MSTRG.50299.4:10.52|47AA|10AA|, linc|3P|MSTRG.2331|MSTRG.2331.1:10.12|153AA|57AA…		0		0		0
NONCO9452	chr2	138636323	138683977	-	[TCONS_00539430]	[]	[TCONS_00539430]	2	[]	[]	[]	[Zebrafish]	[]			[EnsASCoding|3P|MSTRG.7120|MSTRG.7120.1:4.09|152AA|84AA|]		0		0		0
NONCO8138	chr19	14365000	14404017	-	[TCONS_00487825]	[]	[TCONS_00487825]	5	[]	[]	[]	[Zebrafish]	[]			[EnsASCoding|3P|MSTRG.2873|MSTRG.2873.1:1.72|113AA|96AA|, EnsASCoding|3P|MSTRG.2873|MSTRG.2873.2:12.58|59AA|44AA|, EnsASCoding|3P|MSTRG.2875|MSTRG.2875.1:2.03|96AA|56AA|, EnsASCoding|3P|MSTRG.2879|MSTRG.2879.1:2.58|55AA|53AA|, linc|3P|MSTRG.52691|ENSDART00000154082:3.5|89AA|43AA|, linc|3P|MSTRG.52691|ENSDART00000154626:0.55|89AA|74AA|, linc|3P|MSTRG.52691|ENSDART00000155778:0.43|99AA|74AA|]		0		0		0
NONCO8132	chr19	13268772	13269602	-	[TCONS_00487733]	[]	[TCONS_00487733]	2	[]	[]	[]	[Zebrafish]	[]			[linc|3P|MSTRG.51753|MSTRG.51753.1:394.28|114AA|73AA|]		0		0		0
NONCO9465	chr2	145635300	145639600	-	[TCONS_00539521]	[]	[TCONS_00539521]	3	[]	[]	[]	[Zebrafish]	[]			[linc|3P|MSTRG.63678|MSTRG.63678.1:1.36|106AA|76AA|, linc|3P|MSTRG.63684|MSTRG.63684.1:0.33|57AA|29AA|, linc|3P|MSTRG.63684|MSTRG.63684.2:0.52|44AA|0AA|]		0		0		0
NONCO9464	chr2	145445979	145447752	-	[TCONS_00539519]	[]	[TCONS_00539519]	2	[]	[]	[]	[Zebrafish]	[]			[linc|3P|MSTRG.63678|MSTRG.63678.1:1.36|106AA|76AA|, linc|3P|MSTRG.63684|MSTRG.63684.1:0.33|57AA|29AA|, linc|3P|MSTRG.63684|MSTRG.63684.2:0.52|44AA|0AA|]		0		0		0
NONCO8139	chr19	14416269	14481008	-	[TCONS_00487827, TCONS_00487828]	[]	[TCONS_00487827, TCONS_00487828]	7	[]	[]	[]	[Zebrafish]	[]			[EnsASCoding|3P|MSTRG.2873|MSTRG.2873.1:1.72|113AA|96AA|, EnsASCoding|3P|MSTRG.2873|MSTRG.2873.2:12.58|59AA|44AA|, EnsASCoding|3P|MSTRG.2875|MSTRG.2875.1:2.03|96AA|56AA|, EnsASCoding|3P|MSTRG.2879|MSTRG.2879.1:2.58|55AA|53AA|, linc|3P|MSTRG.52691|ENSDART00000154082:3.5|89AA|43AA|, linc|3P|MSTRG.52691|ENSDART00000154626:0.55|89AA|74AA|, linc|3P|MSTRG.52691|ENSDART00000155778:0.43|99AA|74AA|]		0		0		0
NONCO8106	chr19	9293044	9293724	-	[TCONS_00487026]	[]	[TCONS_00487026]	2	[]	[]	[]	[Zebrafish]	[]			[EnsASCoding|3P|MSTRG.59478|MSTRG.59478.6:46.23|111AA|5AA|, LongAUGORFEnsASCoding|3P|MSTRG.59478|MSTRG.59478.1:106.87|245AA|231AA|, LongAUGORFEnsASCoding|3P|MSTRG.59478|MSTRG.59478.2:52.76|286AA|272AA|, LongAUGORFEnsASCoding|3P|MSTRG.59478|MSTRG.59478.3:51.93|245AA|231AA|, LongAUGORFEnsASCoding|3P|MSTRG.59478|MSTRG.59478.4:117.85|257AA|243AA|, LongAUGORFEnsASCoding|3P|MSTRG.59478|MSTRG.59478.5:12…		0		0		0
NONCO399	chr1	145952371	145956451	+	[TCONS_00005113]	[]	[TCONS_00005113]	3	[]	[]	[]	[Zebrafish]	[]			[linc|3P|MSTRG.74795|ENSDART00000149065:1.42|104AA|60AA|]		0		0		0
NONCO9496	chr2	164606082	165208733	-	[TCONS_00539841]	[]	[TCONS_00539841]	5	[]	[]	[]	[Zebrafish]	[]			[LongAUGORFlinc|3P|MSTRG.76750|MSTRG.76750.5:6.23|291AA|288AA|, LongAUGORFlinc|3P|MSTRG.76777|MSTRG.76777.1:6.02|247AA|162AA|]		0		0		0
NONCO9495	chr2	164008760	164009817	-	[TCONS_00539836]	[]	[TCONS_00539836]	2	[]	[]	[]	[Zebrafish]	[]			[LongAUGORFlinc|3P|MSTRG.76777|MSTRG.76777.1:6.02|247AA|162AA|]		0		0		0
NONCO8179	chr19	21407899	21428043	-	[TCONS_00488566]	[]	[TCONS_00488566]	3	[]	[]	[]	[Zebrafish]	[]			[EnsASCoding|3P|MSTRG.40040|MSTRG.40040.1:61.07|49AA|35AA|, EnsASCoding|3P|MSTRG.40041|MSTRG.40041.1:35.22|77AA|27AA|, EnsASCoding|3P|MSTRG.40041|MSTRG.40041.2:11.26|77AA|31AA|, EnsASCoding|3P|MSTRG.40042|MSTRG.40042.1:66.19|43AA|27AA|, EnsASCoding|3P|MSTRG.40042|MSTRG.40042.2:139.04|154AA|27AA|, EnsASCoding|3P|MSTRG.40043|MSTRG.40043.1:14.52|49AA|27AA|, EnsASCoding|3P|MSTRG.40045|MSTRG.40045.1:1…		0		0		0
NONCO8176	chr19	20326954	20331228	-	[TCONS_00488516]	[]	[TCONS_00488516]	2	[]	[]	[]	[Zebrafish]	[]			[EnsASCoding|3P|MSTRG.40040|MSTRG.40040.1:61.07|49AA|35AA|, EnsASCoding|3P|MSTRG.40041|MSTRG.40041.1:35.22|77AA|27AA|, EnsASCoding|3P|MSTRG.40041|MSTRG.40041.2:11.26|77AA|31AA|, EnsASCoding|3P|MSTRG.40042|MSTRG.40042.1:66.19|43AA|27AA|, EnsASCoding|3P|MSTRG.40042|MSTRG.40042.2:139.04|154AA|27AA|, EnsASCoding|3P|MSTRG.40043|MSTRG.40043.1:14.52|49AA|27AA|, EnsASCoding|3P|MSTRG.40045|MSTRG.40045.1:1…		0		0		0
NONCO8178	chr19	21021320	21030223	-	[TCONS_00488548]	[]	[TCONS_00488548]	3	[]	[]	[]	[Zebrafish]	[]			[EnsASCoding|3P|MSTRG.39972|MSTRG.39972.2:36.19|84AA|37AA|, EnsASCoding|3P|MSTRG.39982|MSTRG.39982.1:37.11|59AA|59AA|, EnsASCoding|3P|MSTRG.39984|MSTRG.39984.1:29.77|49AA|27AA|, EnsASCoding|3P|MSTRG.40012|ENSDART00000170574:22.26|109AA|42AA|, EnsASCoding|3P|MSTRG.40023|MSTRG.40023.1:65.62|43AA|37AA|, EnsASCoding|3P|MSTRG.40026|MSTRG.40026.1:44.5|151AA|82AA|, EnsASCoding|3P|MSTRG.40027|MSTRG.40027…		0		0		0
NONCO8146	chr19	15932605	15934607	-	[TCONS_00488012]	[]	[TCONS_00488012]	2	[]	[]	[]	[Zebrafish]	[]			[EnsASCoding|3P|MSTRG.10245|MSTRG.10245.1:0.49|154AA|65AA|, LongORFlinc|3P|MSTRG.18916|MSTRG.18916.1:0.46|581AA|0AA|]		0		0		0
NONCO8147	chr19	15937854	15946663	-	[TCONS_00488014, TCONS_00488013]	[]	[TCONS_00488013, TCONS_00488014]	3	[]	[]	[]	[Zebrafish]	[]			[EnsASCoding|3P|MSTRG.10245|MSTRG.10245.1:0.49|154AA|65AA|, LongORFlinc|3P|MSTRG.18916|MSTRG.18916.1:0.46|581AA|0AA|]		0		0		0
NONCO8148	chr19	15962802	15975714	-	[TCONS_00488015]	[]	[TCONS_00488015]	3	[]	[]	[]	[Zebrafish]	[]			[EnsASCoding|3P|MSTRG.10245|MSTRG.10245.1:0.49|154AA|65AA|, LongORFlinc|3P|MSTRG.18916|MSTRG.18916.1:0.46|581AA|0AA|]		0		0		0
NONCO8149	chr19	16214570	16215064	-	[TCONS_00488034]	[]	[TCONS_00488034]	2	[]	[]	[]	[Zebrafish]	[]			[EnsASCoding|3P|MSTRG.18920|ENSDART00000150270:28.7|75AA|65AA|]		0		0		0
NONCO9474	chr2	151409045	151428735	-	[TCONS_00539569]	[]	[TCONS_00539569]	6	[]	[]	[]	[Zebrafish]	[]			[LongORFlinc|3P|MSTRG.40675|MSTRG.40675.1:1.2|203AA|79AA|]		0		0		0
NONCO9475	chr2	151451615	151476581	-	[TCONS_00539570]	[]	[TCONS_00539570]	2	[]	[]	[]	[Zebrafish]	[]			[LongORFlinc|3P|MSTRG.40675|MSTRG.40675.1:1.2|203AA|79AA|]		0		0		0
NONCO12192	chr4	75454448	75475972	-	[TCONS_00754299]	[]	[TCONS_00754299]	2	[]	[]	[]	[Zebrafish]	[]			[LongAUGORFlinc|3P|MSTRG.72914|ENSDART00000194857:0.88|736AA|501AA|, LongAUGORFlinc|3P|MSTRG.72915|ENSDART00000193995:0.16|196AA|158AA|, LongAUGORFlinc|3P|MSTRG.72916|ENSDART00000194794:0.26|244AA|237AA|, LongAUGORFlinc|3P|MSTRG.72917|ENSDART00000194270:0.13|297AA|241AA|, LongAUGORFlinc|3P|MSTRG.72918|ENSDART00000194768:0.37|198AA|159AA|]		0		0		0
NONCO9489	chr2	160545727	160546802	-	[TCONS_00539742]	[]	[TCONS_00539742]	2	[]	[]	[]	[Zebrafish]	[]			[linc|3P|MSTRG.64129|MSTRG.64129.1:18.4|67AA|46AA|]		0		0		0
NONCO9488	chr2	160527218	160568946	-	[TCONS_00539744, TCONS_00539740, TCONS_00539741]	[]	[TCONS_00539740, TCONS_00539741, TCONS_00539744]	5	[]	[]	[]	[Zebrafish]	[]			[linc|3P|MSTRG.64129|MSTRG.64129.1:18.4|67AA|46AA|]		0		0		0
NONCO8153	chr19	16394169	16435325	-	[TCONS_00488043, TCONS_00488042]	[]	[TCONS_00488042, TCONS_00488043]	4	[]	[]	[]	[Zebrafish]	[]			[EnsASCoding|3P|MSTRG.34060|MSTRG.34060.1:10.29|60AA|45AA|, EnsASCoding|3P|MSTRG.34060|MSTRG.34060.2:0.2|86AA|45AA|]		0		0		0
NONCO12190	chr4	75284633	75306174	-	[TCONS_00754297]	[]	[TCONS_00754297]	2	[]	[]	[]	[Zebrafish]	[]			[LongAUGORFlinc|3P|MSTRG.72914|ENSDART00000194857:0.88|736AA|501AA|, LongAUGORFlinc|3P|MSTRG.72915|ENSDART00000193995:0.16|196AA|158AA|, LongAUGORFlinc|3P|MSTRG.72916|ENSDART00000194794:0.26|244AA|237AA|, LongAUGORFlinc|3P|MSTRG.72917|ENSDART00000194270:0.13|297AA|241AA|, LongAUGORFlinc|3P|MSTRG.72918|ENSDART00000194768:0.37|198AA|159AA|]		0		0		0
NONCO5925	chr16	83964950	83966309	+	[TCONS_00365618]	[]	[TCONS_00365618]	2	[]	[]	[]	[Zebrafish]	[]			[linc|3P|MSTRG.25502|MSTRG.25502.1:1.37|83AA|78AA|, linc|3P|MSTRG.25503|MSTRG.25503.1:2.2|86AA|73AA|]		0		0		0
NONCO12188	chr4	74809727	74810041	-	[TCONS_00754267]	[]	[TCONS_00754267]	2	[]	[]	[]	[Zebrafish]	[]			[linc|3P|MSTRG.2158|ENSDART00000152688:0.5|153AA|78AA|, linc|3P|MSTRG.2158|MSTRG.2158.2:1.26|122AA|74AA|]		0		0		0
NONCO12181	chr4	69850726	69854251	-	[TCONS_00754165]	[]	[TCONS_00754165]	3	[]	[]	[]	[Zebrafish]	[]			[LongAUGORFEnsASCoding|3P|MSTRG.48806|ENSDART00000156585:18.5|193AA|173AA|, LongAUGORFEnsASCoding|3P|MSTRG.48806|MSTRG.48806.1:2.23|590AA|173AA|, LongAUGORFEnsASCoding|3P|MSTRG.59675|MSTRG.59675.1:2.51|278AA|269AA|, LongAUGORFEnsASCoding|3P|MSTRG.59675|MSTRG.59675.2:0.89|325AA|321AA|, LongAUGORFEnsASCoding|3P|MSTRG.59675|MSTRG.59675.3:10.77|325AA|321AA|, LongAUGORFlinc|3P|MSTRG.59676|MSTRG.59676.…		0		0		0
NONCO12180	chr4	69838716	69841711	-	[TCONS_00754164]	[]	[TCONS_00754164]	4	[]	[]	[]	[Zebrafish]	[]			[LongAUGORFEnsASCoding|3P|MSTRG.48806|ENSDART00000156585:18.5|193AA|173AA|, LongAUGORFEnsASCoding|3P|MSTRG.48806|MSTRG.48806.1:2.23|590AA|173AA|, LongAUGORFEnsASCoding|3P|MSTRG.59675|MSTRG.59675.1:2.51|278AA|269AA|, LongAUGORFEnsASCoding|3P|MSTRG.59675|MSTRG.59675.2:0.89|325AA|321AA|, LongAUGORFEnsASCoding|3P|MSTRG.59675|MSTRG.59675.3:10.77|325AA|321AA|, LongAUGORFlinc|3P|MSTRG.59676|MSTRG.59676.…		0		0		0
NONCO5934	chr16	84961958	84973209	+	[TCONS_00365715]	[]	[TCONS_00365715]	3	[]	[]	[]	[Zebrafish]	[]			[LongORFEnsASCoding|3P|MSTRG.70454|MSTRG.70454.1:14.49|265AA|40AA||NearGap]		0		0		0
NONCO12175	chr4	69375158	69383365	-	[TCONS_00754147]	[]	[TCONS_00754147]	2	[]	[]	[]	[Zebrafish]	[]			[LongAUGORFlinc|3P|MSTRG.46757|MSTRG.46757.1:12.37|145AA|124AA|]		0		0		0
NONCO12176	chr4	69492564	69494617	-	[TCONS_00754150]	[]	[TCONS_00754150]	2	[]	[]	[]	[Zebrafish]	[]			[LongAUGORFlinc|3P|MSTRG.46757|MSTRG.46757.1:12.37|145AA|124AA|, linc|3P|MSTRG.452|MSTRG.452.1:1.19|100AA|20AA|, linc|3P|MSTRG.452|MSTRG.452.2:12.36|99AA|20AA|, linc|3P|MSTRG.452|MSTRG.452.3:0.53|99AA|20AA|, linc|3P|MSTRG.68381|ENSDART00000158698:3.76|120AA|95AA|]		0		0		0
NONCO12177	chr4	69743343	69745849	-	[TCONS_00754155]	[]	[TCONS_00754155]	2	[]	[]	[]	[Zebrafish]	[]			[EnsASCoding|3P|MSTRG.48801|ENSDART00000153855:6.1|98AA|80AA|, EnsASCoding|3P|MSTRG.48805|MSTRG.48805.1:11.24|81AA|54AA|, LongAUGORFEnsASCoding|3P|MSTRG.48806|ENSDART00000156585:18.5|193AA|173AA|, LongAUGORFEnsASCoding|3P|MSTRG.48806|MSTRG.48806.1:2.23|590AA|173AA|, LongAUGORFEnsASCoding|3P|MSTRG.59675|MSTRG.59675.1:2.51|278AA|269AA|, LongAUGORFEnsASCoding|3P|MSTRG.59675|MSTRG.59675.2:0.89|325AA|…		0		0		0
NONCO12171	chr4	68632197	68639572	-	[TCONS_00754113]	[]	[TCONS_00754113]	4	[]	[]	[]	[Zebrafish]	[]			[LongAUGORFEnsASCoding|3P|MSTRG.29886|MSTRG.29886.1:11.42|589AA|549AA|]		0		0		0
NONCO4609	chr14	21338436	21341751	-	[TCONS_00284427, TCONS_00284426]	[]	[TCONS_00284426, TCONS_00284427]	4	[]	[]	[]	[Zebrafish]	[]			[LongAUGORFlinc|3P|MSTRG.40284|MSTRG.40284.1:250.82|296AA|151AA|]		0		0		0
NONCO12178	chr4	69766725	69772701	-	[TCONS_00754158]	[]	[TCONS_00754158]	2	[]	[]	[]	[Zebrafish]	[]			[EnsASCoding|3P|MSTRG.48801|ENSDART00000153855:6.1|98AA|80AA|, EnsASCoding|3P|MSTRG.48805|MSTRG.48805.1:11.24|81AA|54AA|, LongAUGORFEnsASCoding|3P|MSTRG.48806|ENSDART00000156585:18.5|193AA|173AA|, LongAUGORFEnsASCoding|3P|MSTRG.48806|MSTRG.48806.1:2.23|590AA|173AA|, LongAUGORFEnsASCoding|3P|MSTRG.59675|MSTRG.59675.1:2.51|278AA|269AA|, LongAUGORFEnsASCoding|3P|MSTRG.59675|MSTRG.59675.2:0.89|325AA|…		0		0		0
NONCO4611	chr14	21366143	21404414	-	[TCONS_00284429]	[]	[TCONS_00284429]	2	[]	[]	[]	[Zebrafish]	[]			[LongAUGORFlinc|3P|MSTRG.40284|MSTRG.40284.1:250.82|296AA|151AA|]		0		0		0
NONCO4610	chr14	21342463	21343927	-	[TCONS_00284428]	[]	[TCONS_00284428]	2	[]	[]	[]	[Zebrafish]	[]			[LongAUGORFlinc|3P|MSTRG.40284|MSTRG.40284.1:250.82|296AA|151AA|]		0		0		0
NONCO4615	chr14	21578453	21581631	-	[TCONS_00284520]	[]	[TCONS_00284520]	3	[]	[]	[]	[Zebrafish]	[]			[LongORFEnsASCoding|3P|MSTRG.45424|MSTRG.45424.1:11.65|241AA|30AA|]		0		0		0
NONCO4613	chr14	21451313	21453225	-	[TCONS_00284431]	[]	[TCONS_00284431]	2	[]	[]	[]	[Zebrafish]	[]			[LongAUGORFlinc|3P|MSTRG.40284|MSTRG.40284.1:250.82|296AA|151AA|]		0		0		0
NONCO4612	chr14	21384924	21396739	-	[TCONS_00284430]	[]	[TCONS_00284430]	2	[]	[]	[]	[Zebrafish]	[]			[LongAUGORFlinc|3P|MSTRG.40284|MSTRG.40284.1:250.82|296AA|151AA|]		0		0		0
NONCO12163	chr4	60416859	60496042	-	[TCONS_00754055]	[]	[TCONS_00754055]	6	[]	[]	[]	[Zebrafish]	[]			[linc|3P|MSTRG.70619|MSTRG.70619.1:0.59|80AA|62AA|]		0		0		0
NONCO13495	chr6	46459788	46500495	+	[TCONS_00851480]	[]	[TCONS_00851480]	3	[]	[]	[]	[Zebrafish]	[]			[EnsASCoding|3P|MSTRG.36209|MSTRG.36209.1:0.35|62AA|48AA|, LongAUGORFEnsASCoding|3P|MSTRG.36217|MSTRG.36217.1:1.92|139AA|119AA|, LongAUGORFlinc|3P|MSTRG.36202|MSTRG.36202.2:23.81|413AA|379AA|, LongORFlinc|3P|MSTRG.36206|MSTRG.36206.2:3.01|264AA|62AA|, linc|3P|MSTRG.36202|MSTRG.36202.3:0.55|96AA|41AA|]		0		0		0
NONCO12164	chr4	60633533	60657832	-	[TCONS_00754056]	[]	[TCONS_00754056]	4	[]	[]	[]	[Zebrafish]	[]			[linc|3P|MSTRG.70619|MSTRG.70619.1:0.59|80AA|62AA|]		0		0		0
NONCO12160	chr4	59646790	59849870	-	[TCONS_00754047, TCONS_00754050, TCONS_00754049, TCONS_00754048]	[]	[TCONS_00754047, TCONS_00754048, TCONS_00754049, TCONS_00754050]	10	[]	[]	[]	[Zebrafish]	[]			[linc|3P|MSTRG.70619|MSTRG.70619.1:0.59|80AA|62AA|]		0		0		0
NONCO13490	chr6	44041649	44045689	+	[TCONS_00851424]	[]	[TCONS_00851424]	2	[]	[]	[]	[Zebrafish]	[]			[LongAUGORFlinc|3P|MSTRG.18901|ENSDART00000150595:5.03|228AA|105AA|, LongAUGORFlinc|3P|MSTRG.18905|ENSDART00000194158:0.46|156AA|149AA|]		0		0		0
NONCO12161	chr4	59852904	59853878	-	[TCONS_00754053, TCONS_00754052, TCONS_00754051]	[]	[TCONS_00754051, TCONS_00754052, TCONS_00754053]	2	[]	[]	[]	[Zebrafish]	[]			[linc|3P|MSTRG.70619|MSTRG.70619.1:0.59|80AA|62AA|]		0		0		0
NONCO12162	chr4	59912737	59940974	-	[TCONS_00754054]	[]	[TCONS_00754054]	3	[]	[]	[]	[Zebrafish]	[]			[linc|3P|MSTRG.70619|MSTRG.70619.1:0.59|80AA|62AA|]		0		0		0
NONCO13499	chr6	50061423	50066995	+	[TCONS_00851531]	[]	[TCONS_00851531]	2	[]	[]	[]	[Zebrafish]	[]			[LongAUGORFEnsASCoding|3P|MSTRG.24924|MSTRG.24924.1:0.92|166AA|100AA|, LongORFlinc|3P|MSTRG.24926|MSTRG.24926.1:4.13|245AA|0AA|]		0		0		0
NONCO13498	chr6	49785142	49788155	+	[TCONS_00851530]	[]	[TCONS_00851530]	3	[]	[]	[]	[Zebrafish]	[]			[LongAUGORFEnsASCoding|3P|MSTRG.24924|MSTRG.24924.1:0.92|166AA|100AA|, LongORFlinc|3P|MSTRG.24926|MSTRG.24926.1:4.13|245AA|0AA|]		0		0		0
NONCO8186	chr19	22200760	22219117	-	[TCONS_00488613]	[]	[TCONS_00488613]	9	[]	[]	[]	[Zebrafish]	[]			[EnsASCoding|3P|MSTRG.39972|MSTRG.39972.2:36.19|84AA|37AA|, EnsASCoding|3P|MSTRG.39982|MSTRG.39982.1:37.11|59AA|59AA|, EnsASCoding|3P|MSTRG.39984|MSTRG.39984.1:29.77|49AA|27AA|, EnsASCoding|3P|MSTRG.40012|ENSDART00000170574:22.26|109AA|42AA|, EnsASCoding|3P|MSTRG.40023|MSTRG.40023.1:65.62|43AA|37AA|, EnsASCoding|3P|MSTRG.40026|MSTRG.40026.1:44.5|151AA|82AA|, EnsASCoding|3P|MSTRG.40027|MSTRG.40027…		0		0		0
NONCO8187	chr19	22226301	22232807	-	[TCONS_00488614]	[]	[TCONS_00488614]	4	[]	[]	[]	[Zebrafish]	[]			[EnsASCoding|3P|MSTRG.39972|MSTRG.39972.2:36.19|84AA|37AA|, EnsASCoding|3P|MSTRG.39982|MSTRG.39982.1:37.11|59AA|59AA|, EnsASCoding|3P|MSTRG.39984|MSTRG.39984.1:29.77|49AA|27AA|, EnsASCoding|3P|MSTRG.40012|ENSDART00000170574:22.26|109AA|42AA|, EnsASCoding|3P|MSTRG.40023|MSTRG.40023.1:65.62|43AA|37AA|, EnsASCoding|3P|MSTRG.40026|MSTRG.40026.1:44.5|151AA|82AA|, EnsASCoding|3P|MSTRG.40027|MSTRG.40027…		0		0		0
NONCO8188	chr19	22311428	22314736	-	[TCONS_00488617]	[]	[TCONS_00488617]	4	[]	[]	[]	[Zebrafish]	[]			[EnsASCoding|3P|MSTRG.40040|MSTRG.40040.1:61.07|49AA|35AA|, EnsASCoding|3P|MSTRG.40041|MSTRG.40041.1:35.22|77AA|27AA|, EnsASCoding|3P|MSTRG.40041|MSTRG.40041.2:11.26|77AA|31AA|, EnsASCoding|3P|MSTRG.40042|MSTRG.40042.1:66.19|43AA|27AA|, EnsASCoding|3P|MSTRG.40042|MSTRG.40042.2:139.04|154AA|27AA|, EnsASCoding|3P|MSTRG.40043|MSTRG.40043.1:14.52|49AA|27AA|, EnsASCoding|3P|MSTRG.40045|MSTRG.40045.1:1…		0		0		0
NONCO5912	chr16	79539499	79550190	+	[TCONS_00365498]	[]	[TCONS_00365498]	2	[]	[]	[]	[Zebrafish]	[]			[linc|3P|MSTRG.49226|ENSDART00000152263:0.14|111AA|51AA|]		0		0		0
NONCO5916	chr16	80099732	80201474	+	[TCONS_00365509, TCONS_00365508]	[]	[TCONS_00365508, TCONS_00365509]	5	[]	[]	[]	[Zebrafish]	[]			[LongAUGORFlinc|3P|MSTRG.49213|MSTRG.49213.1:6.65|386AA|382AA|]		0		0		0
NONCO13483	chr6	41470181	41487590	+	[TCONS_00851183, TCONS_00851182]	[]	[TCONS_00851182, TCONS_00851183]	4	[]	[]	[]	[Zebrafish]	[]			[EnsASCoding|3P|MSTRG.7214|MSTRG.7214.1:1.18|116AA|58AA|, linc|3P|MSTRG.6635|ENSDART00000170131:0.33|74AA|56AA|, linc|3P|MSTRG.6635|MSTRG.6635.1:0.23|87AA|37AA|, linc|3P|MSTRG.6635|MSTRG.6635.2:0.45|47AA|37AA|]		0		0		0
NONCO5915	chr16	80074558	80079642	+	[TCONS_00365507]	[]	[TCONS_00365507]	2	[]	[]	[]	[Zebrafish]	[]			[LongAUGORFlinc|3P|MSTRG.49213|MSTRG.49213.1:6.65|386AA|382AA|]		0		0		0
NONCO5914	chr16	79710004	79841819	+	[TCONS_00365505, TCONS_00365506, TCONS_00365503, TCONS_00365504, TCONS_00365501]	[]	[TCONS_00365501, TCONS_00365503, TCONS_00365504, TCONS_00365505, TCONS_00365506]	11	[]	[]	[]	[Zebrafish]	[]			[LongAUGORFlinc|3P|MSTRG.49213|MSTRG.49213.1:6.65|386AA|382AA|]		0		0		0
NONCO12155	chr4	56179177	56180091	-	[TCONS_00753952]	[]	[TCONS_00753952]	2	[]	[]	[]	[Zebrafish]	[]			[EnsASCoding|3P|MSTRG.35394|ENSDART00000152503:19.53|120AA|77AA|, EnsASCoding|3P|MSTRG.35394|MSTRG.35394.1:0.13|91AA|77AA|, EnsASCoding|3P|MSTRG.35394|MSTRG.35394.2:0.22|109AA|77AA|, EnsASCoding|3P|MSTRG.35394|MSTRG.35394.3:3.67|112AA|77AA|]		0		0		0
NONCO13480	chr6	39960553	39967972	+	[TCONS_00851159]	[]	[TCONS_00851159]	2	[]	[]	[]	[Zebrafish]	[]			[LongAUGORFEnsASCoding|3P|MSTRG.34353|ENSDART00000154001:4.73|365AA|305AA|, linc|3P|MSTRG.23506|MSTRG.23506.1:0.25|71AA|37AA||NearGap]		0		0		0
NONCO13482	chr6	41215106	41217387	+	[TCONS_00851177]	[]	[TCONS_00851177]	2	[]	[]	[]	[Zebrafish]	[]			[EnsASCoding|3P|MSTRG.7214|MSTRG.7214.1:1.18|116AA|58AA|, linc|3P|MSTRG.6635|ENSDART00000170131:0.33|74AA|56AA|, linc|3P|MSTRG.6635|MSTRG.6635.1:0.23|87AA|37AA|, linc|3P|MSTRG.6635|MSTRG.6635.2:0.45|47AA|37AA|]		0		0		0
NONCO13481	chr6	40302692	40347624	+	[TCONS_00851162, TCONS_00851161, TCONS_00851160, TCONS_00851163]	[]	[TCONS_00851160, TCONS_00851161, TCONS_00851162, TCONS_00851163]	5	[]	[]	[]	[Zebrafish]	[]			[LongAUGORFEnsASCoding|3P|MSTRG.34353|ENSDART00000154001:4.73|365AA|305AA|, linc|3P|MSTRG.23506|MSTRG.23506.1:0.25|71AA|37AA||NearGap]		0		0		0
NONCO8193	chr19	22778280	22778965	-	[TCONS_00488633]	[]	[TCONS_00488633]	3	[]	[]	[]	[Zebrafish]	[]			[EnsASCoding|3P|MSTRG.39972|MSTRG.39972.2:36.19|84AA|37AA|, EnsASCoding|3P|MSTRG.39982|MSTRG.39982.1:37.11|59AA|59AA|, EnsASCoding|3P|MSTRG.39984|MSTRG.39984.1:29.77|49AA|27AA|, EnsASCoding|3P|MSTRG.40012|ENSDART00000170574:22.26|109AA|42AA|, EnsASCoding|3P|MSTRG.40023|MSTRG.40023.1:65.62|43AA|37AA|, EnsASCoding|3P|MSTRG.40026|MSTRG.40026.1:44.5|151AA|82AA|, EnsASCoding|3P|MSTRG.40027|MSTRG.40027…		0		0		0
NONCO8194	chr19	22798358	22806773	-	[TCONS_00488634]	[]	[TCONS_00488634]	2	[]	[]	[]	[Zebrafish]	[]			[EnsASCoding|3P|MSTRG.39972|MSTRG.39972.2:36.19|84AA|37AA|, EnsASCoding|3P|MSTRG.39982|MSTRG.39982.1:37.11|59AA|59AA|, EnsASCoding|3P|MSTRG.39984|MSTRG.39984.1:29.77|49AA|27AA|, EnsASCoding|3P|MSTRG.40012|ENSDART00000170574:22.26|109AA|42AA|, EnsASCoding|3P|MSTRG.40023|MSTRG.40023.1:65.62|43AA|37AA|, EnsASCoding|3P|MSTRG.40026|MSTRG.40026.1:44.5|151AA|82AA|, EnsASCoding|3P|MSTRG.40027|MSTRG.40027…		0		0		0
NONCO8196	chr19	23089887	23097091	-	[TCONS_00488643]	[]	[TCONS_00488643]	3	[]	[]	[]	[Zebrafish]	[]			[EnsASCoding|3P|MSTRG.39972|MSTRG.39972.2:36.19|84AA|37AA|, EnsASCoding|3P|MSTRG.39982|MSTRG.39982.1:37.11|59AA|59AA|, EnsASCoding|3P|MSTRG.39984|MSTRG.39984.1:29.77|49AA|27AA|, EnsASCoding|3P|MSTRG.40012|ENSDART00000170574:22.26|109AA|42AA|, EnsASCoding|3P|MSTRG.40023|MSTRG.40023.1:65.62|43AA|37AA|, EnsASCoding|3P|MSTRG.40026|MSTRG.40026.1:44.5|151AA|82AA|, EnsASCoding|3P|MSTRG.40027|MSTRG.40027…		0		0		0
NONCO12157	chr4	58462105	58524966	-	[TCONS_00754040, TCONS_00754039]	[]	[TCONS_00754039, TCONS_00754040]	4	[]	[]	[]	[Zebrafish]	[]			[linc|3P|MSTRG.70619|MSTRG.70619.1:0.59|80AA|62AA|]		0		0		0
NONCO12158	chr4	59390679	59402493	-	[TCONS_00754042]	[]	[TCONS_00754042]	3	[]	[]	[]	[Zebrafish]	[]			[linc|3P|MSTRG.70619|MSTRG.70619.1:0.59|80AA|62AA|]		0		0		0
NONCO12159	chr4	59428329	59431287	-	[TCONS_00754043]	[]	[TCONS_00754043]	3	[]	[]	[]	[Zebrafish]	[]			[linc|3P|MSTRG.70619|MSTRG.70619.1:0.59|80AA|62AA|]		0		0		0
NONCO8197	chr19	23197876	23206499	-	[TCONS_00488646]	[]	[TCONS_00488646]	4	[]	[]	[]	[Zebrafish]	[]			[EnsASCoding|3P|MSTRG.39972|MSTRG.39972.2:36.19|84AA|37AA|, EnsASCoding|3P|MSTRG.39982|MSTRG.39982.1:37.11|59AA|59AA|, EnsASCoding|3P|MSTRG.39984|MSTRG.39984.1:29.77|49AA|27AA|, EnsASCoding|3P|MSTRG.40012|ENSDART00000170574:22.26|109AA|42AA|, EnsASCoding|3P|MSTRG.40023|MSTRG.40023.1:65.62|43AA|37AA|, EnsASCoding|3P|MSTRG.40026|MSTRG.40026.1:44.5|151AA|82AA|, EnsASCoding|3P|MSTRG.40027|MSTRG.40027…		0		0		0
NONCO8198	chr19	23229759	23244554	-	[TCONS_00488648, TCONS_00488647]	[]	[TCONS_00488647, TCONS_00488648]	10	[]	[]	[]	[Zebrafish]	[]			[EnsASCoding|3P|MSTRG.39972|MSTRG.39972.2:36.19|84AA|37AA|, EnsASCoding|3P|MSTRG.39982|MSTRG.39982.1:37.11|59AA|59AA|, EnsASCoding|3P|MSTRG.39984|MSTRG.39984.1:29.77|49AA|27AA|, EnsASCoding|3P|MSTRG.40012|ENSDART00000170574:22.26|109AA|42AA|, EnsASCoding|3P|MSTRG.40023|MSTRG.40023.1:65.62|43AA|37AA|, EnsASCoding|3P|MSTRG.40026|MSTRG.40026.1:44.5|151AA|82AA|, EnsASCoding|3P|MSTRG.40027|MSTRG.40027…		0		0		0
NONCO8199	chr19	23251274	23254278	-	[TCONS_00488650, TCONS_00488649]	[]	[TCONS_00488649, TCONS_00488650]	4	[]	[]	[]	[Zebrafish]	[]			[EnsASCoding|3P|MSTRG.39972|MSTRG.39972.2:36.19|84AA|37AA|, EnsASCoding|3P|MSTRG.39982|MSTRG.39982.1:37.11|59AA|59AA|, EnsASCoding|3P|MSTRG.39984|MSTRG.39984.1:29.77|49AA|27AA|, EnsASCoding|3P|MSTRG.40012|ENSDART00000170574:22.26|109AA|42AA|, EnsASCoding|3P|MSTRG.40023|MSTRG.40023.1:65.62|43AA|37AA|, EnsASCoding|3P|MSTRG.40026|MSTRG.40026.1:44.5|151AA|82AA|, EnsASCoding|3P|MSTRG.40027|MSTRG.40027…		0		0		0
NONCO5923	chr16	82203900	82209408	+	[TCONS_00365586]	[]	[TCONS_00365586]	2	[]	[]	[]	[Zebrafish]	[]			[EnsASCoding|3P|MSTRG.49139|MSTRG.49139.1:1.39|81AA|73AA|]		0		0		0
NONCO5921	chr16	81110923	81112466	+	[TCONS_00365538]	[]	[TCONS_00365538]	2	[]	[]	[]	[Zebrafish]	[]			[LongAUGORFlinc|3P|MSTRG.25854|ENSDART00000136810:2.54|136AA|115AA|, LongAUGORFlinc|3P|MSTRG.25854|ENSDART00000140825:4.03|157AA|147AA|, linc|3P|MSTRG.25854|ENSDART00000139750:5.59|138AA|69AA|, linc|3P|MSTRG.25854|ENSDART00000145306:4.16|132AA|34AA|, linc|3P|MSTRG.25857|ENSDART00000135478:0.69|58AA|56AA|, linc|3P|MSTRG.25857|ENSDART00000140533:1.55|71AA|56AA|, linc|3P|MSTRG.25857|ENSDART000001481…		0		0		0
NONCO12141	chr4	45325269	45328045	-	[TCONS_00753764]	[]	[TCONS_00753764]	2	[]	[]	[]	[Zebrafish]	[]			[linc|3P|MSTRG.11264|ENSDART00000165485:1.11|161AA|20AA|]		0		0		0
NONCO13472	chr6	35733684	35734704	+	[TCONS_00851017]	[]	[TCONS_00851017]	2	[]	[]	[]	[Zebrafish]	[]			[linc|3P|MSTRG.48329|ENSDART00000155972:2.9|67AA|11AA|]		0		0		0
NONCO4639	chr14	29445041	29448130	-	[TCONS_00285164]	[]	[TCONS_00285164]	3	[]	[]	[]	[Zebrafish]	[]			[linc|3P|MSTRG.23004|MSTRG.23004.1:7.38|104AA|57AA|]		0		0		0
NONCO12140	chr4	44946031	44946978	-	[TCONS_00753763]	[]	[TCONS_00753763]	2	[]	[]	[]	[Zebrafish]	[]			[linc|3P|MSTRG.11264|ENSDART00000165485:1.11|161AA|20AA|]		0		0		0
NONCO13470	chr6	35512408	35513446	+	[TCONS_00851009]	[]	[TCONS_00851009]	3	[]	[]	[]	[Zebrafish]	[]			[EnsASCoding|3P|MSTRG.65436|MSTRG.65436.1:0.27|70AA|69AA|, LongAUGORFEnsASCoding|3P|MSTRG.66012|MSTRG.66012.1:2.59|217AA|211AA|, LongORFEnsShortNonCoding|3P|MSTRG.42703|MSTRG.42703.1:0.85|497AA|97AA|]		0		0		0
NONCO4640	chr14	29734030	29850501	-	[TCONS_00285165, TCONS_00285168, TCONS_00285169, TCONS_00285166, TCONS_00285167]	[]	[TCONS_00285165, TCONS_00285166, TCONS_00285167, TCONS_00285168, TCONS_00285169]	10	[]	[]	[]	[Zebrafish]	[]			[linc|3P|MSTRG.23004|MSTRG.23004.1:7.38|104AA|57AA|]		0		0		0
NONCO3312	chr12	89421533	89422299	+	[TCONS_00202575]	[]	[TCONS_00202575]	2	[]	[]	[]	[Zebrafish]	[]			[EnsASCoding|3P|MSTRG.48280|MSTRG.48280.1:1.44|97AA|36AA|]		0		0		0
NONCO4648	chr14	32395006	32399352	-	[TCONS_00285240]	[]	[TCONS_00285240]	2	[]	[]	[]	[Zebrafish]	[]			[EnsASCoding|3P|MSTRG.23115|MSTRG.23115.1:3.01|105AA|95AA|]		0		0		0
NONCO14795	chr7	98107862	98108537	-	[TCONS_00910086]	[]	[TCONS_00910086]	2	[]	[]	[]	[Zebrafish]	[]			[EnsASCoding|3P|MSTRG.53153|MSTRG.53153.2:5.7|43AA|38AA|, LongAUGORFlinc|3P|MSTRG.53165|MSTRG.53165.1:2.3|307AA|293AA|, LongAUGORFlinc|3P|MSTRG.53166|MSTRG.53166.1:2.21|138AA|123AA|, LongAUGORFlinc|3P|MSTRG.53173|MSTRG.53173.1:0.47|911AA|321AA|, LongAUGORFlinc|3P|MSTRG.53173|MSTRG.53173.3:0.74|859AA|321AA|, LongAUGORFlinc|3P|MSTRG.53173|MSTRG.53173.4:2.08|704AA|277AA|, linc|3P|MSTRG.53170|MSTRG.5…		0		0		0
NONCO12133	chr4	41724554	41725529	-	[TCONS_00753716]	[]	[TCONS_00753716]	2	[]	[]	[]	[Zebrafish]	[]			[EnsASCoding|3P|MSTRG.872|MSTRG.872.1:94.54|64AA|36AA|, LongAUGORFlinc|3P|MSTRG.868|MSTRG.868.1:15.81|215AA|141AA|]		0		0		0
NONCO12134	chr4	41844170	41845967	-	[TCONS_00753719]	[]	[TCONS_00753719]	3	[]	[]	[]	[Zebrafish]	[]			[linc|3P|MSTRG.14274|ENSDART00000158002:1.43|101AA|66AA|]		0		0		0
NONCO12135	chr4	41878497	41884628	-	[TCONS_00753722, TCONS_00753721, TCONS_00753720]	[TCONS_00753720, TCONS_00753721]	[TCONS_00753720, TCONS_00753721, TCONS_00753722]	4	[Zebrafish]	[Zebrafish]	[Zebrafish]	[Zebrafish]	[]	[linc|3P|MSTRG.14274|ENSDART00000158002:8.63|101AA|66AA|]	[linc|3P|MSTRG.14274|ENSDART00000158002:8.63|101AA|66AA|]	[linc|3P|MSTRG.14274|ENSDART00000158002:1.43|101AA|66AA|]		1	41884496-41884628;	1	41884496-41884628;	132
NONCO13465	chr6	33861099	33895408	+	[TCONS_00850940, TCONS_00850939, TCONS_00850938]	[]	[TCONS_00850938, TCONS_00850939, TCONS_00850940]	6	[]	[]	[]	[Zebrafish]	[]			[linc|3P|MSTRG.65664|MSTRG.65664.1:7.79|83AA|19AA||NearGap]		0		0		0
NONCO12136	chr4	41885076	41896596	-	[TCONS_00753723]	[]	[TCONS_00753723]	3	[]	[]	[]	[Zebrafish]	[]			[linc|3P|MSTRG.14274|ENSDART00000158002:1.43|101AA|66AA|]		0		0		0
NONCO5980	chr16	89557625	89564876	+	[TCONS_00365975]	[]	[TCONS_00365975]	2	[]	[]	[]	[Zebrafish]	[]			[EnsASCoding|3P|MSTRG.69909|MSTRG.69909.1:119.31|148AA|78AA|]		0		0		0
NONCO3321	chr12	91755972	91762383	+	[TCONS_00202606]	[]	[TCONS_00202606]	2	[]	[]	[]	[Zebrafish]	[]			[linc|3P|MSTRG.54749|MSTRG.54749.1:3.45|132AA|90AA|]		0		0		0
NONCO3322	chr12	92073907	92074650	+	[TCONS_00202607]	[]	[TCONS_00202607]	2	[]	[]	[]	[Zebrafish]	[]			[linc|3P|MSTRG.54749|MSTRG.54749.1:3.45|132AA|90AA|]		0		0		0
NONCO12121	chr4	36498158	36643522	-	[TCONS_00753561, TCONS_00753560, TCONS_00753559]	[]	[TCONS_00753559, TCONS_00753560, TCONS_00753561]	7	[]	[]	[]	[Zebrafish]	[]			[EnsASCoding|3P|MSTRG.69711|ENSDART00000174326:6.4|78AA|26AA|, LongAUGORFEnsASCoding|3P|MSTRG.69711|MSTRG.69711.1:1.85|221AA|168AA|]		0		0		0
NONCO13453	chr6	32358286	32361463	+	[TCONS_00850814]	[]	[TCONS_00850814]	3	[]	[]	[]	[Zebrafish]	[]			[EnsASCoding|3P|MSTRG.21856|MSTRG.21856.1:377.76|138AA|72AA||NearGap, linc|3P|MSTRG.12213|MSTRG.12213.1:1.79|82AA|33AA|, linc|3P|MSTRG.12222|ENSDART00000135333:0.2|48AA|29AA|, linc|3P|MSTRG.12222|MSTRG.12222.1:0.4|100AA|65AA||NearGap, linc|3P|MSTRG.12222|MSTRG.12222.3:0.38|122AA|40AA|, linc|3P|MSTRG.21856|MSTRG.21856.2:43.05|54AA|0AA||NearGap, linc|3P|MSTRG.21856|MSTRG.21856.3:488.02|44AA|0AA||Ne…		0		0		0
NONCO13452	chr6	32223487	32233615	+	[TCONS_00850805]	[]	[TCONS_00850805]	2	[]	[]	[]	[Zebrafish]	[]			[EnsASCoding|3P|MSTRG.21856|MSTRG.21856.1:377.76|138AA|72AA||NearGap, linc|3P|MSTRG.12213|MSTRG.12213.1:1.79|82AA|33AA|, linc|3P|MSTRG.12222|ENSDART00000135333:0.2|48AA|29AA|, linc|3P|MSTRG.12222|MSTRG.12222.1:0.4|100AA|65AA||NearGap, linc|3P|MSTRG.12222|MSTRG.12222.3:0.38|122AA|40AA|, linc|3P|MSTRG.21856|MSTRG.21856.2:43.05|54AA|0AA||NearGap, linc|3P|MSTRG.21856|MSTRG.21856.3:488.02|44AA|0AA||Ne…		0		0		0
NONCO14786	chr7	93701070	93706469	-	[TCONS_00909944]	[]	[TCONS_00909944]	3	[]	[]	[]	[Zebrafish]	[]			[LongAUGORFlinc|3P|MSTRG.29735|ENSDART00000132986:0.54|135AA|128AA|, LongAUGORFlinc|3P|MSTRG.29735|ENSDART00000142360:0.99|171AA|139AA|, LongORFlinc|3P|MSTRG.29733|MSTRG.29733.1:0.61|442AA|0AA|]		0		0		0
NONCO14785	chr7	93594721	93597702	-	[TCONS_00909938]	[]	[TCONS_00909938]	2	[]	[]	[]	[Zebrafish]	[]			[LongAUGORFlinc|3P|MSTRG.29735|ENSDART00000132986:0.54|135AA|128AA|, LongAUGORFlinc|3P|MSTRG.29735|ENSDART00000142360:0.99|171AA|139AA|, LongORFlinc|3P|MSTRG.29733|MSTRG.29733.1:0.61|442AA|0AA|]		0		0		0
NONCO13456	chr6	32685781	32686612	+	[TCONS_00850826, TCONS_00850828]	[]	[TCONS_00850826, TCONS_00850828]	3	[]	[]	[]	[Zebrafish]	[]			[EnsASCoding|3P|MSTRG.73113|MSTRG.73113.1:1.2|68AA|57AA|, linc|3P|MSTRG.58748|MSTRG.58748.2:9.55|63AA|47AA|, linc|3P|MSTRG.73497|MSTRG.73497.1:3.14|87AA|68AA|]		0		0		0
NONCO14770	chr7	81205701	81255532	-	[TCONS_00909685, TCONS_00909684]	[]	[TCONS_00909684, TCONS_00909685]	12	[]	[]	[]	[Zebrafish]	[]			[LongAUGORFlinc|3P|MSTRG.25043|MSTRG.25043.1:8.27|539AA|510AA|, LongAUGORFlinc|3P|MSTRG.25045|ENSDART00000194473:0.27|151AA|151AA|, LongAUGORFlinc|3P|MSTRG.25045|MSTRG.25045.4:0.65|488AA|259AA|, linc|3P|MSTRG.25045|ENSDART00000194620:0.35|107AA|94AA|, linc|3P|MSTRG.25045|ENSDART00000194862:0.15|77AA|67AA|, linc|3P|MSTRG.25045|MSTRG.25045.5:0.16|73AA|62AA|]		0		0		0
NONCO12110	chr4	27264127	27268876	-	[TCONS_00753525]	[]	[TCONS_00753525]	2	[]	[]	[]	[Zebrafish]	[]			[EnsASCoding|3P|MSTRG.685|MSTRG.685.1:1.39|75AA|58AA|, EnsASCoding|3P|MSTRG.686|MSTRG.686.1:4.71|95AA|50AA|, EnsASCoding|3P|MSTRG.686|MSTRG.686.2:20.78|139AA|66AA|, EnsASCoding|3P|MSTRG.714|MSTRG.714.1:4.7|139AA|79AA|, LongORFEnsASCoding|3P|MSTRG.698|MSTRG.698.1:11.07|782AA|18AA|, linc|3P|MSTRG.687|ENSDART00000194461:0.61|111AA|49AA|, linc|3P|MSTRG.691|MSTRG.691.1:6.84|49AA|18AA|, linc|3P|MSTRG.7…		0		0		0
NONCO12111	chr4	27969344	27986685	-	[TCONS_00753526]	[]	[TCONS_00753526]	2	[]	[]	[]	[Zebrafish]	[]			[linc|3P|MSTRG.70223|ENSDART00000163472:0.47|93AA|26AA|]		0		0		0
NONCO12117	chr4	33777968	34041515	-	[TCONS_00753544, TCONS_00753543]	[]	[TCONS_00753543, TCONS_00753544]	6	[]	[]	[]	[Zebrafish]	[]			[EnsASCoding|3P|MSTRG.69711|ENSDART00000174326:6.4|78AA|26AA|, LongAUGORFEnsASCoding|3P|MSTRG.69711|MSTRG.69711.1:1.85|221AA|168AA|]		0		0		0
NONCO13447	chr6	31409443	31414750	+	[TCONS_00850523]	[]	[TCONS_00850523]	2	[]	[]	[]	[Zebrafish]	[]			[LongAUGORFlinc|3P|MSTRG.38049|MSTRG.38049.1:0.61|147AA|133AA|, linc|3P|MSTRG.20379|ENSDART00000133019:0.31|95AA|95AA|, linc|3P|MSTRG.20379|ENSDART00000142965:0.87|90AA|75AA|, linc|3P|MSTRG.20379|ENSDART00000156042:0.29|90AA|79AA|, linc|3P|MSTRG.20379|MSTRG.20379.1:8.62|95AA|95AA|]		0		0		0
NONCO12118	chr4	34122515	34271369	-	[TCONS_00753546, TCONS_00753545]	[]	[TCONS_00753545, TCONS_00753546]	6	[]	[]	[]	[Zebrafish]	[]			[EnsASCoding|3P|MSTRG.69711|ENSDART00000174326:6.4|78AA|26AA|, LongAUGORFEnsASCoding|3P|MSTRG.69711|MSTRG.69711.1:1.85|221AA|168AA|]		0		0		0
NONCO12119	chr4	36006986	36048907	-	[TCONS_00753550, TCONS_00753549]	[]	[TCONS_00753549, TCONS_00753550]	4	[]	[]	[]	[Zebrafish]	[]			[EnsASCoding|3P|MSTRG.69711|ENSDART00000174326:6.4|78AA|26AA|, LongAUGORFEnsASCoding|3P|MSTRG.69711|MSTRG.69711.1:1.85|221AA|168AA|]		0		0		0
NONCO12112	chr4	29467322	29469472	-	[TCONS_00753530]	[]	[TCONS_00753530]	2	[]	[]	[]	[Zebrafish]	[]			[linc|3P|MSTRG.70223|ENSDART00000163472:0.47|93AA|26AA|]		0		0		0
NONCO12113	chr4	29964265	29965380	-	[TCONS_00753532]	[]	[TCONS_00753532]	2	[]	[]	[]	[Zebrafish]	[]			[linc|3P|MSTRG.70223|ENSDART00000163472:0.47|93AA|26AA|]		0		0		0
NONCO12114	chr4	30008572	30009938	-	[TCONS_00753533]	[]	[TCONS_00753533]	2	[]	[]	[]	[Zebrafish]	[]			[linc|3P|MSTRG.70223|ENSDART00000163472:0.47|93AA|26AA|]		0		0		0
NONCO12109	chr4	27209126	27220026	-	[TCONS_00753524]	[]	[TCONS_00753524]	2	[]	[]	[]	[Zebrafish]	[]			[EnsASCoding|3P|MSTRG.685|MSTRG.685.1:1.39|75AA|58AA|, EnsASCoding|3P|MSTRG.686|MSTRG.686.1:4.71|95AA|50AA|, EnsASCoding|3P|MSTRG.686|MSTRG.686.2:20.78|139AA|66AA|, EnsASCoding|3P|MSTRG.714|MSTRG.714.1:4.7|139AA|79AA|, LongORFEnsASCoding|3P|MSTRG.698|MSTRG.698.1:11.07|782AA|18AA|, linc|3P|MSTRG.687|ENSDART00000194461:0.61|111AA|49AA|, linc|3P|MSTRG.691|MSTRG.691.1:6.84|49AA|18AA|, linc|3P|MSTRG.7…		0		0		0
NONCO3301	chr12	82347497	82386912	+	[TCONS_00202508]	[]	[TCONS_00202508]	3	[]	[]	[]	[Zebrafish]	[]			[linc|3P|MSTRG.55000|ENSDART00000156001:1.88|108AA|90AA|]		0		0		0
NONCO4636	chr14	29198288	29234483	-	[TCONS_00285158, TCONS_00285159, TCONS_00285160]	[]	[TCONS_00285158, TCONS_00285159, TCONS_00285160]	7	[]	[]	[]	[Zebrafish]	[]			[linc|3P|MSTRG.23004|MSTRG.23004.1:7.38|104AA|57AA|]		0		0		0
NONCO3304	chr12	83565368	83566519	+	[TCONS_00202532]	[]	[TCONS_00202532]	2	[]	[]	[]	[Zebrafish]	[]			[linc|3P|MSTRG.25099|MSTRG.25099.1:0.51|66AA|43AA|]		0		0		0
NONCO15616	chr8	90621637	90769955	-	[TCONS_00968398, TCONS_00968397, TCONS_00968390, TCONS_00968392, TCONS_00968391, TCONS_00968394, TCONS_00968393, TCONS_00968396, TCONS_00968395]	[]	[TCONS_00968390, TCONS_00968391, TCONS_00968392, TCONS_00968393, TCONS_00968394, TCONS_00968395, TCONS_00968396, TCONS_00968397, TCONS_00968398]	15	[]	[]	[]	[Zebrafish]	[]			[linc|3P|MSTRG.31393|MSTRG.31393.1:3.58|104AA|99AA|]		0		0		0
NONCO7716	chr19	1875014	1875991	+	[TCONS_00479668]	[]	[TCONS_00479668]	2	[]	[]	[]	[Zebrafish]	[]			[LongAUGORFlinc|3P|MSTRG.33719|MSTRG.33719.2:4.77|835AA|401AA|, LongAUGORFlinc|3P|MSTRG.33719|MSTRG.33719.3:2.41|259AA|135AA|, LongAUGORFlinc|3P|MSTRG.33723|MSTRG.33723.1:1.07|103AA|101AA|]		0		0		0
NONCO16934	chrX	146981695	146982977	-	[TCONS_01061226]	[]	[TCONS_01061226]	2	[]	[]	[]	[Zebrafish]	[]			[EnsASCoding|3P|MSTRG.14345|MSTRG.14345.1:3.69|103AA|54AA|, linc|3P|MSTRG.14368|MSTRG.14368.1:2.26|188AA|50AA|]		0		0		0
NONCO16935	chrX	146990948	146993335	-	[TCONS_01061228, TCONS_01061229, TCONS_01061227]	[]	[TCONS_01061227, TCONS_01061228, TCONS_01061229]	2	[]	[]	[]	[Zebrafish]	[]			[EnsASCoding|3P|MSTRG.14345|MSTRG.14345.1:3.69|103AA|54AA|, linc|3P|MSTRG.14368|MSTRG.14368.1:2.26|188AA|50AA|]		0		0		0
NONCO16932	chrX	145895623	145896244	-	[TCONS_01061206]	[]	[TCONS_01061206]	2	[]	[]	[]	[Zebrafish]	[]			[EnsASCoding|3P|MSTRG.14345|MSTRG.14345.1:3.69|103AA|54AA|, linc|3P|MSTRG.14368|MSTRG.14368.1:2.26|188AA|50AA|]		0		0		0
NONCO16931	chrX	144314448	144315139	-	[TCONS_01061196]	[]	[TCONS_01061196]	2	[]	[]	[]	[Zebrafish]	[]			[EnsASCoding|3P|MSTRG.14345|MSTRG.14345.1:3.69|103AA|54AA|, LongORFlinc|3P|MSTRG.14331|ENSDART00000194508:0.48|212AA|4AA|, LongORFlinc|3P|MSTRG.14331|ENSDART00000194603:1.77|206AA|0AA|]		0		0		0
NONCO517	chr1	175846478	175849604	+	[TCONS_00006908]	[]	[TCONS_00006908]	3	[]	[]	[]	[Zebrafish]	[]			[LongAUGORFlinc|3P|MSTRG.32931|MSTRG.32931.1:11.96|1555AA|1536AA|]		0		0		0
NONCO530	chr1	182376755	182383950	+	[TCONS_00007090]	[]	[TCONS_00007090]	4	[]	[]	[]	[Zebrafish]	[]			[linc|3P|MSTRG.31958|MSTRG.31958.1:0.55|49AA|22AA|]		0		0		0
NONCO528	chr1	181205523	181207740	+	[TCONS_00007076]	[]	[TCONS_00007076]	3	[]	[]	[]	[Zebrafish]	[]			[EnsASCoding|3P|MSTRG.31012|ENSDART00000145650:4.63|122AA|39AA|, linc|3P|MSTRG.31013|ENSDART00000154521:1.92|72AA|57AA|, linc|3P|MSTRG.72085|MSTRG.72085.1:16.9|49AA|35AA|]		0		0		0
NONCO527	chr1	181143619	181151344	+	[TCONS_00007074, TCONS_00007073]	[]	[TCONS_00007073, TCONS_00007074]	4	[]	[]	[]	[Zebrafish]	[]			[EnsASCoding|3P|MSTRG.31012|ENSDART00000145650:4.63|122AA|39AA|, linc|3P|MSTRG.31013|ENSDART00000154521:1.92|72AA|57AA|, linc|3P|MSTRG.72085|MSTRG.72085.1:16.9|49AA|35AA|]		0		0		0
NONCO547	chr1	190447680	190449865	+	[TCONS_00007232, TCONS_00007233]	[]	[TCONS_00007232, TCONS_00007233]	3	[]	[]	[]	[Zebrafish]	[]			[LongAUGORFlinc|3P|MSTRG.65148|MSTRG.65148.3:0.36|155AA|145AA|, linc|3P|MSTRG.65169|MSTRG.65169.1:0.23|47AA|41AA|, linc|3P|MSTRG.65171|ENSDART00000140317:4.6|92AA|81AA|, linc|3P|MSTRG.65171|ENSDART00000140835:1.67|94AA|48AA|, linc|3P|MSTRG.65171|ENSDART00000161509:0.66|94AA|47AA|, linc|3P|MSTRG.65171|ENSDART00000162650:0.34|86AA|60AA|, linc|3P|MSTRG.65171|ENSDART00000165337:0.5|107AA|91AA|, linc|…		0		0		0
NONCO545	chr1	189744594	189784048	+	[TCONS_00007230]	[]	[TCONS_00007230]	4	[]	[]	[]	[Zebrafish]	[]			[LongAUGORFlinc|3P|MSTRG.65148|MSTRG.65148.1:0.72|393AA|382AA|, LongAUGORFlinc|3P|MSTRG.65148|MSTRG.65148.3:0.36|155AA|145AA|, linc|3P|MSTRG.65148|ENSDART00000155691:0.69|91AA|58AA|, linc|3P|MSTRG.65148|MSTRG.65148.2:0.12|95AA|77AA|, linc|3P|MSTRG.65148|MSTRG.65148.5:0.12|177AA|58AA|, linc|3P|MSTRG.65151|MSTRG.65151.1:1.68|76AA|63AA|, linc|3P|MSTRG.65154|ENSDART00000156192:3.1|91AA|78AA|, linc|3P…		0		0		0
NONCO16910	chrX	130115563	130192120	-	[TCONS_01060959, TCONS_01060960]	[]	[TCONS_01060959, TCONS_01060960]	4	[]	[]	[]	[Zebrafish]	[]			[EnsASCoding|3P|MSTRG.69745|ENSDART00000169499:11.43|50AA|26AA|, LongAUGORFlinc|3P|MSTRG.14476|ENSDART00000168227:0.23|141AA|122AA|, LongAUGORFlinc|3P|MSTRG.14476|MSTRG.14476.1:1.06|293AA|284AA|, linc|3P|MSTRG.14476|MSTRG.14476.2:0.58|171AA|66AA|]		0		0		0
NONCO537	chr1	184970658	184977815	+	[TCONS_00007177]	[]	[TCONS_00007177]	2	[]	[]	[]	[Zebrafish]	[]			[EnsASCoding|3P|MSTRG.35990|MSTRG.35990.1:0.66|85AA|74AA|]		0		0		0
NONCO16905	chrX	126862714	126864839	-	[TCONS_01060917]	[]	[TCONS_01060917]	3	[]	[]	[]	[Zebrafish]	[]			[linc|3P|MSTRG.60206|ENSDART00000147155:1.4|115AA|46AA|]		0		0		0
NONCO538	chr1	185624133	185626300	+	[TCONS_00007188]	[]	[TCONS_00007188]	2	[]	[]	[]	[Zebrafish]	[]			[LongAUGORFlinc|3P|MSTRG.32261|MSTRG.32261.16:6.55|492AA|432AA|]		0		0		0
NONCO16906	chrX	127457597	127734446	-	[TCONS_01060921]	[]	[TCONS_01060921]	4	[]	[]	[]	[Zebrafish]	[]			[linc|3P|MSTRG.60206|ENSDART00000147155:1.4|115AA|46AA|]		0		0		0
NONCO7703	chr19	397588	398941	+	[TCONS_00479328]	[]	[TCONS_00479328]	2	[]	[]	[]	[Zebrafish]	[]			[LongAUGORFlinc|3P|MSTRG.33901|MSTRG.33901.2:1.81|150AA|147AA|, LongAUGORFlinc|3P|MSTRG.33901|MSTRG.33901.3:3.84|150AA|147AA|]		0		0		0
NONCO7700	chr19	198051	200775	+	[TCONS_00479325]	[]	[TCONS_00479325]	2	[]	[]	[]	[Zebrafish]	[]			[LongAUGORFlinc|3P|MSTRG.33913|MSTRG.33913.1:4.26|155AA|154AA|, LongAUGORFlinc|3P|MSTRG.33915|MSTRG.33915.1:0.59|234AA|162AA|, LongAUGORFlinc|3P|MSTRG.33915|MSTRG.33915.2:2.13|294AA|162AA|]		0		0		0
NONCO7758	chr19	8073612	8080909	+	[TCONS_00480337]	[]	[TCONS_00480337]	2	[]	[]	[]	[Zebrafish]	[]			[LongORFlinc|3P|MSTRG.6426|MSTRG.6426.1:7.96|561AA|0AA|, linc|3P|MSTRG.40137|MSTRG.40137.1:0.97|73AA|55AA|, linc|3P|MSTRG.6409|ENSDART00000169471:0.29|123AA|46AA|, linc|3P|MSTRG.6409|ENSDART00000169543:0.76|67AA|67AA|, linc|3P|MSTRG.6409|MSTRG.6409.2:2.77|67AA|46AA|]		0		0		0
NONCO7759	chr19	8238155	8240451	+	[TCONS_00480342]	[]	[TCONS_00480342]	4	[]	[]	[]	[Zebrafish]	[]			[linc|3P|MSTRG.40137|MSTRG.40137.1:0.97|73AA|55AA|]		0		0		0
NONCO7764	chr19	8740120	8748103	+	[TCONS_00480408]	[]	[TCONS_00480408]	4	[]	[]	[]	[Zebrafish]	[]			[LongAUGORFlinc|3P|MSTRG.34184|MSTRG.34184.2:7.07|491AA|490AA||NearGap, linc|3P|MSTRG.34184|MSTRG.34184.3:3.8|88AA|46AA|]		0		0		0
NONCO7769	chr19	9841528	9842619	+	[TCONS_00480478]	[]	[TCONS_00480478]	2	[]	[]	[]	[Zebrafish]	[]			[linc|3P|MSTRG.2930|MSTRG.2930.1:30.72|105AA|65AA||NearGap]		0		0		0
NONCO5109	chr15	69755364	69863775	+	[TCONS_00319258, TCONS_00319256, TCONS_00319257, TCONS_00319255]	[]	[TCONS_00319255, TCONS_00319256, TCONS_00319257, TCONS_00319258]	13	[]	[]	[]	[Zebrafish]	[]			[linc|3P|MSTRG.25444|MSTRG.25444.1:0.22|113AA|76AA|]		0		0		0
NONCO7735	chr19	4621205	4622319	+	[TCONS_00479997]	[]	[TCONS_00479997]	3	[]	[]	[]	[Zebrafish]	[]			[LongAUGORFlinc|3P|MSTRG.33719|MSTRG.33719.2:4.77|835AA|401AA|, LongAUGORFlinc|3P|MSTRG.33719|MSTRG.33719.3:2.41|259AA|135AA|, LongAUGORFlinc|3P|MSTRG.33723|MSTRG.33723.1:1.07|103AA|101AA|, linc|3P|MSTRG.40185|MSTRG.40185.1:0.53|80AA|35AA|]		0		0		0
NONCO7748	chr19	6396355	6412415	+	[TCONS_00480129, TCONS_00480130]	[]	[TCONS_00480129, TCONS_00480130]	4	[]	[]	[]	[Zebrafish]	[]			[linc|3P|MSTRG.51772|MSTRG.51772.1:5.2|82AA|57AA|]		0		0		0
NONCO593	chr1	206164083	206166270	+	[TCONS_00007739]	[]	[TCONS_00007739]	2	[]	[]	[]	[Zebrafish]	[]			[linc|3P|MSTRG.6635|ENSDART00000170131:0.33|74AA|56AA|, linc|3P|MSTRG.6635|MSTRG.6635.1:0.23|87AA|37AA|, linc|3P|MSTRG.6635|MSTRG.6635.2:0.45|47AA|37AA|]		0		0		0
NONCO594	chr1	207399142	207402547	+	[TCONS_00007816]	[]	[TCONS_00007816]	3	[]	[]	[]	[Zebrafish]	[]			[EnsASCoding|3P|MSTRG.44264|MSTRG.44264.1:12.94|56AA|52AA|, EnsASCoding|3P|MSTRG.44272|ENSDART00000163854:85.84|65AA|46AA|, EnsASCoding|3P|MSTRG.44273|MSTRG.44273.1:42.2|99AA|99AA|, LongAUGORFEnsASCoding|3P|MSTRG.44274|MSTRG.44274.2:1.73|171AA|153AA|, LongAUGORFlinc|3P|MSTRG.44266|MSTRG.44266.1:10.77|259AA|207AA|, LongAUGORFlinc|3P|MSTRG.44274|MSTRG.44274.1:3.21|227AA|209AA|]		0		0		0
NONCO597	chr1	208902032	208906529	+	[TCONS_00007879]	[]	[TCONS_00007879]	4	[]	[]	[]	[Zebrafish]	[]			[EnsShortNonCoding|3P|MSTRG.43855|MSTRG.43855.2:35.49|59AA|41AA|, LongAUGORFlinc|3P|MSTRG.43842|MSTRG.43842.1:1.87|489AA|424AA|, LongAUGORFlinc|3P|MSTRG.43842|MSTRG.43842.3:0.75|273AA|194AA|, linc|3P|MSTRG.43842|MSTRG.43842.2:1.41|147AA|94AA|]		0		0		0
NONCO595	chr1	207422411	207482466	+	[TCONS_00007817]	[]	[TCONS_00007817]	4	[]	[]	[]	[Zebrafish]	[]			[EnsASCoding|3P|MSTRG.44264|MSTRG.44264.1:12.94|56AA|52AA|, EnsASCoding|3P|MSTRG.44272|ENSDART00000163854:85.84|65AA|46AA|, EnsASCoding|3P|MSTRG.44273|MSTRG.44273.1:42.2|99AA|99AA|, LongAUGORFEnsASCoding|3P|MSTRG.44274|MSTRG.44274.2:1.73|171AA|153AA|, LongAUGORFlinc|3P|MSTRG.44266|MSTRG.44266.1:10.77|259AA|207AA|, LongAUGORFlinc|3P|MSTRG.44274|MSTRG.44274.1:3.21|227AA|209AA|]		0		0		0
NONCO7794	chr19	15871184	15881638	+	[TCONS_00481232]	[]	[TCONS_00481232]	2	[]	[]	[]	[Zebrafish]	[]			[EnsASCoding|3P|MSTRG.10245|MSTRG.10245.1:0.49|154AA|65AA|, LongORFlinc|3P|MSTRG.18916|MSTRG.18916.1:0.46|581AA|0AA|]		0		0		0
NONCO7795	chr19	15939770	15947130	+	[TCONS_00481235, TCONS_00481234, TCONS_00481236]	[]	[TCONS_00481234, TCONS_00481235, TCONS_00481236]	3	[]	[]	[]	[Zebrafish]	[]			[EnsASCoding|3P|MSTRG.10245|MSTRG.10245.1:0.49|154AA|65AA|, LongORFlinc|3P|MSTRG.18916|MSTRG.18916.1:0.46|581AA|0AA|]		0		0		0
NONCO6467	chr17	13927830	13928805	+	[TCONS_00405183]	[]	[TCONS_00405183]	3	[]	[]	[]	[Zebrafish]	[]			[LongAUGORFlinc|3P|MSTRG.9751|MSTRG.9751.1:0.53|150AA|120AA|, linc|3P|MSTRG.9741|MSTRG.9741.1:0.51|104AA|50AA||NearGap, linc|3P|MSTRG.9741|MSTRG.9741.2:0.1|69AA|57AA||NearGap, linc|3P|MSTRG.9741|MSTRG.9741.4:0.11|71AA|49AA|, linc|3P|MSTRG.9741|MSTRG.9741.6:0.63|72AA|29AA|, linc|3P|MSTRG.9741|MSTRG.9741.7:0.15|72AA|49AA|, linc|3P|MSTRG.9741|MSTRG.9741.8:1.73|60AA|41AA|, linc|3P|MSTRG.9752|MSTRG.97…		0		0		0
NONCO6469	chr17	14277455	14324343	+	[TCONS_00405196]	[]	[TCONS_00405196]	5	[]	[]	[]	[Zebrafish]	[]			[LongAUGORFlinc|3P|MSTRG.52534|MSTRG.52534.1:2.19|171AA|110AA|, LongAUGORFlinc|3P|MSTRG.52539|MSTRG.52539.1:39.65|693AA|689AA|]		0		0		0
NONCO6470	chr17	14629045	14633003	+	[TCONS_00405197]	[]	[TCONS_00405197]	2	[]	[]	[]	[Zebrafish]	[]			[LongAUGORFlinc|3P|MSTRG.52534|MSTRG.52534.1:2.19|171AA|110AA|, LongAUGORFlinc|3P|MSTRG.52539|MSTRG.52539.1:39.65|693AA|689AA|, linc|3P|MSTRG.52621|MSTRG.52621.1:0.29|100AA|40AA|, linc|3P|MSTRG.9762|ENSDART00000162922:0.19|82AA|36AA|, linc|3P|MSTRG.9762|ENSDART00000169899:0.13|102AA|50AA|, linc|3P|MSTRG.9762|MSTRG.9762.1:0.23|74AA|50AA|, linc|3P|MSTRG.9762|MSTRG.9762.3:0.28|64AA|36AA|]		0		0		0
NONCO6471	chr17	14737954	14803871	+	[TCONS_00405198]	[]	[TCONS_00405198]	4	[]	[]	[]	[Zebrafish]	[]			[LongAUGORFlinc|3P|MSTRG.52534|MSTRG.52534.1:2.19|171AA|110AA|, LongAUGORFlinc|3P|MSTRG.52539|MSTRG.52539.1:39.65|693AA|689AA|, linc|3P|MSTRG.52621|MSTRG.52621.1:0.29|100AA|40AA|, linc|3P|MSTRG.9762|ENSDART00000162922:0.19|82AA|36AA|, linc|3P|MSTRG.9762|ENSDART00000169899:0.13|102AA|50AA|, linc|3P|MSTRG.9762|MSTRG.9762.1:0.23|74AA|50AA|, linc|3P|MSTRG.9762|MSTRG.9762.3:0.28|64AA|36AA|]		0		0		0
NONCO6472	chr17	14918121	14955593	+	[TCONS_00405199]	[]	[TCONS_00405199]	2	[]	[]	[]	[Zebrafish]	[]			[linc|3P|MSTRG.52621|MSTRG.52621.1:0.29|100AA|40AA|, linc|3P|MSTRG.9762|ENSDART00000162922:0.19|82AA|36AA|, linc|3P|MSTRG.9762|ENSDART00000169899:0.13|102AA|50AA|, linc|3P|MSTRG.9762|MSTRG.9762.1:0.23|74AA|50AA|, linc|3P|MSTRG.9762|MSTRG.9762.3:0.28|64AA|36AA|]		0		0		0
NONCO6473	chr17	14934291	14935274	+	[TCONS_00405200]	[]	[TCONS_00405200]	3	[]	[]	[]	[Zebrafish]	[]			[linc|3P|MSTRG.52621|MSTRG.52621.1:0.29|100AA|40AA|, linc|3P|MSTRG.9762|ENSDART00000162922:0.19|82AA|36AA|, linc|3P|MSTRG.9762|ENSDART00000169899:0.13|102AA|50AA|, linc|3P|MSTRG.9762|MSTRG.9762.1:0.23|74AA|50AA|, linc|3P|MSTRG.9762|MSTRG.9762.3:0.28|64AA|36AA|]		0		0		0
NONCO5148	chr15	78208863	78214361	+	[TCONS_00319761]	[]	[TCONS_00319761]	2	[]	[]	[]	[Zebrafish]	[]			[linc|3P|MSTRG.47747|MSTRG.47747.1:4.27|110AA|76AA||NearGap]		0		0		0
NONCO10784	chr3	577913	887698	+	[TCONS_00678272, TCONS_00678271]	[]	[TCONS_00678271, TCONS_00678272]	6	[]	[]	[]	[Zebrafish]	[]			[LongORFlinc|3P|MSTRG.42972|MSTRG.42972.4:21.14|314AA|0AA|, linc|3P|MSTRG.42975|MSTRG.42975.1:9.28|182AA|90AA|]		0		0		0
NONCO10783	chr3	65430	66175	+	[TCONS_00678255]	[]	[TCONS_00678255]	2	[]	[]	[]	[Zebrafish]	[]			[linc|3P|MSTRG.42966|MSTRG.42966.1:0.56|46AA|23AA|]		0		0		0
NONCO10785	chr3	898806	899774	+	[TCONS_00678273]	[]	[TCONS_00678273]	2	[]	[]	[]	[Zebrafish]	[]			[LongORFlinc|3P|MSTRG.42972|MSTRG.42972.4:21.14|314AA|0AA|, linc|3P|MSTRG.42975|MSTRG.42975.1:9.28|182AA|90AA|]		0		0		0
NONCO5111	chr15	70127572	70135459	+	[TCONS_00319263, TCONS_00319264]	[]	[TCONS_00319263, TCONS_00319264]	5	[]	[]	[]	[Zebrafish]	[]			[linc|3P|MSTRG.25444|MSTRG.25444.1:0.22|113AA|76AA|]		0		0		0
NONCO7770	chr19	9904296	9912977	+	[TCONS_00480492]	[]	[TCONS_00480492]	2	[]	[]	[]	[Zebrafish]	[]			[linc|3P|MSTRG.2930|MSTRG.2930.1:30.72|105AA|65AA||NearGap]		0		0		0
NONCO5110	chr15	69884467	69988089	+	[TCONS_00319261, TCONS_00319262, TCONS_00319260, TCONS_00319259]	[]	[TCONS_00319259, TCONS_00319260, TCONS_00319261, TCONS_00319262]	8	[]	[]	[]	[Zebrafish]	[]			[linc|3P|MSTRG.25444|MSTRG.25444.1:0.22|113AA|76AA|]		0		0		0
NONCO7771	chr19	11042743	11044211	+	[TCONS_00480685]	[]	[TCONS_00480685]	2	[]	[]	[]	[Zebrafish]	[]			[LongAUGORFlinc|3P|MSTRG.51825|MSTRG.51825.1:2.84|187AA|185AA|]		0		0		0
NONCO6447	chr17	8080129	8086130	+	[TCONS_00405010]	[]	[TCONS_00405010]	3	[]	[]	[]	[Zebrafish]	[]			[LongORFlinc|3P|MSTRG.13418|ENSDART00000194122:0.14|464AA|55AA|, linc|3P|MSTRG.13418|ENSDART00000194429:0.16|61AA|41AA|]		0		0		0
NONCO10777	chr22	50226263	50231434	-	[TCONS_00657812]	[]	[TCONS_00657812]	2	[]	[]	[]	[Zebrafish]	[]			[LongAUGORFlinc|3P|MSTRG.48820|MSTRG.48820.1:5.47|2618AA|549AA|]		0		0		0
NONCO7789	chr19	14444554	14454725	+	[TCONS_00481066]	[]	[TCONS_00481066]	2	[]	[]	[]	[Zebrafish]	[]			[EnsASCoding|3P|MSTRG.2878|MSTRG.2878.1:494.99|62AA|38AA|, EnsASCoding|3P|MSTRG.2878|MSTRG.2878.2:133.19|65AA|27AA|, EnsASCoding|3P|MSTRG.2878|MSTRG.2878.3:462.82|74AA|27AA|, LongORFEnsASCoding|3P|MSTRG.2878|MSTRG.2878.4:423.76|256AA|57AA|, linc|3P|MSTRG.52700|MSTRG.52700.1:1.17|132AA|90AA|]		0		0		0
NONCO10757	chr22	46271878	46283628	-	[TCONS_00657737]	[]	[TCONS_00657737]	3	[]	[]	[]	[Zebrafish]	[]			[EnsASCoding|3P|MSTRG.47442|MSTRG.47442.1:3.05|97AA|37AA||NearGap, EnsASCoding|3P|MSTRG.54865|MSTRG.54865.1:2.64|110AA|99AA|, EnsASCoding|3P|MSTRG.54865|MSTRG.54865.2:2.14|98AA|90AA|, EnsASCoding|3P|MSTRG.54865|MSTRG.54865.3:0.55|110AA|99AA|, LongAUGORFEnsASCoding|3P|MSTRG.47441|MSTRG.47441.1:1.32|136AA|129AA|, LongAUGORFlinc|3P|MSTRG.47451|MSTRG.47451.1:0.32|179AA|132AA|, LongORFlinc|3P|MSTRG.47…		0		0		0
NONCO10756	chr22	46000311	46001501	-	[TCONS_00657734]	[]	[TCONS_00657734]	2	[]	[]	[]	[Zebrafish]	[]			[EnsASCoding|3P|MSTRG.47442|MSTRG.47442.1:3.05|97AA|37AA||NearGap, LongAUGORFEnsASCoding|3P|MSTRG.47441|MSTRG.47441.1:1.32|136AA|129AA|, LongAUGORFEnsASCoding|3P|MSTRG.54876|MSTRG.54876.1:8.26|294AA|147AA|, LongAUGORFlinc|3P|MSTRG.47451|MSTRG.47451.1:0.32|179AA|132AA|, LongORFlinc|3P|MSTRG.47445|MSTRG.47445.1:5.65|372AA|65AA|, linc|3P|MSTRG.47444|MSTRG.47444.1:1.28|28AA|24AA|]		0		0		0
NONCO548	chr1	190594019	190770788	+	[TCONS_00007235]	[]	[TCONS_00007235]	5	[]	[]	[]	[Zebrafish]	[]			[LongAUGORFlinc|3P|MSTRG.65148|MSTRG.65148.3:0.36|155AA|145AA|, linc|3P|MSTRG.65169|MSTRG.65169.1:0.23|47AA|41AA|, linc|3P|MSTRG.65171|ENSDART00000140317:4.6|92AA|81AA|, linc|3P|MSTRG.65171|ENSDART00000140835:1.67|94AA|48AA|, linc|3P|MSTRG.65171|ENSDART00000161509:0.66|94AA|47AA|, linc|3P|MSTRG.65171|ENSDART00000162650:0.34|86AA|60AA|, linc|3P|MSTRG.65171|ENSDART00000165337:0.5|107AA|91AA|, linc|…		0		0		0
NONCO2902	chr11	80032663	80038955	-	[TCONS_00157999]	[]	[TCONS_00157999]	2	[]	[]	[]	[Zebrafish]	[]			[linc|3P|MSTRG.16598|ENSDART00000154049:0.56|118AA|52AA|]		0		0		0
NONCO2903	chr11	80462242	80473869	-	[TCONS_00158001]	[]	[TCONS_00158001]	3	[]	[]	[]	[Zebrafish]	[]			[linc|3P|MSTRG.16598|ENSDART00000154049:0.56|118AA|52AA|]		0		0		0
NONCO2901	chr11	79316010	79323344	-	[TCONS_00157998]	[]	[TCONS_00157998]	2	[]	[]	[]	[Zebrafish]	[]			[linc|3P|MSTRG.16598|ENSDART00000154049:0.56|118AA|52AA|]		0		0		0
NONCO2904	chr11	81590892	82429124	-	[TCONS_00158007, TCONS_00158004, TCONS_00158005]	[]	[TCONS_00158004, TCONS_00158005, TCONS_00158007]	11	[]	[]	[]	[Zebrafish]	[]			[linc|3P|MSTRG.16598|ENSDART00000154049:0.56|118AA|52AA|]		0		0		0
NONCO2905	chr11	82314784	82354461	-	[TCONS_00158009]	[]	[TCONS_00158009]	4	[]	[]	[]	[Zebrafish]	[]			[linc|3P|MSTRG.16598|ENSDART00000154049:0.56|118AA|52AA|]		0		0		0
NONCO564	chr1	200443047	200447421	+	[TCONS_00007387]	[]	[TCONS_00007387]	2	[]	[]	[]	[Zebrafish]	[]			[LongORFlinc|3P|MSTRG.8908|MSTRG.8908.1:1.14|2118AA|30AA|, LongORFlinc|3P|MSTRG.8912|MSTRG.8912.1:0.57|679AA|0AA|, linc|3P|MSTRG.52018|MSTRG.52018.1:1.66|117AA|95AA|]		0		0		0
NONCO5182	chr15	85815757	85816205	+	[TCONS_00320194]	[]	[TCONS_00320194]	2	[]	[]	[]	[Zebrafish]	[]			[LongORFlinc|3P|MSTRG.17767|MSTRG.17767.3:1.38|880AA|0AA|]		0		0		0
NONCO10754	chr22	45831743	45844624	-	[TCONS_00657733]	[]	[TCONS_00657733]	2	[]	[]	[]	[Zebrafish]	[]			[EnsASCoding|3P|MSTRG.47442|MSTRG.47442.1:3.05|97AA|37AA||NearGap, LongAUGORFEnsASCoding|3P|MSTRG.47441|MSTRG.47441.1:1.32|136AA|129AA|, LongORFlinc|3P|MSTRG.47445|MSTRG.47445.1:5.65|372AA|65AA|, linc|3P|MSTRG.47444|MSTRG.47444.1:1.28|28AA|24AA|]		0		0		0
NONCO563	chr1	199846105	199846686	+	[TCONS_00007375]	[]	[TCONS_00007375]	2	[]	[]	[]	[Zebrafish]	[]			[linc|3P|MSTRG.41170|MSTRG.41170.1:1.28|80AA|80AA|, linc|3P|MSTRG.41172|MSTRG.41172.1:10.95|112AA|62AA||NearGap, linc|3P|MSTRG.41172|MSTRG.41172.2:1.03|57AA|31AA||NearGap, linc|3P|MSTRG.41172|MSTRG.41172.3:0.34|89AA|72AA||NearGap]		0		0		0
NONCO5186	chr15	87585284	87590392	+	[TCONS_00320233]	[]	[TCONS_00320233]	2	[]	[]	[]	[Zebrafish]	[]			[LongAUGORFlinc|3P|MSTRG.47991|MSTRG.47991.1:0.77|354AA|348AA|]		0		0		0
NONCO10748	chr22	45002818	45021299	-	[TCONS_00657692]	[]	[TCONS_00657692]	4	[]	[]	[]	[Zebrafish]	[]			[EnsASCoding|3P|MSTRG.47661|MSTRG.47661.1:16.68|63AA|57AA||NearGap, LongAUGORFEnsASCoding|3P|MSTRG.47662|MSTRG.47662.1:6.22|287AA|272AA|]		0		0		0
NONCO10746	chr22	44809364	44810694	-	[TCONS_00657689]	[]	[TCONS_00657689]	2	[]	[]	[]	[Zebrafish]	[]			[EnsASCoding|3P|MSTRG.47661|MSTRG.47661.1:16.68|63AA|57AA||NearGap, LongAUGORFEnsASCoding|3P|MSTRG.47662|MSTRG.47662.1:6.22|287AA|272AA|]		0		0		0
NONCO5187	chr15	88120159	88122917	+	[TCONS_00320234]	[]	[TCONS_00320234]	3	[]	[]	[]	[Zebrafish]	[]			[LongAUGORFlinc|3P|MSTRG.47991|MSTRG.47991.1:0.77|354AA|348AA|, linc|3P|MSTRG.68044|ENSDART00000164031:0.1|64AA|42AA|, linc|3P|MSTRG.68044|ENSDART00000172489:0.2|64AA|42AA|]		0		0		0
NONCO576	chr1	203256279	203257929	+	[TCONS_00007566, TCONS_00007567]	[]	[TCONS_00007566, TCONS_00007567]	4	[]	[]	[]	[Zebrafish]	[]			[LongAUGORFlinc|3P|MSTRG.39855|MSTRG.39855.2:0.77|162AA|159AA||NearGap, LongAUGORFlinc|3P|MSTRG.39855|MSTRG.39855.3:4.72|1025AA|1012AA||NearGap, LongAUGORFlinc|3P|MSTRG.39855|MSTRG.39855.4:5.98|190AA|126AA||NearGap, LongAUGORFlinc|3P|MSTRG.39855|MSTRG.39855.5:0.47|197AA|172AA||NearGap, LongAUGORFlinc|3P|MSTRG.39855|MSTRG.39855.6:3.49|190AA|126AA||NearGap, LongAUGORFlinc|3P|MSTRG.39855|MSTRG.39855…		0		0		0
NONCO5155	chr15	80276492	80278066	+	[TCONS_00319904]	[]	[TCONS_00319904]	3	[]	[]	[]	[Zebrafish]	[]			[EnsASCoding|3P|MSTRG.67897|MSTRG.67897.1:17.09|36AA|33AA||NearGap]		0		0		0
NONCO586	chr1	204572162	204585693	+	[TCONS_00007634]	[]	[TCONS_00007634]	3	[]	[]	[]	[Zebrafish]	[]			[linc|3P|MSTRG.6670|MSTRG.6670.1:0.26|97AA|74AA|]		0		0		0
NONCO6496	chr17	18985749	18988147	+	[TCONS_00405632]	[]	[TCONS_00405632]	4	[]	[]	[]	[Zebrafish]	[]			[EnsASCoding|3P|MSTRG.52063|ENSDART00000153701:0.98|103AA|69AA|, linc|3P|MSTRG.366|MSTRG.366.1:4.06|80AA|42AA|, linc|3P|MSTRG.367|MSTRG.367.1:0.96|76AA|54AA|]		0		0		0
NONCO5163	chr15	81846343	81989121	+	[TCONS_00319990, TCONS_00319989]	[]	[TCONS_00319989, TCONS_00319990]	7	[]	[]	[]	[Zebrafish]	[]			[linc|3P|MSTRG.67928|ENSDART00000165254:2.19|91AA|60AA|, linc|3P|MSTRG.67928|ENSDART00000171421:0.33|136AA|58AA|]		0		0		0
NONCO5162	chr15	81719788	82047558	+	[TCONS_00319988]	[]	[TCONS_00319988]	4	[]	[]	[]	[Zebrafish]	[]			[linc|3P|MSTRG.67928|ENSDART00000165254:2.19|91AA|60AA|, linc|3P|MSTRG.67928|ENSDART00000171421:0.33|136AA|58AA|]		0		0		0
NONCO5161	chr15	81702857	81703608	+	[TCONS_00319986]	[]	[TCONS_00319986]	2	[]	[]	[]	[Zebrafish]	[]			[linc|3P|MSTRG.67928|ENSDART00000165254:2.19|91AA|60AA|, linc|3P|MSTRG.67928|ENSDART00000171421:0.33|136AA|58AA|]		0		0		0
NONCO6495	chr17	18981087	18991191	+	[TCONS_00405631, TCONS_00405630, TCONS_00405629]	[]	[TCONS_00405629, TCONS_00405630, TCONS_00405631]	4	[]	[]	[]	[Zebrafish]	[]			[EnsASCoding|3P|MSTRG.52063|ENSDART00000153701:0.98|103AA|69AA|, linc|3P|MSTRG.366|MSTRG.366.1:4.06|80AA|42AA|, linc|3P|MSTRG.367|MSTRG.367.1:0.96|76AA|54AA|]		0		0		0
NONCO2935	chr11	96180295	96239990	-	[TCONS_00158402]	[]	[TCONS_00158402]	4	[]	[]	[]	[Zebrafish]	[]			[linc|3P|MSTRG.26455|MSTRG.26455.1:1.41|128AA|79AA|, linc|3P|MSTRG.26455|MSTRG.26455.2:0.49|101AA|26AA|, linc|3P|MSTRG.26456|MSTRG.26456.1:0.11|63AA|48AA|]		0		0		0
NONCO2936	chr11	97093643	97130987	-	[TCONS_00158407]	[]	[TCONS_00158407]	3	[]	[]	[]	[Zebrafish]	[]			[linc|3P|MSTRG.26455|MSTRG.26455.1:1.41|128AA|79AA|, linc|3P|MSTRG.26455|MSTRG.26455.2:0.49|101AA|26AA|, linc|3P|MSTRG.26456|MSTRG.26456.1:0.11|63AA|48AA|]		0		0		0
NONCO2937	chr11	97749780	97813762	-	[TCONS_00158411, TCONS_00158408]	[]	[TCONS_00158408, TCONS_00158411]	5	[]	[]	[]	[Zebrafish]	[]			[linc|3P|MSTRG.26455|MSTRG.26455.1:1.41|128AA|79AA|, linc|3P|MSTRG.26455|MSTRG.26455.2:0.49|101AA|26AA|, linc|3P|MSTRG.26456|MSTRG.26456.1:0.11|63AA|48AA|]		0		0		0
NONCO2938	chr11	98809641	98815809	-	[TCONS_00158414]	[]	[TCONS_00158414]	2	[]	[]	[]	[Zebrafish]	[]			[linc|3P|MSTRG.26455|MSTRG.26455.1:1.41|128AA|79AA|, linc|3P|MSTRG.26455|MSTRG.26455.2:0.49|101AA|26AA|, linc|3P|MSTRG.26456|MSTRG.26456.1:0.11|63AA|48AA|]		0		0		0
NONCO1612	chr10	48952490	48980269	+	[TCONS_00102015, TCONS_00102019, TCONS_00102018, TCONS_00102017, TCONS_00102016]	[]	[TCONS_00102015, TCONS_00102016, TCONS_00102017, TCONS_00102018, TCONS_00102019]	9	[]	[]	[]	[Zebrafish]	[]			[EnsASCoding|3P|MSTRG.12013|ENSDART00000147293:4.45|100AA|79AA|, EnsASCoding|3P|MSTRG.12013|MSTRG.12013.1:2.35|92AA|68AA|, EnsASCoding|3P|MSTRG.12013|MSTRG.12013.2:1.28|87AA|64AA|, EnsASCoding|3P|MSTRG.8320|ENSDART00000153014:0.58|60AA|49AA|, EnsASCoding|3P|MSTRG.8320|MSTRG.8320.1:0.2|113AA|85AA|, EnsASCoding|3P|MSTRG.8320|MSTRG.8320.3:0.32|113AA|85AA|, EnsASCoding|3P|MSTRG.8323|MSTRG.8323.1:2.96…		0		0		0
NONCO2940	chr11	101636665	101640692	-	[TCONS_00158433]	[]	[TCONS_00158433]	2	[]	[]	[]	[Zebrafish]	[]			[LongORFlinc|3P|MSTRG.26446|MSTRG.26446.5:7.8|246AA|0AA|]		0		0		0
NONCO1623	chr10	54170894	54173252	+	[TCONS_00102144]	[]	[TCONS_00102144]	2	[]	[]	[]	[Zebrafish]	[]			[linc|3P|MSTRG.33158|MSTRG.33158.1:3.69|139AA|57AA|, linc|3P|MSTRG.65348|MSTRG.65348.1:2.34|53AA|52AA|]		0		0		0
NONCO5193	chr15	89904809	89939471	+	[TCONS_00320311, TCONS_00320312, TCONS_00320314, TCONS_00320316, TCONS_00320317, TCONS_00320307, TCONS_00320318, TCONS_00320308, TCONS_00320309]	[]	[TCONS_00320307, TCONS_00320308, TCONS_00320309, TCONS_00320311, TCONS_00320312, TCONS_00320314, TCONS_00320316, TCONS_00320317, TCONS_00320318]	11	[]	[]	[]	[Zebrafish]	[]			[EnsASCoding|3P|MSTRG.68024|MSTRG.68024.1:1.19|144AA|97AA|, EnsShortNonCoding|3P|MSTRG.68026|ENSDART00000161442:61.59|70AA|49AA|, EnsShortNonCoding|3P|MSTRG.68026|MSTRG.68026.1:1.1|70AA|49AA|, linc|3P|MSTRG.47840|ENSDART00000153658:0.98|81AA|54AA|, linc|3P|MSTRG.47840|ENSDART00000154334:1.04|55AA|40AA|, linc|3P|MSTRG.47840|ENSDART00000155603:0.99|51AA|23AA|, linc|3P|MSTRG.47840|ENSDART00000156024…		0		0		0
NONCO5192	chr15	89878501	89879392	+	[TCONS_00320306]	[]	[TCONS_00320306]	2	[]	[]	[]	[Zebrafish]	[]			[EnsASCoding|3P|MSTRG.68024|MSTRG.68024.1:1.19|144AA|97AA|, EnsShortNonCoding|3P|MSTRG.68026|ENSDART00000161442:61.59|70AA|49AA|, EnsShortNonCoding|3P|MSTRG.68026|MSTRG.68026.1:1.1|70AA|49AA|, linc|3P|MSTRG.47840|ENSDART00000153658:0.98|81AA|54AA|, linc|3P|MSTRG.47840|ENSDART00000154334:1.04|55AA|40AA|, linc|3P|MSTRG.47840|ENSDART00000155603:0.99|51AA|23AA|, linc|3P|MSTRG.47840|ENSDART00000156024…		0		0		0
NONCO5190	chr15	89495913	89496691	+	[TCONS_00320275]	[]	[TCONS_00320275]	2	[]	[]	[]	[Zebrafish]	[]			[EnsASCoding|3P|MSTRG.48345|ENSDART00000154332:3.87|115AA|73AA|]		0		0		0
NONCO5196	chr15	90295526	90296724	+	[TCONS_00320331]	[]	[TCONS_00320331]	2	[]	[]	[]	[Zebrafish]	[]			[EnsASCoding|3P|MSTRG.47961|MSTRG.47961.1:8.55|60AA|56AA|, EnsASCoding|3P|MSTRG.47961|MSTRG.47961.2:0.57|60AA|56AA|, EnsASCoding|3P|MSTRG.47963|MSTRG.47963.1:1.31|114AA|97AA|]		0		0		0
NONCO1601	chr10	45622765	45672373	+	[TCONS_00101927, TCONS_00101928, TCONS_00101929]	[]	[TCONS_00101927, TCONS_00101928, TCONS_00101929]	24	[]	[]	[]	[Zebrafish]	[]			[EnsASCoding|3P|MSTRG.57371|MSTRG.57371.1:1594.84|53AA|21AA|, LongAUGORFlinc|3P|MSTRG.52712|MSTRG.52712.1:9.68|802AA|334AA|, LongAUGORFlinc|3P|MSTRG.57394|MSTRG.57394.1:1.9|149AA|137AA|, LongAUGORFlinc|3P|MSTRG.57433|ENSDART00000167460:0.21|131AA|130AA|, LongAUGORFlinc|3P|MSTRG.57441|ENSDART00000150408:0.32|133AA|130AA|, linc|3P|MSTRG.57348|MSTRG.57348.1:20.49|62AA|16AA|, linc|3P|MSTRG.57349|MSTR…		0		0		0
NONCO1646	chr10	67330095	67526299	+	[TCONS_00102242, TCONS_00102241, TCONS_00102240, TCONS_00102235, TCONS_00102246, TCONS_00102234, TCONS_00102245, TCONS_00102233, TCONS_00102232, TCONS_00102243, TCONS_00102239, TCONS_00102238, TCONS_00102237, TCONS_00102236]	[]	[TCONS_00102232, TCONS_00102233, TCONS_00102234, TCONS_00102235, TCONS_00102236, TCONS_00102237, TCONS_00102238, TCONS_00102239, TCONS_00102240, TCONS_00102241, TCONS_00102242, TCONS_00102243, TCONS_00102245, TCONS_00102246]	18	[]	[]	[]	[Zebrafish]	[]			[LongAUGORFlinc|3P|MSTRG.46619|MSTRG.46619.1:38.32|478AA|422AA|, LongAUGORFlinc|3P|MSTRG.46619|MSTRG.46619.2:22.76|288AA|267AA|, LongAUGORFlinc|3P|MSTRG.46619|MSTRG.46619.3:18.94|301AA|288AA|]		0		0		0
NONCO2977	chr11	115403039	115403671	-	[TCONS_00158905]	[]	[TCONS_00158905]	2	[]	[]	[]	[Zebrafish]	[]			[LongAUGORFlinc|3P|MSTRG.16968|ENSDART00000154496:4.31|104AA|103AA|, LongORFlinc|3P|MSTRG.38464|MSTRG.38464.1:2.24|542AA|79AA|, linc|3P|MSTRG.38465|MSTRG.38465.1:44.9|105AA|84AA|]		0		0		0
NONCO2978	chr11	115624965	115631345	-	[TCONS_00158910, TCONS_00158911, TCONS_00158907, TCONS_00158912]	[]	[TCONS_00158907, TCONS_00158910, TCONS_00158911, TCONS_00158912]	4	[]	[]	[]	[Zebrafish]	[]			[LongAUGORFlinc|3P|MSTRG.16968|ENSDART00000154496:4.31|104AA|103AA|, LongORFlinc|3P|MSTRG.38464|MSTRG.38464.1:2.24|542AA|79AA|, linc|3P|MSTRG.38465|MSTRG.38465.1:44.9|105AA|84AA|]		0		0		0
NONCO1654	chr10	72689681	72691814	+	[TCONS_00102421]	[]	[TCONS_00102421]	2	[]	[]	[]	[Zebrafish]	[]			[LongAUGORFlinc|3P|MSTRG.11905|MSTRG.11905.1:0.23|132AA|131AA|, LongAUGORFlinc|3P|MSTRG.11905|MSTRG.11905.2:0.26|118AA|117AA|]		0		0		0
NONCO1656	chr10	73638113	73638865	+	[TCONS_00102443]	[]	[TCONS_00102443]	2	[]	[]	[]	[Zebrafish]	[]			[LongAUGORFEnsASCoding|3P|MSTRG.10964|MSTRG.10964.1:10.38|198AA|140AA|]		0		0		0
NONCO1655	chr10	72698809	72715398	+	[TCONS_00102422, TCONS_00102423]	[]	[TCONS_00102422, TCONS_00102423]	4	[]	[]	[]	[Zebrafish]	[]			[LongAUGORFlinc|3P|MSTRG.11905|MSTRG.11905.1:0.23|132AA|131AA|, LongAUGORFlinc|3P|MSTRG.11905|MSTRG.11905.2:0.26|118AA|117AA|]		0		0		0
NONCO14271	chr7	45856155	45860663	+	[TCONS_00904018]	[]	[TCONS_00904018]	2	[]	[]	[]	[Zebrafish]	[]			[LongAUGORFlinc|3P|MSTRG.30947|MSTRG.30947.1:2.85|142AA|124AA|]		0		0		0
NONCO2991	chr11	118866224	118868739	-	[TCONS_00159108]	[]	[TCONS_00159108]	2	[]	[]	[]	[Zebrafish]	[]			[EnsASCoding|3P|MSTRG.61952|ENSDART00000156274:15.59|74AA|30AA|]		0		0		0
NONCO1667	chr10	75490319	75497069	+	[TCONS_00102518, TCONS_00102517]	[]	[TCONS_00102517, TCONS_00102518]	4	[]	[]	[]	[Zebrafish]	[]			[linc|3P|MSTRG.11594|ENSDART00000173368:0.12|56AA|35AA|]		0		0		0
NONCO2995	chr11	119858662	119865746	-	[TCONS_00159227, TCONS_00159228, TCONS_00159229]	[]	[TCONS_00159227, TCONS_00159228, TCONS_00159229]	6	[]	[]	[]	[Zebrafish]	[]			[linc|3P|MSTRG.26468|MSTRG.26468.1:0.2|77AA|62AA|, linc|3P|MSTRG.26470|MSTRG.26470.1:1.26|89AA|54AA||NearGap]		0		0		0
NONCO2996	chr11	119879312	119882867	-	[TCONS_00159230]	[]	[TCONS_00159230]	2	[]	[]	[]	[Zebrafish]	[]			[linc|3P|MSTRG.26468|MSTRG.26468.1:0.2|77AA|62AA|, linc|3P|MSTRG.26470|MSTRG.26470.1:1.26|89AA|54AA||NearGap]		0		0		0
NONCO15597	chr8	81089891	81143454	-	[TCONS_00968181, TCONS_00968180, TCONS_00968182]	[]	[TCONS_00968180, TCONS_00968181, TCONS_00968182]	5	[]	[]	[]	[Zebrafish]	[]			[EnsASCoding|3P|MSTRG.29369|ENSDART00000133045:0.36|132AA|91AA|, EnsASCoding|3P|MSTRG.29369|ENSDART00000146560:15.24|132AA|91AA|]		0		0		0
NONCO14264	chr7	44888657	44889164	+	[TCONS_00903979]	[]	[TCONS_00903979]	2	[]	[]	[]	[Zebrafish]	[]			[EnsASCoding|3P|MSTRG.5105|MSTRG.5105.1:26973.54|89AA|89AA|]		0		0		0
NONCO15598	chr8	81447240	81451370	-	[TCONS_00968186]	[]	[TCONS_00968186]	2	[]	[]	[]	[Zebrafish]	[]			[EnsASCoding|3P|MSTRG.29369|ENSDART00000133045:0.36|132AA|91AA|, EnsASCoding|3P|MSTRG.29369|ENSDART00000146560:15.24|132AA|91AA|, LongAUGORFlinc|3P|MSTRG.29368|MSTRG.29368.1:0.96|401AA|361AA|, LongAUGORFlinc|3P|MSTRG.29368|MSTRG.29368.2:9.61|153AA|137AA|]		0		0		0
NONCO14266	chr7	44959267	44959928	+	[TCONS_00903984]	[]	[TCONS_00903984]	2	[]	[]	[]	[Zebrafish]	[]			[LongAUGORFlinc|3P|MSTRG.28979|ENSDART00000194149:0.69|255AA|120AA|]		0		0		0
NONCO15591	chr8	76079938	76088891	-	[TCONS_00968095]	[]	[TCONS_00968095]	2	[]	[]	[]	[Zebrafish]	[]			[LongORFlinc|3P|MSTRG.32666|MSTRG.32666.1:0.75|201AA|42AA|, LongORFlinc|3P|MSTRG.44250|MSTRG.44250.1:8.33|233AA|47AA|]		0		0		0
NONCO15592	chr8	76135638	76236976	-	[TCONS_00968097, TCONS_00968096, TCONS_00968099, TCONS_00968098]	[]	[TCONS_00968096, TCONS_00968097, TCONS_00968098, TCONS_00968099]	5	[]	[]	[]	[Zebrafish]	[]			[LongORFlinc|3P|MSTRG.32666|MSTRG.32666.1:0.75|201AA|42AA|, LongORFlinc|3P|MSTRG.44250|MSTRG.44250.1:8.33|233AA|47AA|]		0		0		0
NONCO14268	chr7	45813193	45822756	+	[TCONS_00904012]	[]	[TCONS_00904012]	5	[]	[]	[]	[Zebrafish]	[]			[LongAUGORFlinc|3P|MSTRG.30947|MSTRG.30947.1:2.85|142AA|124AA|]		0		0		0
NONCO2968	chr11	112404944	112426525	-	[TCONS_00158811]	[]	[TCONS_00158811]	4	[]	[]	[]	[Zebrafish]	[]			[LongAUGORFEnsASCoding|3P|MSTRG.8205|MSTRG.8205.2:1.81|277AA|146AA||NearGap, LongAUGORFlinc|3P|MSTRG.16968|ENSDART00000154496:4.31|104AA|103AA|, LongORFlinc|3P|MSTRG.38464|MSTRG.38464.1:2.24|542AA|79AA|, LongORFlinc|3P|MSTRG.8205|MSTRG.8205.3:12.06|215AA|84AA||NearGap, linc|3P|MSTRG.38465|MSTRG.38465.1:44.9|105AA|84AA|]		0		0		0
NONCO15589	chr8	75803385	75808537	-	[TCONS_00968093]	[]	[TCONS_00968093]	2	[]	[]	[]	[Zebrafish]	[]			[linc|3P|MSTRG.44245|MSTRG.44245.1:0.21|79AA|77AA|]		0		0		0
NONCO2972	chr11	113149158	113185159	-	[TCONS_00158817, TCONS_00158818, TCONS_00158819]	[]	[TCONS_00158817, TCONS_00158818, TCONS_00158819]	5	[]	[]	[]	[Zebrafish]	[]			[EnsASCoding|3P|MSTRG.17137|ENSDART00000155110:5.54|138AA|71AA|, LongORFlinc|3P|MSTRG.38464|MSTRG.38464.1:2.24|542AA|79AA|, linc|3P|MSTRG.16965|MSTRG.16965.1:30.57|57AA|56AA|, linc|3P|MSTRG.38465|MSTRG.38465.1:44.9|105AA|84AA|]		0		0		0
NONCO2976	chr11	114231356	114250767	-	[TCONS_00158874]	[]	[TCONS_00158874]	3	[]	[]	[]	[Zebrafish]	[]			[EnsASCoding|3P|MSTRG.26644|ENSDART00000144951:1.7|61AA|38AA|, EnsASCoding|3P|MSTRG.26644|MSTRG.26644.2:3.05|93AA|72AA|]		0		0		0
NONCO14243	chr7	36134881	36140263	+	[TCONS_00903743, TCONS_00903744]	[]	[TCONS_00903743, TCONS_00903744]	2	[]	[]	[]	[Zebrafish]	[]			[EnsASCoding|3P|MSTRG.21070|MSTRG.21070.3:4.53|64AA|12AA|, LongAUGORFEnsASCoding|3P|MSTRG.21070|MSTRG.21070.1:0.57|333AA|327AA|, linc|3P|MSTRG.21067|MSTRG.21067.2:13.16|83AA|54AA|, linc|3P|MSTRG.21075|MSTRG.21075.1:0.87|83AA|23AA|]		0		0		0
NONCO14242	chr7	36069220	36095041	+	[TCONS_00903741]	[]	[TCONS_00903741]	4	[]	[]	[]	[Zebrafish]	[]			[EnsASCoding|3P|MSTRG.21070|MSTRG.21070.3:4.53|64AA|12AA|, LongAUGORFEnsASCoding|3P|MSTRG.21070|MSTRG.21070.1:0.57|333AA|327AA|, linc|3P|MSTRG.21067|MSTRG.21067.2:13.16|83AA|54AA|, linc|3P|MSTRG.21075|MSTRG.21075.1:0.87|83AA|23AA|]		0		0		0
NONCO15570	chr8	66439242	66475015	-	[TCONS_00967831]	[]	[TCONS_00967831]	5	[]	[]	[]	[Zebrafish]	[]			[EnsShortNonCoding|3P|MSTRG.46135|ENSDART00000156423:0.58|66AA|18AA|, linc|3P|MSTRG.46143|MSTRG.46143.1:0.93|70AA|45AA|]		0		0		0
NONCO1692	chr10	81420646	81437248	+	[TCONS_00102712]	[]	[TCONS_00102712]	5	[]	[]	[]	[Zebrafish]	[]			[LongAUGORFEnsASCoding|3P|MSTRG.12976|MSTRG.12976.1:0.63|264AA|188AA|, LongAUGORFlinc|3P|MSTRG.12977|ENSDART00000194638:75.61|136AA|105AA|, LongORFlinc|3P|MSTRG.11971|MSTRG.11971.1:3.02|248AA|65AA|, LongORFlinc|3P|MSTRG.12978|MSTRG.12978.1:3.29|254AA|17AA|, linc|3P|MSTRG.12981|MSTRG.12981.1:19.21|181AA|94AA||NearGap]		0		0		0
NONCO1695	chr10	81967465	81979413	+	[TCONS_00102746, TCONS_00102745]	[]	[TCONS_00102745, TCONS_00102746]	2	[]	[]	[]	[Zebrafish]	[]			[LongAUGORFEnsASCoding|3P|MSTRG.11420|MSTRG.11420.1:0.82|299AA|251AA|]		0		0		0
NONCO15565	chr8	64297396	64382763	-	[TCONS_00967811, TCONS_00967812, TCONS_00967813, TCONS_00967814, TCONS_00967815, TCONS_00967816]	[]	[TCONS_00967811, TCONS_00967812, TCONS_00967813, TCONS_00967814, TCONS_00967815, TCONS_00967816]	11	[]	[]	[]	[Zebrafish]	[]			[EnsShortNonCoding|3P|MSTRG.46135|ENSDART00000156423:0.58|66AA|18AA|, linc|3P|MSTRG.46135|ENSDART00000154149:0.27|66AA|23AA|]		0		0		0
NONCO16893	chrX	118490263	118527558	-	[TCONS_01060784]	[]	[TCONS_01060784]	3	[]	[]	[]	[Zebrafish]	[]			[EnsASCoding|3P|MSTRG.14839|ENSDART00000173441:1.28|123AA|98AA|, EnsASCoding|3P|MSTRG.14839|MSTRG.14839.1:2.0|151AA|98AA|]		0		0		0
NONCO16892	chrX	118011848	118013148	-	[TCONS_01060778]	[]	[TCONS_01060778]	2	[]	[]	[]	[Zebrafish]	[]			[LongAUGORFlinc|3P|MSTRG.68225|MSTRG.68225.1:1.29|282AA|122AA|, LongORFlinc|3P|MSTRG.14403|MSTRG.14403.1:1.58|391AA|0AA|, LongORFlinc|3P|MSTRG.14403|MSTRG.14403.2:0.84|388AA|0AA|]		0		0		0
NONCO14238	chr7	34249137	34295955	+	[TCONS_00903695]	[]	[TCONS_00903695]	2	[]	[]	[]	[Zebrafish]	[]			[EnsASCoding|3P|MSTRG.19009|ENSDART00000155078:4.12|88AA|74AA|]		0		0		0
NONCO15566	chr8	64599736	65281115	-	[TCONS_00967819, TCONS_00967820, TCONS_00967817, TCONS_00967818]	[]	[TCONS_00967817, TCONS_00967818, TCONS_00967819, TCONS_00967820]	12	[]	[]	[]	[Zebrafish]	[]			[EnsShortNonCoding|3P|MSTRG.46135|ENSDART00000156423:0.58|66AA|18AA|, linc|3P|MSTRG.46135|ENSDART00000154149:0.27|66AA|23AA|]		0		0		0
NONCO16885	chrX	114658575	114660070	-	[TCONS_01060753]	[]	[TCONS_01060753]	2	[]	[]	[]	[Zebrafish]	[]			[linc|3P|MSTRG.14053|MSTRG.14053.1:2.41|112AA|99AA|, linc|3P|MSTRG.14060|MSTRG.14060.2:0.19|137AA|95AA|, linc|3P|MSTRG.60960|MSTRG.60960.1:0.37|73AA|49AA|]		0		0		0
NONCO1673	chr10	77029576	77133258	+	[TCONS_00102617, TCONS_00102616, TCONS_00102615, TCONS_00102614, TCONS_00102618, TCONS_00102613, TCONS_00102612]	[]	[TCONS_00102612, TCONS_00102613, TCONS_00102614, TCONS_00102615, TCONS_00102616, TCONS_00102617, TCONS_00102618]	13	[]	[]	[]	[Zebrafish]	[]			[linc|3P|MSTRG.11448|MSTRG.11448.1:0.39|100AA|32AA|]		0		0		0
NONCO15542	chr8	57449316	57453056	-	[TCONS_00967695, TCONS_00967696]	[]	[TCONS_00967695, TCONS_00967696]	3	[]	[]	[]	[Zebrafish]	[]			[LongAUGORFlinc|3P|MSTRG.70001|MSTRG.70001.2:0.25|132AA|125AA|, linc|3P|MSTRG.32190|MSTRG.32190.1:26.46|107AA|82AA|, linc|3P|MSTRG.70001|MSTRG.70001.3:8.26|91AA|35AA|]		0		0		0
NONCO15543	chr8	57552459	57569024	-	[TCONS_00967697]	[]	[TCONS_00967697]	4	[]	[]	[]	[Zebrafish]	[]			[LongAUGORFlinc|3P|MSTRG.70001|MSTRG.70001.2:0.25|132AA|125AA|, linc|3P|MSTRG.32190|MSTRG.32190.1:26.46|107AA|82AA|, linc|3P|MSTRG.70001|MSTRG.70001.3:8.26|91AA|35AA|]		0		0		0
NONCO14212	chr7	26591440	26596819	+	[TCONS_00903396, TCONS_00903397, TCONS_00903398]	[]	[TCONS_00903396, TCONS_00903397, TCONS_00903398]	2	[]	[]	[]	[Zebrafish]	[]			[LongAUGORFlinc|3P|MSTRG.28507|MSTRG.28507.1:2.41|234AA|227AA|]		0		0		0
NONCO14211	chr7	26438212	26538594	+	[TCONS_00903392, TCONS_00903393, TCONS_00903390, TCONS_00903391, TCONS_00903394, TCONS_00903395, TCONS_00903388]	[]	[TCONS_00903388, TCONS_00903390, TCONS_00903391, TCONS_00903392, TCONS_00903393, TCONS_00903394, TCONS_00903395]	10	[]	[]	[]	[Zebrafish]	[]			[LongAUGORFlinc|3P|MSTRG.28507|MSTRG.28507.1:2.41|234AA|227AA|]		0		0		0
NONCO15541	chr8	57408804	57472352	-	[TCONS_00967693, TCONS_00967694, TCONS_00967689, TCONS_00967690, TCONS_00967691, TCONS_00967692]	[]	[TCONS_00967689, TCONS_00967690, TCONS_00967691, TCONS_00967692, TCONS_00967693, TCONS_00967694]	6	[]	[]	[]	[Zebrafish]	[]			[LongAUGORFlinc|3P|MSTRG.70001|MSTRG.70001.2:0.25|132AA|125AA|, linc|3P|MSTRG.32190|MSTRG.32190.1:26.46|107AA|82AA|, linc|3P|MSTRG.70001|MSTRG.70001.3:8.26|91AA|35AA|]		0		0		0
NONCO15544	chr8	58506724	58717588	-	[TCONS_00967701]	[]	[TCONS_00967701]	3	[]	[]	[]	[Zebrafish]	[]			[linc|3P|MSTRG.32190|MSTRG.32190.1:26.46|107AA|82AA|]		0		0		0
NONCO15545	chr8	58802134	58803368	-	[TCONS_00967702]	[]	[TCONS_00967702]	2	[]	[]	[]	[Zebrafish]	[]			[linc|3P|MSTRG.32190|MSTRG.32190.1:26.46|107AA|82AA|]		0		0		0
NONCO1684	chr10	79687129	79689582	+	[TCONS_00102667]	[]	[TCONS_00102667]	2	[]	[]	[]	[Zebrafish]	[]			[LongAUGORFlinc|3P|MSTRG.10200|MSTRG.10200.1:7.9|735AA|732AA|]		0		0		0
NONCO15531	chr8	50730145	50733504	-	[TCONS_00967512]	[]	[TCONS_00967512]	3	[]	[]	[]	[Zebrafish]	[]			[LongORFlinc|3P|MSTRG.46668|MSTRG.46668.1:11.44|234AA|31AA|]		0		0		0
NONCO16863	chrX	87062548	87064883	-	[TCONS_01060389]	[]	[TCONS_01060389]	2	[]	[]	[]	[Zebrafish]	[]			[linc|3P|MSTRG.21107|MSTRG.21107.1:9.93|92AA|37AA|, linc|3P|MSTRG.21107|MSTRG.21107.2:10.74|92AA|37AA|]		0		0		0
NONCO14201	chr7	20257199	20261323	+	[TCONS_00903203, TCONS_00903204, TCONS_00903205]	[]	[TCONS_00903203, TCONS_00903204, TCONS_00903205]	5	[]	[]	[]	[Zebrafish]	[]			[LongAUGORFlinc|3P|MSTRG.19613|MSTRG.19613.1:0.25|120AA|105AA|, linc|3P|MSTRG.19615|ENSDART00000194017:12.59|140AA|0AA|]		0		0		0
NONCO15530	chr8	50409321	50424739	-	[TCONS_00967509]	[]	[TCONS_00967509]	2	[]	[]	[]	[Zebrafish]	[]			[LongORFlinc|3P|MSTRG.43174|MSTRG.43174.1:23.84|329AA|89AA|, LongORFlinc|3P|MSTRG.46668|MSTRG.46668.1:11.44|234AA|31AA|, linc|3P|MSTRG.43174|MSTRG.43174.2:13.7|92AA|89AA|]		0		0		0
NONCO16861	chrX	86398856	86399751	-	[TCONS_01060383]	[]	[TCONS_01060383]	2	[]	[]	[]	[Zebrafish]	[]			[EnsASCoding|3P|MSTRG.14634|MSTRG.14634.1:7.4|66AA|61AA|, EnsASCoding|3P|MSTRG.14637|MSTRG.14637.10:18.65|113AA|85AA|, EnsASCoding|3P|MSTRG.14637|MSTRG.14637.13:114.85|112AA|66AA|, EnsASCoding|3P|MSTRG.14637|MSTRG.14637.16:19.54|138AA|91AA|, EnsASCoding|3P|MSTRG.14637|MSTRG.14637.17:8.81|106AA|92AA|, EnsASCoding|3P|MSTRG.14637|MSTRG.14637.18:8.81|106AA|92AA|, EnsASCoding|3P|MSTRG.14637|MSTRG.1463…		0		0		0
NONCO14207	chr7	22893796	22901021	+	[TCONS_00903261, TCONS_00903262, TCONS_00903259]	[]	[TCONS_00903259, TCONS_00903261, TCONS_00903262]	5	[]	[]	[]	[Zebrafish]	[]			[EnsASCoding|3P|MSTRG.27648|MSTRG.27648.2:9.04|78AA|78AA|, LongAUGORFEnsASCoding|3P|MSTRG.27648|MSTRG.27648.1:7.99|123AA|123AA|]		0		0		0
NONCO14209	chr7	25225241	25228343	+	[TCONS_00903367]	[]	[TCONS_00903367]	3	[]	[]	[]	[Zebrafish]	[]			[EnsASCoding|3P|MSTRG.19712|MSTRG.19712.2:1.06|72AA|66AA|, LongAUGORFEnsASCoding|3P|MSTRG.19712|MSTRG.19712.1:0.58|234AA|234AA|]		0		0		0
NONCO14203	chr7	20628612	20629708	+	[TCONS_00903219]	[]	[TCONS_00903219]	2	[]	[]	[]	[Zebrafish]	[]			[LongAUGORFlinc|3P|MSTRG.19613|MSTRG.19613.1:0.25|120AA|105AA|, linc|3P|MSTRG.19615|ENSDART00000194017:12.59|140AA|0AA|]		0		0		0
NONCO14202	chr7	20336330	20351335	+	[TCONS_00903208, TCONS_00903206, TCONS_00903207]	[]	[TCONS_00903206, TCONS_00903207, TCONS_00903208]	7	[]	[]	[]	[Zebrafish]	[]			[LongAUGORFlinc|3P|MSTRG.19613|MSTRG.19613.1:0.25|120AA|105AA|, linc|3P|MSTRG.19615|ENSDART00000194017:12.59|140AA|0AA|]		0		0		0
NONCO16864	chrX	88082554	88084859	-	[TCONS_01060392]	[]	[TCONS_01060392]	2	[]	[]	[]	[Zebrafish]	[]			[linc|3P|MSTRG.21107|MSTRG.21107.1:9.93|92AA|37AA|, linc|3P|MSTRG.21107|MSTRG.21107.2:10.74|92AA|37AA|]		0		0		0
NONCO16851	chrX	73183789	73513409	-	[TCONS_01060249, TCONS_01060253, TCONS_01060254]	[]	[TCONS_01060249, TCONS_01060253, TCONS_01060254]	14	[]	[]	[]	[Zebrafish]	[]			[EnsASCoding|3P|MSTRG.14839|ENSDART00000173441:1.28|123AA|98AA|, EnsASCoding|3P|MSTRG.14839|MSTRG.14839.1:2.0|151AA|98AA|]		0		0		0
NONCO16852	chrX	73227058	73232130	-	[TCONS_01060251]	[]	[TCONS_01060251]	2	[]	[]	[]	[Zebrafish]	[]			[EnsASCoding|3P|MSTRG.14839|ENSDART00000173441:1.28|123AA|98AA|, EnsASCoding|3P|MSTRG.14839|MSTRG.14839.1:2.0|151AA|98AA|]		0		0		0
NONCO16850	chrX	73177893	73189320	-	[TCONS_01060248]	[]	[TCONS_01060248]	2	[]	[]	[]	[Zebrafish]	[]			[EnsASCoding|3P|MSTRG.14839|ENSDART00000173441:1.28|123AA|98AA|, EnsASCoding|3P|MSTRG.14839|MSTRG.14839.1:2.0|151AA|98AA|]		0		0		0
NONCO15526	chr8	49428411	49429649	-	[TCONS_00967494]	[]	[TCONS_00967494]	2	[]	[]	[]	[Zebrafish]	[]			[LongORFlinc|3P|MSTRG.46668|MSTRG.46668.1:11.44|234AA|31AA|]		0		0		0
NONCO16857	chrX	74757381	74758537	-	[TCONS_01060296]	[]	[TCONS_01060296]	2	[]	[]	[]	[Zebrafish]	[]			[linc|3P|MSTRG.13964|MSTRG.13964.1:8.73|49AA|35AA|]		0		0		0
NONCO15527	chr8	49464574	49469001	-	[TCONS_00967495]	[]	[TCONS_00967495]	2	[]	[]	[]	[Zebrafish]	[]			[LongORFlinc|3P|MSTRG.46668|MSTRG.46668.1:11.44|234AA|31AA|]		0		0		0
NONCO16854	chrX	73616705	73619385	-	[TCONS_01060273]	[]	[TCONS_01060273]	2	[]	[]	[]	[Zebrafish]	[]			[EnsASCoding|3P|MSTRG.13493|MSTRG.13493.2:1.22|151AA|94AA|]		0		0		0
NONCO16849	chrX	73040485	73072588	-	[TCONS_01060239, TCONS_01060241, TCONS_01060242, TCONS_01060243, TCONS_01060244, TCONS_01060245, TCONS_01060246]	[]	[TCONS_01060239, TCONS_01060241, TCONS_01060242, TCONS_01060243, TCONS_01060244, TCONS_01060245, TCONS_01060246]	7	[]	[]	[]	[Zebrafish]	[]			[EnsASCoding|3P|MSTRG.14839|ENSDART00000173441:1.28|123AA|98AA|, EnsASCoding|3P|MSTRG.14839|MSTRG.14839.1:2.0|151AA|98AA|]		0		0		0
NONCO16844	chrX	70980624	70981509	-	[TCONS_01060176]	[]	[TCONS_01060176]	3	[]	[]	[]	[Zebrafish]	[]			[EnsASCoding|3P|MSTRG.69755|MSTRG.69755.1:9.88|54AA|51AA|]		0		0		0
NONCO16842	chrX	70747663	70750075	-	[TCONS_01060166]	[]	[TCONS_01060166]	2	[]	[]	[]	[Zebrafish]	[]			[EnsASCoding|3P|MSTRG.14138|MSTRG.14138.1:11.35|73AA|68AA|, EnsASCoding|3P|MSTRG.14138|MSTRG.14138.2:7.82|73AA|68AA|, linc|3P|MSTRG.14141|MSTRG.14141.1:1.51|79AA|49AA|]		0		0		0
NONCO16843	chrX	70882844	70885603	-	[TCONS_01060170, TCONS_01060171]	[]	[TCONS_01060170, TCONS_01060171]	5	[]	[]	[]	[Zebrafish]	[]			[EnsASCoding|3P|MSTRG.69755|MSTRG.69755.1:9.88|54AA|51AA|]		0		0		0
NONCO7828	chr19	20874141	20880421	+	[TCONS_00481935]	[]	[TCONS_00481935]	2	[]	[]	[]	[Zebrafish]	[]			[EnsASCoding|3P|MSTRG.39972|MSTRG.39972.2:36.19|84AA|37AA|, EnsASCoding|3P|MSTRG.39982|MSTRG.39982.1:37.11|59AA|59AA|, EnsASCoding|3P|MSTRG.39984|MSTRG.39984.1:29.77|49AA|27AA|, EnsASCoding|3P|MSTRG.40012|ENSDART00000170574:22.26|109AA|42AA|, EnsASCoding|3P|MSTRG.40023|MSTRG.40023.1:65.62|43AA|37AA|, EnsASCoding|3P|MSTRG.40026|MSTRG.40026.1:44.5|151AA|82AA|, EnsASCoding|3P|MSTRG.40027|MSTRG.40027…		0		0		0
NONCO16826	chrX	64404897	64407145	-	[TCONS_01060055]	[]	[TCONS_01060055]	3	[]	[]	[]	[Zebrafish]	[]			[linc|3P|MSTRG.60224|ENSDART00000147575:0.24|57AA|37AA|]		0		0		0
NONCO16827	chrX	64547867	64551113	-	[TCONS_01060056]	[]	[TCONS_01060056]	2	[]	[]	[]	[Zebrafish]	[]			[linc|3P|MSTRG.60224|ENSDART00000147575:0.24|57AA|37AA|]		0		0		0
NONCO16825	chrX	63364751	63366932	-	[TCONS_01060030]	[]	[TCONS_01060030]	2	[]	[]	[]	[Zebrafish]	[]			[EnsASCoding|3P|MSTRG.60212|MSTRG.60212.2:1.49|141AA|40AA|, LongAUGORFEnsASCoding|3P|MSTRG.60212|MSTRG.60212.1:1.17|122AA|103AA|]		0		0		0
NONCO630	chr1	221681900	221684321	+	[TCONS_00008216]	[]	[TCONS_00008216]	2	[]	[]	[]	[Zebrafish]	[]			[linc|3P|MSTRG.36872|MSTRG.36872.1:0.75|122AA|75AA||NearGap, linc|3P|MSTRG.36872|MSTRG.36872.2:0.44|112AA|75AA||NearGap]		0		0		0
NONCO631	chr1	222139682	222158306	+	[TCONS_00008217, TCONS_00008218]	[]	[TCONS_00008217, TCONS_00008218]	4	[]	[]	[]	[Zebrafish]	[]			[LongAUGORFEnsASCoding|3P|MSTRG.36880|ENSDART00000157311:2.74|287AA|156AA|, LongAUGORFEnsASCoding|3P|MSTRG.36880|MSTRG.36880.2:0.3|287AA|156AA||NearGap, LongAUGORFlinc|3P|MSTRG.36880|MSTRG.36880.1:0.81|503AA|491AA|, linc|3P|MSTRG.36872|MSTRG.36872.1:0.75|122AA|75AA||NearGap, linc|3P|MSTRG.36872|MSTRG.36872.2:0.44|112AA|75AA||NearGap, linc|3P|MSTRG.36877|ENSDART00000194125:2.58|44AA|41AA|]		0		0		0
NONCO627	chr1	220641295	220642150	+	[TCONS_00008187]	[]	[TCONS_00008187]	2	[]	[]	[]	[Zebrafish]	[]			[LongAUGORFlinc|3P|MSTRG.22883|MSTRG.22883.1:2.07|226AA|128AA|, LongAUGORFlinc|3P|MSTRG.22883|MSTRG.22883.2:10.81|184AA|157AA|]		0		0		0
NONCO16817	chrX	55659463	55662089	-	[TCONS_01059979]	[]	[TCONS_01059979]	3	[]	[]	[]	[Zebrafish]	[]			[EnsASCoding|3P|MSTRG.61952|ENSDART00000156274:15.59|74AA|30AA|, linc|3P|MSTRG.14100|MSTRG.14100.1:6.81|83AA|64AA|, linc|3P|MSTRG.14100|MSTRG.14100.2:0.3|73AA|39AA|]		0		0		0
NONCO16818	chrX	55681141	55683447	-	[TCONS_01059980, TCONS_01059981]	[]	[TCONS_01059980, TCONS_01059981]	3	[]	[]	[]	[Zebrafish]	[]			[EnsASCoding|3P|MSTRG.61952|ENSDART00000156274:15.59|74AA|30AA|, linc|3P|MSTRG.14100|MSTRG.14100.1:6.81|83AA|64AA|, linc|3P|MSTRG.14100|MSTRG.14100.2:0.3|73AA|39AA|]		0		0		0
NONCO7835	chr19	22442494	22444137	+	[TCONS_00482056]	[]	[TCONS_00482056]	2	[]	[]	[]	[Zebrafish]	[]			[EnsASCoding|3P|MSTRG.40040|MSTRG.40040.1:61.07|49AA|35AA|, EnsASCoding|3P|MSTRG.40041|MSTRG.40041.1:35.22|77AA|27AA|, EnsASCoding|3P|MSTRG.40041|MSTRG.40041.2:11.26|77AA|31AA|, EnsASCoding|3P|MSTRG.40042|MSTRG.40042.1:66.19|43AA|27AA|, EnsASCoding|3P|MSTRG.40042|MSTRG.40042.2:139.04|154AA|27AA|, EnsASCoding|3P|MSTRG.40043|MSTRG.40043.1:14.52|49AA|27AA|, EnsASCoding|3P|MSTRG.40045|MSTRG.40045.1:1…		0		0		0
NONCO7837	chr19	22715427	22716296	+	[TCONS_00482064, TCONS_00482065, TCONS_00482063]	[]	[TCONS_00482063, TCONS_00482064, TCONS_00482065]	2	[]	[]	[]	[Zebrafish]	[]			[EnsASCoding|3P|MSTRG.39972|MSTRG.39972.2:36.19|84AA|37AA|, EnsASCoding|3P|MSTRG.39982|MSTRG.39982.1:37.11|59AA|59AA|, EnsASCoding|3P|MSTRG.39984|MSTRG.39984.1:29.77|49AA|27AA|, EnsASCoding|3P|MSTRG.40012|ENSDART00000170574:22.26|109AA|42AA|, EnsASCoding|3P|MSTRG.40023|MSTRG.40023.1:65.62|43AA|37AA|, EnsASCoding|3P|MSTRG.40026|MSTRG.40026.1:44.5|151AA|82AA|, EnsASCoding|3P|MSTRG.40027|MSTRG.40027…		0		0		0
NONCO7832	chr19	21820775	21839102	+	[TCONS_00482031]	[]	[TCONS_00482031]	3	[]	[]	[]	[Zebrafish]	[]			[EnsASCoding|3P|MSTRG.40040|MSTRG.40040.1:61.07|49AA|35AA|, EnsASCoding|3P|MSTRG.40041|MSTRG.40041.1:35.22|77AA|27AA|, EnsASCoding|3P|MSTRG.40041|MSTRG.40041.2:11.26|77AA|31AA|, EnsASCoding|3P|MSTRG.40042|MSTRG.40042.1:66.19|43AA|27AA|, EnsASCoding|3P|MSTRG.40042|MSTRG.40042.2:139.04|154AA|27AA|, EnsASCoding|3P|MSTRG.40043|MSTRG.40043.1:14.52|49AA|27AA|, EnsASCoding|3P|MSTRG.40045|MSTRG.40045.1:1…		0		0		0
NONCO7834	chr19	22385929	22386805	+	[TCONS_00482055]	[]	[TCONS_00482055]	2	[]	[]	[]	[Zebrafish]	[]			[EnsASCoding|3P|MSTRG.40040|MSTRG.40040.1:61.07|49AA|35AA|, EnsASCoding|3P|MSTRG.40041|MSTRG.40041.1:35.22|77AA|27AA|, EnsASCoding|3P|MSTRG.40041|MSTRG.40041.2:11.26|77AA|31AA|, EnsASCoding|3P|MSTRG.40042|MSTRG.40042.1:66.19|43AA|27AA|, EnsASCoding|3P|MSTRG.40042|MSTRG.40042.2:139.04|154AA|27AA|, EnsASCoding|3P|MSTRG.40043|MSTRG.40043.1:14.52|49AA|27AA|, EnsASCoding|3P|MSTRG.40045|MSTRG.40045.1:1…		0		0		0
NONCO643	chr1	224954601	224961043	+	[TCONS_00008330]	[]	[TCONS_00008330]	2	[]	[]	[]	[Zebrafish]	[]			[linc|3P|MSTRG.36094|MSTRG.36094.1:0.43|41AA|38AA|]		0		0		0
NONCO636	chr1	224135306	224138118	+	[TCONS_00008282]	[]	[TCONS_00008282]	3	[]	[]	[]	[Zebrafish]	[]			[LongAUGORFlinc|3P|MSTRG.41467|MSTRG.41467.1:4.22|390AA|204AA|]		0		0		0
NONCO637	chr1	224183596	224197405	+	[TCONS_00008287, TCONS_00008288]	[]	[TCONS_00008287, TCONS_00008288]	4	[]	[]	[]	[Zebrafish]	[]			[LongAUGORFlinc|3P|MSTRG.41467|MSTRG.41467.1:4.22|390AA|204AA|]		0		0		0
NONCO16804	chrX	51244941	51253857	-	[TCONS_01059759]	[]	[TCONS_01059759]	4	[]	[]	[]	[Zebrafish]	[]			[LongAUGORFEnsASCoding|3P|MSTRG.36851|MSTRG.36851.1:50.84|248AA|233AA|, LongAUGORFEnsASCoding|3P|MSTRG.61169|MSTRG.61169.1:16.14|300AA|285AA|, LongAUGORFlinc|3P|MSTRG.36857|MSTRG.36857.1:69.25|300AA|166AA|, LongAUGORFlinc|3P|MSTRG.36857|MSTRG.36857.2:33.36|300AA|166AA|]		0		0		0
NONCO16802	chrX	50838689	50914232	-	[TCONS_01059756]	[]	[TCONS_01059756]	9	[]	[]	[]	[Zebrafish]	[]			[LongAUGORFlinc|3P|MSTRG.36857|MSTRG.36857.1:69.25|300AA|166AA|, LongAUGORFlinc|3P|MSTRG.36857|MSTRG.36857.2:33.36|300AA|166AA|, LongORFlinc|3P|MSTRG.36937|MSTRG.36937.2:0.78|543AA|69AA|, linc|3P|MSTRG.36937|MSTRG.36937.1:2.19|146AA|29AA|]		0		0		0
NONCO16803	chrX	51099795	51139314	-	[TCONS_01059757]	[]	[TCONS_01059757]	2	[]	[]	[]	[Zebrafish]	[]			[LongAUGORFlinc|3P|MSTRG.36857|MSTRG.36857.1:69.25|300AA|166AA|, LongAUGORFlinc|3P|MSTRG.36857|MSTRG.36857.2:33.36|300AA|166AA|, LongORFlinc|3P|MSTRG.36937|MSTRG.36937.2:0.78|543AA|69AA|, linc|3P|MSTRG.36937|MSTRG.36937.1:2.19|146AA|29AA|]		0		0		0
NONCO7810	chr19	18133211	18142909	+	[TCONS_00481629]	[]	[TCONS_00481629]	2	[]	[]	[]	[Zebrafish]	[]			[LongAUGORFlinc|3P|MSTRG.32349|MSTRG.32349.1:11.53|264AA|195AA|]		0		0		0
NONCO668	chr1	229560766	229561397	+	[TCONS_00008540]	[]	[TCONS_00008540]	2	[]	[]	[]	[Zebrafish]	[]			[EnsASCoding|3P|MSTRG.11674|ENSDART00000145797:6.92|105AA|97AA|, EnsASCoding|3P|MSTRG.11674|MSTRG.11674.1:0.42|105AA|97AA|, EnsASCoding|3P|MSTRG.11674|MSTRG.11674.3:6.38|86AA|63AA|, EnsASCoding|3P|MSTRG.2468|MSTRG.2468.1:1.27|53AA|46AA|, EnsASCoding|3P|MSTRG.2468|MSTRG.2468.2:5.03|51AA|46AA|, EnsASCoding|3P|MSTRG.30044|MSTRG.30044.1:91.49|113AA|86AA|, EnsASCoding|3P|MSTRG.35744|MSTRG.35744.1:365.…		0		0		0
NONCO7824	chr19	20359860	20361104	+	[TCONS_00481924]	[]	[TCONS_00481924]	2	[]	[]	[]	[Zebrafish]	[]			[EnsASCoding|3P|MSTRG.40040|MSTRG.40040.1:61.07|49AA|35AA|, EnsASCoding|3P|MSTRG.40041|MSTRG.40041.1:35.22|77AA|27AA|, EnsASCoding|3P|MSTRG.40041|MSTRG.40041.2:11.26|77AA|31AA|, EnsASCoding|3P|MSTRG.40042|MSTRG.40042.1:66.19|43AA|27AA|, EnsASCoding|3P|MSTRG.40042|MSTRG.40042.2:139.04|154AA|27AA|, EnsASCoding|3P|MSTRG.40043|MSTRG.40043.1:14.52|49AA|27AA|, EnsASCoding|3P|MSTRG.40045|MSTRG.40045.1:1…		0		0		0
NONCO7825	chr19	20405897	20414603	+	[TCONS_00481927]	[]	[TCONS_00481927]	3	[]	[]	[]	[Zebrafish]	[]			[EnsASCoding|3P|MSTRG.40040|MSTRG.40040.1:61.07|49AA|35AA|, EnsASCoding|3P|MSTRG.40041|MSTRG.40041.1:35.22|77AA|27AA|, EnsASCoding|3P|MSTRG.40041|MSTRG.40041.2:11.26|77AA|31AA|, EnsASCoding|3P|MSTRG.40042|MSTRG.40042.1:66.19|43AA|27AA|, EnsASCoding|3P|MSTRG.40042|MSTRG.40042.2:139.04|154AA|27AA|, EnsASCoding|3P|MSTRG.40043|MSTRG.40043.1:14.52|49AA|27AA|, EnsASCoding|3P|MSTRG.40045|MSTRG.40045.1:1…		0		0		0
NONCO7826	chr19	20615357	20711421	+	[TCONS_00481933]	[]	[TCONS_00481933]	4	[]	[]	[]	[Zebrafish]	[]			[EnsASCoding|3P|MSTRG.40040|MSTRG.40040.1:61.07|49AA|35AA|, EnsASCoding|3P|MSTRG.40041|MSTRG.40041.1:35.22|77AA|27AA|, EnsASCoding|3P|MSTRG.40041|MSTRG.40041.2:11.26|77AA|31AA|, EnsASCoding|3P|MSTRG.40042|MSTRG.40042.1:66.19|43AA|27AA|, EnsASCoding|3P|MSTRG.40042|MSTRG.40042.2:139.04|154AA|27AA|, EnsASCoding|3P|MSTRG.40043|MSTRG.40043.1:14.52|49AA|27AA|, EnsASCoding|3P|MSTRG.40045|MSTRG.40045.1:1…		0		0		0
NONCO7827	chr19	20794364	20798195	+	[TCONS_00481934]	[]	[TCONS_00481934]	2	[]	[]	[]	[Zebrafish]	[]			[EnsASCoding|3P|MSTRG.39972|MSTRG.39972.2:36.19|84AA|37AA|, EnsASCoding|3P|MSTRG.39982|MSTRG.39982.1:37.11|59AA|59AA|, EnsASCoding|3P|MSTRG.39984|MSTRG.39984.1:29.77|49AA|27AA|, EnsASCoding|3P|MSTRG.40012|ENSDART00000170574:22.26|109AA|42AA|, EnsASCoding|3P|MSTRG.40023|MSTRG.40023.1:65.62|43AA|37AA|, EnsASCoding|3P|MSTRG.40026|MSTRG.40026.1:44.5|151AA|82AA|, EnsASCoding|3P|MSTRG.40027|MSTRG.40027…		0		0		0
NONCO7873	chr19	33795941	33800293	+	[TCONS_00482334]	[]	[TCONS_00482334]	2	[]	[]	[]	[Zebrafish]	[]			[EnsASCoding|3P|MSTRG.69107|MSTRG.69107.1:4.14|89AA|88AA|, linc|3P|MSTRG.69107|ENSDART00000173810:2.97|49AA|46AA|, linc|3P|MSTRG.69107|MSTRG.69107.3:0.15|44AA|37AA|, linc|3P|MSTRG.69109|ENSDART00000173866:0.25|68AA|64AA|]		0		0		0
NONCO6543	chr17	27339882	27343530	+	[TCONS_00406121, TCONS_00406120]	[]	[TCONS_00406120, TCONS_00406121]	3	[]	[]	[]	[Zebrafish]	[]			[EnsASCoding|3P|MSTRG.4641|ENSDART00000153914:0.49|87AA|37AA|, EnsASCoding|3P|MSTRG.4641|MSTRG.4641.1:0.75|70AA|70AA|]		0		0		0
NONCO7874	chr19	33831591	33832890	+	[TCONS_00482335]	[]	[TCONS_00482335]	2	[]	[]	[]	[Zebrafish]	[]			[EnsASCoding|3P|MSTRG.69107|MSTRG.69107.1:4.14|89AA|88AA|, linc|3P|MSTRG.69107|ENSDART00000173810:2.97|49AA|46AA|, linc|3P|MSTRG.69107|MSTRG.69107.3:0.15|44AA|37AA|, linc|3P|MSTRG.69109|ENSDART00000173866:0.25|68AA|64AA|]		0		0		0
NONCO5212	chr15	93800426	93803704	+	[TCONS_00320590]	[]	[TCONS_00320590]	2	[]	[]	[]	[Zebrafish]	[]			[LongAUGORFlinc|3P|MSTRG.25625|ENSDART00000194053:5.6|122AA|120AA|, linc|3P|MSTRG.25625|ENSDART00000194981:6.35|70AA|70AA|]		0		0		0
NONCO5213	chr15	93855785	94112712	+	[TCONS_00320593, TCONS_00320594, TCONS_00320591, TCONS_00320592]	[]	[TCONS_00320591, TCONS_00320592, TCONS_00320593, TCONS_00320594]	10	[]	[]	[]	[Zebrafish]	[]			[LongAUGORFlinc|3P|MSTRG.25625|ENSDART00000194053:5.6|122AA|120AA|, linc|3P|MSTRG.25625|ENSDART00000194981:6.35|70AA|70AA|]		0		0		0
NONCO7876	chr19	34046473	34048376	+	[TCONS_00482338]	[]	[TCONS_00482338]	2	[]	[]	[]	[Zebrafish]	[]			[linc|3P|MSTRG.24635|ENSDART00000194491:1.13|114AA|98AA||NearGap, linc|3P|MSTRG.24635|MSTRG.24635.2:1.29|173AA|72AA||NearGap]		0		0		0
NONCO7882	chr19	36088808	36092403	+	[TCONS_00482643]	[]	[TCONS_00482643]	3	[]	[]	[]	[Zebrafish]	[]			[linc|3P|MSTRG.20901|MSTRG.20901.2:1.4|83AA|69AA|]		0		0		0
NONCO6559	chr17	29910180	29964562	+	[TCONS_00406333]	[]	[TCONS_00406333]	4	[]	[]	[]	[Zebrafish]	[]			[linc|3P|MSTRG.64493|ENSDART00000158263:28.71|92AA|69AA|, linc|3P|MSTRG.64493|MSTRG.64493.1:9.24|81AA|69AA|]		0		0		0
NONCO5225	chr15	96992071	96992979	+	[TCONS_00320632]	[]	[TCONS_00320632]	2	[]	[]	[]	[Zebrafish]	[]			[LongAUGORFEnsASCoding|3P|MSTRG.25572|MSTRG.25572.1:1.08|113AA|104AA|, linc|3P|MSTRG.25577|ENSDART00000194010:1.64|116AA|20AA||NearGap, linc|3P|MSTRG.25577|ENSDART00000194205:0.3|99AA|96AA||NearGap, linc|3P|MSTRG.25585|ENSDART00000155068:0.29|118AA|47AA|, linc|3P|MSTRG.25585|MSTRG.25585.1:0.92|110AA|49AA|]		0		0		0
NONCO5224	chr15	96981799	96987496	+	[TCONS_00320630]	[]	[TCONS_00320630]	2	[]	[]	[]	[Zebrafish]	[]			[LongAUGORFEnsASCoding|3P|MSTRG.25572|MSTRG.25572.1:1.08|113AA|104AA|, linc|3P|MSTRG.25577|ENSDART00000194010:1.64|116AA|20AA||NearGap, linc|3P|MSTRG.25577|ENSDART00000194205:0.3|99AA|96AA||NearGap, linc|3P|MSTRG.25585|ENSDART00000155068:0.29|118AA|47AA|, linc|3P|MSTRG.25585|MSTRG.25585.1:0.92|110AA|49AA|]		0		0		0
NONCO612	chr1	213904758	213967930	+	[TCONS_00008082]	[]	[TCONS_00008082]	2	[]	[]	[]	[Zebrafish]	[]			[LongORFlinc|3P|MSTRG.23178|MSTRG.23178.1:1.73|365AA|73AA|]		0		0		0
NONCO611	chr1	213665643	213719790	+	[TCONS_00008081]	[]	[TCONS_00008081]	2	[]	[]	[]	[Zebrafish]	[]			[LongORFlinc|3P|MSTRG.23178|MSTRG.23178.1:1.73|365AA|73AA|]		0		0		0
NONCO604	chr1	211813036	211827923	+	[TCONS_00007990, TCONS_00007991]	[]	[TCONS_00007990, TCONS_00007991]	2	[]	[]	[]	[Zebrafish]	[]			[EnsASCoding|3P|MSTRG.34996|ENSDART00000152191:33.84|51AA|26AA|]		0		0		0
NONCO6526	chr17	26073157	26081980	+	[TCONS_00405970]	[]	[TCONS_00405970]	8	[]	[]	[]	[Zebrafish]	[]			[EnsASCoding|3P|MSTRG.17540|MSTRG.17540.1:5.06|146AA|27AA|]		0		0		0
NONCO7859	chr19	31912902	31918208	+	[TCONS_00482252]	[]	[TCONS_00482252]	2	[]	[]	[]	[Zebrafish]	[]			[linc|3P|MSTRG.69504|ENSDART00000161966:0.29|76AA|42AA|, linc|3P|MSTRG.69504|MSTRG.69504.1:2.92|87AA|42AA|, linc|3P|MSTRG.69505|MSTRG.69505.1:22.75|66AA|63AA|, linc|3P|MSTRG.69512|MSTRG.69512.1:1.21|181AA|93AA|]		0		0		0
NONCO621	chr1	218216846	218232482	+	[TCONS_00008144]	[]	[TCONS_00008144]	4	[]	[]	[]	[Zebrafish]	[]			[LongAUGORFlinc|3P|MSTRG.18901|ENSDART00000150595:5.03|228AA|105AA|, LongAUGORFlinc|3P|MSTRG.18905|ENSDART00000194158:0.46|156AA|149AA|]		0		0		0
NONCO620	chr1	218205176	218207002	+	[TCONS_00008143]	[]	[TCONS_00008143]	2	[]	[]	[]	[Zebrafish]	[]			[LongAUGORFlinc|3P|MSTRG.18901|ENSDART00000150595:5.03|228AA|105AA|, LongAUGORFlinc|3P|MSTRG.18905|ENSDART00000194158:0.46|156AA|149AA|]		0		0		0
NONCO7860	chr19	31956558	31957337	+	[TCONS_00482253]	[]	[TCONS_00482253]	2	[]	[]	[]	[Zebrafish]	[]			[linc|3P|MSTRG.69504|ENSDART00000161966:0.29|76AA|42AA|, linc|3P|MSTRG.69504|MSTRG.69504.1:2.92|87AA|42AA|, linc|3P|MSTRG.69505|MSTRG.69505.1:22.75|66AA|63AA|, linc|3P|MSTRG.69512|MSTRG.69512.1:1.21|181AA|93AA|]		0		0		0
NONCO7861	chr19	32032944	32045703	+	[TCONS_00482254]	[]	[TCONS_00482254]	3	[]	[]	[]	[Zebrafish]	[]			[linc|3P|MSTRG.69504|ENSDART00000161966:0.29|76AA|42AA|, linc|3P|MSTRG.69504|MSTRG.69504.1:2.92|87AA|42AA|, linc|3P|MSTRG.69505|MSTRG.69505.1:22.75|66AA|63AA|, linc|3P|MSTRG.69512|MSTRG.69512.1:1.21|181AA|93AA|]		0		0		0
NONCO7862	chr19	32079101	32084687	+	[TCONS_00482257, TCONS_00482255, TCONS_00482256]	[]	[TCONS_00482255, TCONS_00482256, TCONS_00482257]	5	[]	[]	[]	[Zebrafish]	[]			[linc|3P|MSTRG.69504|ENSDART00000161966:0.29|76AA|42AA|, linc|3P|MSTRG.69504|MSTRG.69504.1:2.92|87AA|42AA|, linc|3P|MSTRG.69505|MSTRG.69505.1:22.75|66AA|63AA|, linc|3P|MSTRG.69512|MSTRG.69512.1:1.21|181AA|93AA|]		0		0		0
NONCO619	chr1	218066241	218094146	+	[TCONS_00008142]	[]	[TCONS_00008142]	4	[]	[]	[]	[Zebrafish]	[]			[LongAUGORFlinc|3P|MSTRG.18901|ENSDART00000150595:5.03|228AA|105AA|, LongAUGORFlinc|3P|MSTRG.18905|ENSDART00000194158:0.46|156AA|149AA|]		0		0		0
NONCO5203	chr15	91565848	91579841	+	[TCONS_00320513, TCONS_00320514, TCONS_00320515]	[]	[TCONS_00320513, TCONS_00320514, TCONS_00320515]	6	[]	[]	[]	[Zebrafish]	[]			[EnsASCoding|3P|MSTRG.47970|MSTRG.47970.1:5.31|79AA|73AA|]		0		0		0
NONCO5251	chr15	102495087	102496615	+	[TCONS_00320798, TCONS_00320799]	[]	[TCONS_00320798, TCONS_00320799]	3	[]	[]	[]	[Zebrafish]	[]			[LongAUGORFEnsASCoding|3P|MSTRG.18790|MSTRG.18790.1:10.14|279AA|148AA|]		0		0		0
NONCO6581	chr17	32488755	32491270	+	[TCONS_00406458]	[]	[TCONS_00406458]	2	[]	[]	[]	[Zebrafish]	[]			[linc|3P|MSTRG.46301|ENSDART00000142375:1.49|126AA|46AA|, linc|3P|MSTRG.52009|ENSDART00000155567:1.88|121AA|60AA|]		0		0		0
NONCO6583	chr17	33640520	33651919	+	[TCONS_00406506, TCONS_00406505]	[]	[TCONS_00406505, TCONS_00406506]	4	[]	[]	[]	[Zebrafish]	[]			[linc|3P|MSTRG.62032|MSTRG.62032.2:3.97|64AA|64AA|]		0		0		0
NONCO6596	chr17	35078893	35082651	+	[TCONS_00406632]	[]	[TCONS_00406632]	3	[]	[]	[]	[Zebrafish]	[]			[LongORFlinc|3P|MSTRG.61845|ENSDART00000134236:0.1|357AA|0AA|, linc|3P|MSTRG.61846|ENSDART00000140462:12.0|100AA|0AA|]		0		0		0
NONCO6591	chr17	34488981	34490296	+	[TCONS_00406571]	[]	[TCONS_00406571]	2	[]	[]	[]	[Zebrafish]	[]			[LongAUGORFlinc|3P|MSTRG.48612|ENSDART00000150630:1.61|278AA|247AA|, linc|3P|MSTRG.48038|ENSDART00000161303:4.42|82AA|54AA|, linc|3P|MSTRG.48039|ENSDART00000168424:2.32|52AA|40AA|, linc|3P|MSTRG.48039|ENSDART00000172009:4.25|95AA|68AA|]		0		0		0
NONCO10662	chr22	26557875	26559180	-	[TCONS_00656540]	[]	[TCONS_00656540]	3	[]	[]	[]	[Zebrafish]	[]			[LongAUGORFlinc|3P|MSTRG.5043|MSTRG.5043.1:315.91|141AA|116AA|]		0		0		0
NONCO11997	chr4	174818402	174850676	+	[TCONS_00752503, TCONS_00752502]	[]	[TCONS_00752502, TCONS_00752503]	4	[]	[]	[]	[Zebrafish]	[]			[linc|3P|MSTRG.1660|ENSDART00000194127:0.18|114AA|77AA|, linc|3P|MSTRG.1660|ENSDART00000194782:0.19|108AA|71AA|]		0		0		0
NONCO5230	chr15	98825303	98829136	+	[TCONS_00320647]	[]	[TCONS_00320647]	3	[]	[]	[]	[Zebrafish]	[]			[EnsASCoding|3P|MSTRG.68056|MSTRG.68056.1:0.98|107AA|57AA|, LongORFlinc|3P|MSTRG.68063|MSTRG.68063.2:0.3|519AA|78AA|, LongORFlinc|3P|MSTRG.68063|MSTRG.68063.3:0.16|516AA|78AA|]		0		0		0
NONCO6565	chr17	30738235	30739439	+	[TCONS_00406411]	[]	[TCONS_00406411]	2	[]	[]	[]	[Zebrafish]	[]			[EnsASCoding|3P|MSTRG.51856|MSTRG.51856.1:110.69|104AA|59AA|]		0		0		0
NONCO5234	chr15	100331331	100333052	+	[TCONS_00320720]	[]	[TCONS_00320720]	4	[]	[]	[]	[Zebrafish]	[]			[linc|3P|MSTRG.25612|ENSDART00000137539:0.54|60AA|57AA|, linc|3P|MSTRG.25612|ENSDART00000147961:0.38|109AA|93AA|]		0		0		0
NONCO6560	chr17	30089458	30096067	+	[TCONS_00406338]	[]	[TCONS_00406338]	2	[]	[]	[]	[Zebrafish]	[]			[linc|3P|MSTRG.64493|ENSDART00000158263:28.71|92AA|69AA|, linc|3P|MSTRG.64493|MSTRG.64493.1:9.24|81AA|69AA|]		0		0		0
NONCO6561	chr17	30157749	30158769	+	[TCONS_00406339]	[]	[TCONS_00406339]	2	[]	[]	[]	[Zebrafish]	[]			[linc|3P|MSTRG.64493|ENSDART00000158263:28.71|92AA|69AA|, linc|3P|MSTRG.64493|MSTRG.64493.1:9.24|81AA|69AA|]		0		0		0
NONCO6566	chr17	30757985	30759860	+	[TCONS_00406412]	[]	[TCONS_00406412]	2	[]	[]	[]	[Zebrafish]	[]			[EnsASCoding|3P|MSTRG.51856|MSTRG.51856.1:110.69|104AA|59AA|]		0		0		0
NONCO7898	chr19	38307998	38317278	+	[TCONS_00482989, TCONS_00482987, TCONS_00482988, TCONS_00482990, TCONS_00482991]	[]	[TCONS_00482987, TCONS_00482988, TCONS_00482989, TCONS_00482990, TCONS_00482991]	6	[]	[]	[]	[Zebrafish]	[]			[EnsASCoding|3P|MSTRG.59478|MSTRG.59478.6:46.23|111AA|5AA|, LongAUGORFEnsASCoding|3P|MSTRG.59478|MSTRG.59478.1:106.87|245AA|231AA|, LongAUGORFEnsASCoding|3P|MSTRG.59478|MSTRG.59478.2:52.76|286AA|272AA|, LongAUGORFEnsASCoding|3P|MSTRG.59478|MSTRG.59478.3:51.93|245AA|231AA|, LongAUGORFEnsASCoding|3P|MSTRG.59478|MSTRG.59478.4:117.85|257AA|243AA|, LongAUGORFEnsASCoding|3P|MSTRG.59478|MSTRG.59478.5:12…		0		0		0
NONCO10652	chr22	24665313	24666102	-	[TCONS_00656456]	[]	[TCONS_00656456]	2	[]	[]	[]	[Zebrafish]	[]			[linc|3P|MSTRG.72826|MSTRG.72826.1:0.81|193AA|76AA|]		0		0		0
NONCO11984	chr4	165798155	165820117	+	[TCONS_00752361, TCONS_00752362, TCONS_00752360, TCONS_00752358, TCONS_00752359]	[]	[TCONS_00752358, TCONS_00752359, TCONS_00752360, TCONS_00752361, TCONS_00752362]	4	[]	[]	[]	[Zebrafish]	[]			[linc|3P|MSTRG.897|ENSDART00000142561:4.92|63AA|44AA|, linc|3P|MSTRG.897|ENSDART00000143303:7.74|73AA|49AA|, linc|3P|MSTRG.897|MSTRG.897.2:1.26|91AA|88AA|]		0		0		0
NONCO11983	chr4	165675215	165724947	+	[TCONS_00752356, TCONS_00752357]	[]	[TCONS_00752356, TCONS_00752357]	3	[]	[]	[]	[Zebrafish]	[]			[linc|3P|MSTRG.897|ENSDART00000142561:4.92|63AA|44AA|, linc|3P|MSTRG.897|ENSDART00000143303:7.74|73AA|49AA|, linc|3P|MSTRG.897|MSTRG.897.2:1.26|91AA|88AA|]		0		0		0
NONCO5240	chr15	101098881	101100003	+	[TCONS_00320737, TCONS_00320738]	[]	[TCONS_00320737, TCONS_00320738]	2	[]	[]	[]	[Zebrafish]	[]			[LongAUGORFEnsASCoding|3P|MSTRG.24919|MSTRG.24919.1:15.54|236AA|210AA|, LongAUGORFEnsASCoding|3P|MSTRG.24919|MSTRG.24919.2:0.65|202AA|113AA|, LongAUGORFEnsASCoding|3P|MSTRG.24919|MSTRG.24919.4:0.1|219AA|193AA|]		0		0		0
NONCO10646	chr22	23854680	23855789	-	[TCONS_00656365]	[]	[TCONS_00656365]	2	[]	[]	[]	[Zebrafish]	[]			[LongORFlinc|3P|MSTRG.38178|MSTRG.38178.1:2.71|358AA|35AA|, linc|3P|MSTRG.72826|MSTRG.72826.1:0.81|193AA|76AA|]		0		0		0
NONCO674	chr1	232295836	232321389	+	[TCONS_00008627]	[]	[TCONS_00008627]	3	[]	[]	[]	[Zebrafish]	[]			[LongAUGORFlinc|3P|MSTRG.12820|MSTRG.12820.1:0.53|336AA|179AA|, LongAUGORFlinc|3P|MSTRG.12822|MSTRG.12822.1:4.25|184AA|160AA|]		0		0		0
NONCO10644	chr22	23035262	23035797	-	[TCONS_00656345]	[]	[TCONS_00656345]	2	[]	[]	[]	[Zebrafish]	[]			[LongAUGORFlinc|3P|MSTRG.2864|MSTRG.2864.1:1.52|213AA|200AA|]		0		0		0
NONCO5296	chr15	30909200	30917976	-	[TCONS_00321094]	[]	[TCONS_00321094]	2	[]	[]	[]	[Zebrafish]	[]			[EnsASCoding|3P|MSTRG.21785|MSTRG.21785.1:33.65|163AA|40AA|, EnsASCoding|3P|MSTRG.21785|MSTRG.21785.2:26.83|83AA|31AA|, EnsASCoding|3P|MSTRG.21789|ENSDART00000168632:186.78|95AA|66AA|, EnsASCoding|3P|MSTRG.21791|MSTRG.21791.1:2.01|53AA|24AA|, EnsASCoding|3P|MSTRG.21792|MSTRG.21792.1:0.97|46AA|44AA|]		0		0		0
NONCO5299	chr15	32542502	32548326	-	[TCONS_00321135]	[]	[TCONS_00321135]	10	[]	[]	[]	[Zebrafish]	[]			[EnsASCoding|3P|MSTRG.47386|MSTRG.47386.1:2.52|176AA|52AA|, EnsShortNonCoding|3P|MSTRG.59289|MSTRG.59289.1:1.54|50AA|35AA|]		0		0		0
NONCO669	chr1	229644247	229650019	+	[TCONS_00008541]	[]	[TCONS_00008541]	3	[]	[]	[]	[Zebrafish]	[]			[EnsASCoding|3P|MSTRG.11674|ENSDART00000145797:6.92|105AA|97AA|, EnsASCoding|3P|MSTRG.11674|MSTRG.11674.1:0.42|105AA|97AA|, EnsASCoding|3P|MSTRG.11674|MSTRG.11674.3:6.38|86AA|63AA|, EnsASCoding|3P|MSTRG.2467|MSTRG.2467.1:26.89|105AA|78AA|, EnsASCoding|3P|MSTRG.2468|MSTRG.2468.1:1.27|53AA|46AA|, EnsASCoding|3P|MSTRG.2468|MSTRG.2468.2:5.03|51AA|46AA|]		0		0		0
NONCO10639	chr22	21389531	21399301	-	[TCONS_00656237]	[]	[TCONS_00656237]	4	[]	[]	[]	[Zebrafish]	[]			[EnsASCoding|3P|MSTRG.73113|MSTRG.73113.1:1.2|68AA|57AA|]		0		0		0
NONCO682	chr1	234765056	234770526	+	[TCONS_00008663]	[]	[TCONS_00008663]	2	[]	[]	[]	[Zebrafish]	[]			[linc|3P|MSTRG.7638|MSTRG.7638.1:0.95|107AA|42AA|]		0		0		0
NONCO680	chr1	234701043	234705834	+	[TCONS_00008660]	[]	[TCONS_00008660]	2	[]	[]	[]	[Zebrafish]	[]			[linc|3P|MSTRG.12835|MSTRG.12835.1:4.91|88AA|60AA|, linc|3P|MSTRG.7640|ENSDART00000172855:1.87|63AA|54AA|]		0		0		0
NONCO10630	chr22	20473205	20475156	-	[TCONS_00656160]	[]	[TCONS_00656160]	4	[]	[]	[]	[Zebrafish]	[]			[LongAUGORFlinc|3P|MSTRG.59757|MSTRG.59757.1:2.61|378AA|197AA|, linc|3P|MSTRG.59416|MSTRG.59416.1:4.17|40AA|33AA|, linc|3P|MSTRG.59757|MSTRG.59757.2:1.98|108AA|88AA|, linc|3P|MSTRG.59757|MSTRG.59757.3:0.99|93AA|62AA|, linc|3P|MSTRG.59757|MSTRG.59757.4:3.78|93AA|62AA|, linc|3P|MSTRG.59757|MSTRG.59757.5:6.26|93AA|62AA|]		0		0		0
NONCO687	chr1	235092977	235095736	+	[TCONS_00008671]	[]	[TCONS_00008671]	2	[]	[]	[]	[Zebrafish]	[]			[linc|3P|MSTRG.7638|MSTRG.7638.1:0.95|107AA|42AA|]		0		0		0
NONCO685	chr1	234845134	234855723	+	[TCONS_00008669]	[]	[TCONS_00008669]	4	[]	[]	[]	[Zebrafish]	[]			[linc|3P|MSTRG.7638|MSTRG.7638.1:0.95|107AA|42AA|]		0		0		0
NONCO686	chr1	234859788	234867390	+	[TCONS_00008670]	[]	[TCONS_00008670]	3	[]	[]	[]	[Zebrafish]	[]			[linc|3P|MSTRG.7638|MSTRG.7638.1:0.95|107AA|42AA|]		0		0		0
NONCO683	chr1	234780411	234783317	+	[TCONS_00008664]	[]	[TCONS_00008664]	2	[]	[]	[]	[Zebrafish]	[]			[linc|3P|MSTRG.7638|MSTRG.7638.1:0.95|107AA|42AA|]		0		0		0
NONCO684	chr1	234782034	234818922	+	[TCONS_00008665, TCONS_00008667, TCONS_00008666, TCONS_00008668]	[]	[TCONS_00008665, TCONS_00008666, TCONS_00008667, TCONS_00008668]	9	[]	[]	[]	[Zebrafish]	[]			[linc|3P|MSTRG.7638|MSTRG.7638.1:0.95|107AA|42AA|]		0		0		0
NONCO10631	chr22	20486311	20488882	-	[TCONS_00656161]	[]	[TCONS_00656161]	6	[]	[]	[]	[Zebrafish]	[]			[LongAUGORFlinc|3P|MSTRG.59757|MSTRG.59757.1:2.61|378AA|197AA|, linc|3P|MSTRG.59416|MSTRG.59416.1:4.17|40AA|33AA|, linc|3P|MSTRG.59757|MSTRG.59757.2:1.98|108AA|88AA|, linc|3P|MSTRG.59757|MSTRG.59757.3:0.99|93AA|62AA|, linc|3P|MSTRG.59757|MSTRG.59757.4:3.78|93AA|62AA|, linc|3P|MSTRG.59757|MSTRG.59757.5:6.26|93AA|62AA|]		0		0		0
NONCO10627	chr22	20186251	20192441	-	[TCONS_00656131]	[]	[TCONS_00656131]	4	[]	[]	[]	[Zebrafish]	[]			[linc|3P|MSTRG.59707|MSTRG.59707.1:4.74|48AA|27AA|, linc|3P|MSTRG.59726|ENSDART00000155613:3.83|144AA|50AA|]		0		0		0
NONCO11951	chr4	152180654	152184001	+	[TCONS_00752065]	[]	[TCONS_00752065]	5	[]	[]	[]	[Zebrafish]	[]			[EnsASCoding|3P|MSTRG.8407|MSTRG.8407.1:15.68|41AA|37AA|]		0		0		0
NONCO10615	chr22	17737748	17747623	-	[TCONS_00655915]	[]	[TCONS_00655915]	3	[]	[]	[]	[Zebrafish]	[]			[EnsASCoding|3P|MSTRG.48208|MSTRG.48208.1:0.3|64AA|36AA|, linc|3P|MSTRG.48207|MSTRG.48207.1:1.09|53AA|33AA|]		0		0		0
NONCO11949	chr4	150877359	150879724	+	[TCONS_00752037]	[]	[TCONS_00752037]	2	[]	[]	[]	[Zebrafish]	[]			[EnsASCoding|3P|MSTRG.1038|MSTRG.1038.1:0.2|117AA|68AA|, linc|3P|MSTRG.1039|ENSDART00000142281:0.27|72AA|62AA|]		0		0		0
NONCO5275	chr15	26295684	26297423	-	[TCONS_00320976]	[]	[TCONS_00320976]	2	[]	[]	[]	[Zebrafish]	[]			[linc|3P|MSTRG.65250|ENSDART00000194086:0.17|62AA|52AA|]		0		0		0
NONCO11942	chr4	147878589	147896609	+	[TCONS_00752008, TCONS_00752009]	[]	[TCONS_00752008, TCONS_00752009]	5	[]	[]	[]	[Zebrafish]	[]			[LongAUGORFlinc|3P|MSTRG.44522|MSTRG.44522.1:0.29|162AA|130AA||NearGap, LongAUGORFlinc|3P|MSTRG.44525|MSTRG.44525.2:2.6|243AA|233AA|, LongAUGORFlinc|3P|MSTRG.44525|MSTRG.44525.3:2.05|339AA|328AA|, LongAUGORFlinc|3P|MSTRG.44525|MSTRG.44525.4:1.7|593AA|583AA|]		0		0		0
NONCO5285	chr15	28820164	28824546	-	[TCONS_00321039]	[]	[TCONS_00321039]	4	[]	[]	[]	[Zebrafish]	[]			[EnsShortNonCoding|3P|MSTRG.59289|MSTRG.59289.1:1.54|50AA|35AA|]		0		0		0
NONCO5284	chr15	28699805	28702929	-	[TCONS_00321024]	[]	[TCONS_00321024]	3	[]	[]	[]	[Zebrafish]	[]			[EnsShortNonCoding|3P|MSTRG.59289|MSTRG.59289.1:1.54|50AA|35AA|]		0		0		0
NONCO11939	chr4	147162957	147164821	+	[TCONS_00752005]	[]	[TCONS_00752005]	2	[]	[]	[]	[Zebrafish]	[]			[linc|3P|MSTRG.44366|MSTRG.44366.1:1.95|113AA|94AA|]		0		0		0
NONCO11933	chr4	144833483	144903607	+	[TCONS_00751947, TCONS_00751944]	[]	[TCONS_00751944, TCONS_00751947]	9	[]	[]	[]	[Zebrafish]	[]			[linc|3P|MSTRG.44379|MSTRG.44379.1:43.28|67AA|0AA|, linc|3P|MSTRG.44380|MSTRG.44380.1:189.01|52AA|31AA|]		0		0		0
NONCO5287	chr15	28964522	28983577	-	[TCONS_00321045]	[]	[TCONS_00321045]	2	[]	[]	[]	[Zebrafish]	[]			[EnsShortNonCoding|3P|MSTRG.59289|MSTRG.59289.1:1.54|50AA|35AA|]		0		0		0
NONCO11935	chr4	145772723	145795939	+	[TCONS_00751959]	[]	[TCONS_00751959]	2	[]	[]	[]	[Zebrafish]	[]			[linc|3P|MSTRG.44379|MSTRG.44379.1:43.28|67AA|0AA|, linc|3P|MSTRG.44380|MSTRG.44380.1:189.01|52AA|31AA|]		0		0		0
NONCO5286	chr15	28924550	28927398	-	[TCONS_00321040]	[]	[TCONS_00321040]	3	[]	[]	[]	[Zebrafish]	[]			[EnsShortNonCoding|3P|MSTRG.59289|MSTRG.59289.1:1.54|50AA|35AA|]		0		0		0
NONCO14199	chr7	20135759	20170098	+	[TCONS_00903201]	[]	[TCONS_00903201]	5	[]	[]	[]	[Zebrafish]	[]			[LongORFlinc|3P|MSTRG.19638|ENSDART00000194717:1.33|404AA|20AA|, linc|3P|MSTRG.19635|MSTRG.19635.1:6.19|82AA|63AA|]		0		0		0
NONCO14195	chr7	19152096	19153894	+	[TCONS_00903195]	[]	[TCONS_00903195]	2	[]	[]	[]	[Zebrafish]	[]			[LongORFlinc|3P|MSTRG.19638|ENSDART00000194717:1.33|404AA|20AA|, linc|3P|MSTRG.19635|MSTRG.19635.1:6.19|82AA|63AA|]		0		0		0
NONCO14194	chr7	17719172	17720283	+	[TCONS_00903165]	[]	[TCONS_00903165]	2	[]	[]	[]	[Zebrafish]	[]			[LongAUGORFlinc|3P|MSTRG.27611|MSTRG.27611.2:13.67|570AA|547AA|, LongAUGORFlinc|3P|MSTRG.27611|MSTRG.27611.3:7.28|177AA|154AA|, LongORFlinc|3P|MSTRG.27611|MSTRG.27611.4:112.47|348AA|28AA|]		0		0		0
NONCO14196	chr7	19159555	19161539	+	[TCONS_00903196]	[]	[TCONS_00903196]	2	[]	[]	[]	[Zebrafish]	[]			[LongORFlinc|3P|MSTRG.19638|ENSDART00000194717:1.33|404AA|20AA|, linc|3P|MSTRG.19635|MSTRG.19635.1:6.19|82AA|63AA|]		0		0		0
NONCO11920	chr4	138728859	138737556	+	[TCONS_00751829]	[]	[TCONS_00751829]	2	[]	[]	[]	[Zebrafish]	[]			[linc|3P|MSTRG.15131|ENSDART00000173175:0.39|108AA|72AA|]		0		0		0
NONCO11918	chr4	138466884	138524584	+	[TCONS_00751828]	[]	[TCONS_00751828]	2	[]	[]	[]	[Zebrafish]	[]			[linc|3P|MSTRG.15131|ENSDART00000173175:0.39|108AA|72AA|]		0		0		0
NONCO11911	chr4	133512243	133599658	+	[TCONS_00751808]	[]	[TCONS_00751808]	4	[]	[]	[]	[Zebrafish]	[]			[LongAUGORFlinc|3P|MSTRG.15180|ENSDART00000194646:1.25|153AA|135AA||NearGap, LongAUGORFlinc|3P|MSTRG.15180|MSTRG.15180.1:0.31|208AA|190AA||NearGap, linc|3P|MSTRG.15180|ENSDART00000194634:0.22|94AA|55AA||NearGap, linc|3P|MSTRG.597|ENSDART00000165050:1.55|99AA|96AA|]		0		0		0
NONCO1740	chr10	102133371	102143125	+	[TCONS_00103271]	[]	[TCONS_00103271]	2	[]	[]	[]	[Zebrafish]	[]			[LongAUGORFlinc|3P|MSTRG.10238|MSTRG.10238.1:22.84|182AA|162AA|, LongAUGORFlinc|3P|MSTRG.10238|MSTRG.10238.2:55.69|299AA|176AA|, LongAUGORFlinc|3P|MSTRG.10238|MSTRG.10238.3:27.25|182AA|162AA|, LongAUGORFlinc|3P|MSTRG.10238|MSTRG.10238.4:37.37|232AA|171AA|, LongAUGORFlinc|3P|MSTRG.10238|MSTRG.10238.5:1.68|182AA|162AA|, LongAUGORFlinc|3P|MSTRG.10238|MSTRG.10238.6:3.04|182AA|162AA|, LongAUGORFlinc|3…		0		0		0
NONCO14193	chr7	17414490	17506288	+	[TCONS_00903164]	[]	[TCONS_00903164]	4	[]	[]	[]	[Zebrafish]	[]			[LongAUGORFlinc|3P|MSTRG.19641|ENSDART00000194218:1.87|214AA|214AA|, LongAUGORFlinc|3P|MSTRG.27611|MSTRG.27611.2:13.67|570AA|547AA|, LongAUGORFlinc|3P|MSTRG.27611|MSTRG.27611.3:7.28|177AA|154AA|, LongORFlinc|3P|MSTRG.27611|MSTRG.27611.4:112.47|348AA|28AA|]		0		0		0
NONCO1743	chr10	102936079	102953904	+	[TCONS_00103344]	[]	[TCONS_00103344]	6	[]	[]	[]	[Zebrafish]	[]			[linc|3P|MSTRG.1356|ENSDART00000149401:4.09|97AA|95AA|, linc|3P|MSTRG.1357|MSTRG.1357.1:1.03|74AA|32AA|]		0		0		0
NONCO14189	chr7	15728002	15735116	+	[TCONS_00903130]	[]	[TCONS_00903130]	2	[]	[]	[]	[Zebrafish]	[]			[LongAUGORFlinc|3P|MSTRG.29336|ENSDART00000139129:0.56|169AA|148AA|, LongAUGORFlinc|3P|MSTRG.29336|MSTRG.29336.1:9.04|417AA|320AA|, linc|3P|MSTRG.17730|MSTRG.17730.1:0.67|49AA|31AA|]		0		0		0
NONCO14184	chr7	13141015	13743774	+	[TCONS_00903121, TCONS_00903122]	[]	[TCONS_00903121, TCONS_00903122]	6	[]	[]	[]	[Zebrafish]	[]			[linc|3P|MSTRG.17712|MSTRG.17712.1:0.83|81AA|80AA|]		0		0		0
NONCO14185	chr7	13911480	13912138	+	[TCONS_00903123]	[]	[TCONS_00903123]	2	[]	[]	[]	[Zebrafish]	[]			[linc|3P|MSTRG.17712|MSTRG.17712.1:0.83|81AA|80AA|]		0		0		0
NONCO11905	chr4	129214087	129440549	+	[TCONS_00751766, TCONS_00751767, TCONS_00751764, TCONS_00751771]	[]	[TCONS_00751764, TCONS_00751766, TCONS_00751767, TCONS_00751771]	15	[]	[]	[]	[Zebrafish]	[]			[EnsASCoding|3P|MSTRG.22916|ENSDART00000155491:669.3|83AA|83AA|]		0		0		0
NONCO11906	chr4	130098540	130100249	+	[TCONS_00751791]	[]	[TCONS_00751791]	2	[]	[]	[]	[Zebrafish]	[]			[linc|3P|MSTRG.597|ENSDART00000165050:1.55|99AA|96AA|]		0		0		0
NONCO14177	chr7	10742302	10747033	+	[TCONS_00903061]	[]	[TCONS_00903061]	2	[]	[]	[]	[Zebrafish]	[]			[linc|3P|MSTRG.51014|ENSDART00000165944:2.06|63AA|62AA|]		0		0		0
NONCO1768	chr10	116569133	116570929	+	[TCONS_00103685]	[]	[TCONS_00103685]	2	[]	[]	[]	[Zebrafish]	[]			[EnsASCoding|3P|MSTRG.9476|MSTRG.9476.1:11.48|100AA|43AA|, EnsASCoding|3P|MSTRG.9476|MSTRG.9476.2:2.19|100AA|23AA|, EnsASCoding|3P|MSTRG.9476|MSTRG.9476.3:2.15|109AA|23AA|]		0		0		0
NONCO1767	chr10	116524546	116539662	+	[TCONS_00103683]	[]	[TCONS_00103683]	3	[]	[]	[]	[Zebrafish]	[]			[EnsASCoding|3P|MSTRG.9476|MSTRG.9476.1:11.48|100AA|43AA|, EnsASCoding|3P|MSTRG.9476|MSTRG.9476.2:2.19|100AA|23AA|, EnsASCoding|3P|MSTRG.9476|MSTRG.9476.3:2.15|109AA|23AA|]		0		0		0
NONCO14163	chr7	5515434	5519442	+	[TCONS_00902876]	[]	[TCONS_00902876]	2	[]	[]	[]	[Zebrafish]	[]			[EnsASCoding|3P|MSTRG.394|MSTRG.394.1:823.17|137AA|89AA|, EnsASCoding|3P|MSTRG.394|MSTRG.394.2:78.43|103AA|89AA|, EnsASCoding|3P|MSTRG.394|MSTRG.394.3:17.08|61AA|19AA|, linc|3P|MSTRG.52107|ENSDART00000154236:3.57|106AA|80AA|]		0		0		0
NONCO14169	chr7	7294784	7317410	+	[TCONS_00903005, TCONS_00903006, TCONS_00903007]	[]	[TCONS_00903005, TCONS_00903006, TCONS_00903007]	5	[]	[]	[]	[Zebrafish]	[]			[EnsASCoding|3P|MSTRG.21070|MSTRG.21070.3:4.53|64AA|12AA|, LongAUGORFEnsASCoding|3P|MSTRG.21070|MSTRG.21070.1:0.57|333AA|327AA|, linc|3P|MSTRG.21067|MSTRG.21067.2:13.16|83AA|54AA|, linc|3P|MSTRG.21075|MSTRG.21075.1:0.87|83AA|23AA|]		0		0		0
NONCO15485	chr8	33831218	33867113	-	[TCONS_00967160, TCONS_00967161]	[]	[TCONS_00967160, TCONS_00967161]	4	[]	[]	[]	[Zebrafish]	[]			[LongAUGORFlinc|3P|MSTRG.5077|MSTRG.5077.1:11.35|361AA|343AA||NearGap, LongORFlinc|3P|MSTRG.5078|MSTRG.5078.1:1.14|280AA|84AA|]		0		0		0
NONCO14152	chr7	1660289	1661041	+	[TCONS_00902724]	[]	[TCONS_00902724]	2	[]	[]	[]	[Zebrafish]	[]			[linc|3P|MSTRG.52198|ENSDART00000156448:29.48|65AA|55AA|, linc|3P|MSTRG.52201|ENSDART00000156307:0.61|98AA|64AA|, linc|3P|MSTRG.52203|ENSDART00000155738:9.32|118AA|68AA|]		0		0		0
NONCO1786	chr10	122938213	122945480	+	[TCONS_00103846]	[]	[TCONS_00103846]	2	[]	[]	[]	[Zebrafish]	[]			[EnsASCoding|3P|MSTRG.12689|MSTRG.12689.1:1.74|105AA|94AA|, LongAUGORFlinc|3P|MSTRG.12662|MSTRG.12662.1:2.4|199AA|176AA|, LongAUGORFlinc|3P|MSTRG.12677|MSTRG.12677.3:0.81|236AA|145AA|, LongORFlinc|3P|MSTRG.12664|MSTRG.12664.1:0.63|266AA|82AA|, linc|3P|MSTRG.12677|MSTRG.12677.1:0.68|78AA|70AA|, linc|3P|MSTRG.12677|MSTRG.12677.2:0.25|112AA|99AA|]		0		0		0
NONCO1787	chr10	123495817	123499245	+	[TCONS_00103848]	[]	[TCONS_00103848]	3	[]	[]	[]	[Zebrafish]	[]			[linc|3P|MSTRG.12704|MSTRG.12704.1:0.16|111AA|87AA||NearGap]		0		0		0
NONCO1745	chr10	103070774	103071262	+	[TCONS_00103350]	[]	[TCONS_00103350]	2	[]	[]	[]	[Zebrafish]	[]			[linc|3P|MSTRG.11881|MSTRG.11881.2:0.5|98AA|94AA|, linc|3P|MSTRG.11881|MSTRG.11881.3:0.25|88AA|81AA|]		0		0		0
NONCO14133	chr6	170575756	170585850	-	[TCONS_00857872]	[]	[TCONS_00857872]	3	[]	[]	[]	[Zebrafish]	[]			[LongAUGORFlinc|3P|MSTRG.11015|MSTRG.11015.2:2.49|373AA|278AA|, LongAUGORFlinc|3P|MSTRG.11015|MSTRG.11015.3:0.56|373AA|278AA|]		0		0		0
NONCO14132	chr6	170563421	170571657	-	[TCONS_00857871]	[]	[TCONS_00857871]	3	[]	[]	[]	[Zebrafish]	[]			[LongAUGORFlinc|3P|MSTRG.11015|MSTRG.11015.2:2.49|373AA|278AA|, LongAUGORFlinc|3P|MSTRG.11015|MSTRG.11015.3:0.56|373AA|278AA|]		0		0		0
NONCO15461	chr8	23583843	23600555	-	[TCONS_00966869]	[]	[TCONS_00966869]	3	[]	[]	[]	[Zebrafish]	[]			[LongAUGORFEnsASCoding|3P|MSTRG.4968|MSTRG.4968.1:99.0|132AA|110AA||NearGap]		0		0		0
NONCO15462	chr8	24027469	24034593	-	[TCONS_00966875]	[]	[TCONS_00966875]	3	[]	[]	[]	[Zebrafish]	[]			[EnsASCoding|3P|MSTRG.60552|MSTRG.60552.1:3.58|77AA|61AA|]		0		0		0
NONCO14131	chr6	170209413	170210198	-	[TCONS_00857870]	[]	[TCONS_00857870]	2	[]	[]	[]	[Zebrafish]	[]			[LongAUGORFlinc|3P|MSTRG.11015|MSTRG.11015.2:2.49|373AA|278AA|, LongAUGORFlinc|3P|MSTRG.11015|MSTRG.11015.3:0.56|373AA|278AA|]		0		0		0
NONCO14130	chr6	170188885	170198921	-	[TCONS_00857869]	[]	[TCONS_00857869]	2	[]	[]	[]	[Zebrafish]	[]			[LongAUGORFlinc|3P|MSTRG.11015|MSTRG.11015.2:2.49|373AA|278AA|, LongAUGORFlinc|3P|MSTRG.11015|MSTRG.11015.3:0.56|373AA|278AA|]		0		0		0
NONCO14137	chr7	149596	155465	+	[TCONS_00902614, TCONS_00902617, TCONS_00902616, TCONS_00902618]	[]	[TCONS_00902614, TCONS_00902616, TCONS_00902617, TCONS_00902618]	3	[]	[]	[]	[Zebrafish]	[]			[LongAUGORFlinc|3P|MSTRG.53165|MSTRG.53165.1:2.3|307AA|293AA|, LongAUGORFlinc|3P|MSTRG.53166|MSTRG.53166.1:2.21|138AA|123AA|, LongAUGORFlinc|3P|MSTRG.53173|MSTRG.53173.1:0.47|911AA|321AA|, LongAUGORFlinc|3P|MSTRG.53173|MSTRG.53173.3:0.74|859AA|321AA|, LongAUGORFlinc|3P|MSTRG.53173|MSTRG.53173.4:2.08|704AA|277AA|, LongORFlinc|3P|MSTRG.9043|MSTRG.9043.1:0.36|202AA|64AA|, linc|3P|MSTRG.53170|MSTRG.5…		0		0		0
NONCO15469	chr8	26112398	26114144	-	[TCONS_00966910]	[]	[TCONS_00966910]	2	[]	[]	[]	[Zebrafish]	[]			[LongAUGORFlinc|3P|MSTRG.3905|MSTRG.3905.1:11.2|312AA|283AA|, LongAUGORFlinc|3P|MSTRG.71699|MSTRG.71699.1:63.33|1017AA|775AA|, LongORFlinc|3P|MSTRG.71699|MSTRG.71699.2:0.85|441AA|0AA|]		0		0		0
NONCO14136	chr7	77037	80418	+	[TCONS_00902613]	[]	[TCONS_00902613]	2	[]	[]	[]	[Zebrafish]	[]			[LongAUGORFlinc|3P|MSTRG.53165|MSTRG.53165.1:2.3|307AA|293AA|, LongAUGORFlinc|3P|MSTRG.53166|MSTRG.53166.1:2.21|138AA|123AA|, LongAUGORFlinc|3P|MSTRG.53173|MSTRG.53173.1:0.47|911AA|321AA|, LongAUGORFlinc|3P|MSTRG.53173|MSTRG.53173.3:0.74|859AA|321AA|, LongAUGORFlinc|3P|MSTRG.53173|MSTRG.53173.4:2.08|704AA|277AA|, LongORFlinc|3P|MSTRG.9043|MSTRG.9043.1:0.36|202AA|64AA|, linc|3P|MSTRG.53170|MSTRG.5…		0		0		0
NONCO14138	chr7	174919	176013	+	[TCONS_00902619]	[]	[TCONS_00902619]	3	[]	[]	[]	[Zebrafish]	[]			[LongAUGORFlinc|3P|MSTRG.53165|MSTRG.53165.1:2.3|307AA|293AA|, LongAUGORFlinc|3P|MSTRG.53166|MSTRG.53166.1:2.21|138AA|123AA|, LongAUGORFlinc|3P|MSTRG.53173|MSTRG.53173.1:0.47|911AA|321AA|, LongAUGORFlinc|3P|MSTRG.53173|MSTRG.53173.3:0.74|859AA|321AA|, LongAUGORFlinc|3P|MSTRG.53173|MSTRG.53173.4:2.08|704AA|277AA|, LongORFlinc|3P|MSTRG.9043|MSTRG.9043.1:0.36|202AA|64AA|, linc|3P|MSTRG.53170|MSTRG.5…		0		0		0
NONCO1763	chr10	114648493	114665870	+	[TCONS_00103621]	[]	[TCONS_00103621]	3	[]	[]	[]	[Zebrafish]	[]			[linc|3P|MSTRG.9527|MSTRG.9527.1:0.92|66AA|53AA|]		0		0		0
NONCO16785	chrX	47132764	47133789	-	[TCONS_01059546]	[]	[TCONS_01059546]	2	[]	[]	[]	[Zebrafish]	[]			[EnsASCoding|3P|MSTRG.71837|MSTRG.71837.1:27.03|105AA|79AA|, EnsASCoding|3P|MSTRG.71837|MSTRG.71837.2:85.78|122AA|19AA|]		0		0		0
NONCO14124	chr6	169696565	169698054	-	[TCONS_00857840]	[]	[TCONS_00857840]	2	[]	[]	[]	[Zebrafish]	[]			[linc|3P|MSTRG.9505|ENSDART00000153004:0.16|73AA|48AA|]		0		0		0
NONCO15452	chr8	20810155	20831388	-	[TCONS_00966742]	[]	[TCONS_00966742]	2	[]	[]	[]	[Zebrafish]	[]			[EnsASCoding|3P|MSTRG.3925|MSTRG.3925.1:20.97|58AA|54AA|, EnsASCoding|3P|MSTRG.3925|MSTRG.3925.2:161.59|58AA|54AA|, EnsASCoding|3P|MSTRG.3925|MSTRG.3925.3:136.89|58AA|54AA|, EnsASCoding|3P|MSTRG.3925|MSTRG.3925.4:77.87|58AA|54AA|, EnsASCoding|3P|MSTRG.3926|MSTRG.3926.1:219.02|39AA|27AA|, EnsASCoding|3P|MSTRG.3926|MSTRG.3926.2:219.02|39AA|27AA|, EnsASCoding|3P|MSTRG.3926|MSTRG.3926.3:535.82|39AA|2…		0		0		0
NONCO14123	chr6	169686628	169689311	-	[TCONS_00857838, TCONS_00857837]	[]	[TCONS_00857837, TCONS_00857838]	3	[]	[]	[]	[Zebrafish]	[]			[linc|3P|MSTRG.9505|ENSDART00000153004:0.16|73AA|48AA|]		0		0		0
NONCO15451	chr8	20513201	20557645	-	[TCONS_00966740, TCONS_00966739]	[]	[TCONS_00966739, TCONS_00966740]	3	[]	[]	[]	[Zebrafish]	[]			[EnsASCoding|3P|MSTRG.3925|MSTRG.3925.1:20.97|58AA|54AA|, EnsASCoding|3P|MSTRG.3925|MSTRG.3925.2:161.59|58AA|54AA|, EnsASCoding|3P|MSTRG.3925|MSTRG.3925.3:136.89|58AA|54AA|, EnsASCoding|3P|MSTRG.3925|MSTRG.3925.4:77.87|58AA|54AA|, EnsASCoding|3P|MSTRG.3926|MSTRG.3926.1:219.02|39AA|27AA|, EnsASCoding|3P|MSTRG.3926|MSTRG.3926.2:219.02|39AA|27AA|, EnsASCoding|3P|MSTRG.3926|MSTRG.3926.3:535.82|39AA|2…		0		0		0
NONCO14125	chr6	169770092	169788480	-	[TCONS_00857841, TCONS_00857842]	[]	[TCONS_00857841, TCONS_00857842]	3	[]	[]	[]	[Zebrafish]	[]			[linc|3P|MSTRG.9505|ENSDART00000153004:0.16|73AA|48AA|]		0		0		0
NONCO16787	chrX	47298134	47299173	-	[TCONS_01059549]	[]	[TCONS_01059549]	2	[]	[]	[]	[Zebrafish]	[]			[EnsASCoding|3P|MSTRG.71837|MSTRG.71837.1:27.03|105AA|79AA|, EnsASCoding|3P|MSTRG.71837|MSTRG.71837.2:85.78|122AA|19AA|]		0		0		0
NONCO14113	chr6	168080305	168084467	-	[TCONS_00857799]	[]	[TCONS_00857799]	4	[]	[]	[]	[Zebrafish]	[]			[LongAUGORFlinc|3P|MSTRG.36426|MSTRG.36426.2:0.79|126AA|107AA|]		0		0		0
NONCO16772	chrX	39260505	39294078	-	[TCONS_01059420]	[]	[TCONS_01059420]	4	[]	[]	[]	[Zebrafish]	[]			[LongAUGORFlinc|3P|MSTRG.40605|ENSDART00000167615:0.35|219AA|140AA|, linc|3P|MSTRG.40605|MSTRG.40605.1:1.2|114AA|84AA|, linc|3P|MSTRG.40605|MSTRG.40605.3:0.2|130AA|46AA|, linc|3P|MSTRG.40605|MSTRG.40605.4:0.19|130AA|46AA|]		0		0		0
NONCO14112	chr6	168067519	168079950	-	[TCONS_00857798]	[]	[TCONS_00857798]	3	[]	[]	[]	[Zebrafish]	[]			[LongAUGORFlinc|3P|MSTRG.36426|MSTRG.36426.2:0.79|126AA|107AA|]		0		0		0
NONCO16773	chrX	39696789	39707612	-	[TCONS_01059423]	[]	[TCONS_01059423]	2	[]	[]	[]	[Zebrafish]	[]			[LongAUGORFlinc|3P|MSTRG.40605|ENSDART00000167615:0.35|219AA|140AA|, linc|3P|MSTRG.40605|MSTRG.40605.1:1.2|114AA|84AA|, linc|3P|MSTRG.40605|MSTRG.40605.3:0.2|130AA|46AA|, linc|3P|MSTRG.40605|MSTRG.40605.4:0.19|130AA|46AA|]		0		0		0
NONCO16770	chrX	39164209	39186616	-	[TCONS_01059418, TCONS_01059417]	[]	[TCONS_01059417, TCONS_01059418]	4	[]	[]	[]	[Zebrafish]	[]			[LongAUGORFlinc|3P|MSTRG.40605|ENSDART00000167615:0.35|219AA|140AA|, linc|3P|MSTRG.40605|MSTRG.40605.1:1.2|114AA|84AA|, linc|3P|MSTRG.40605|MSTRG.40605.3:0.2|130AA|46AA|, linc|3P|MSTRG.40605|MSTRG.40605.4:0.19|130AA|46AA|]		0		0		0
NONCO16771	chrX	39226538	39251028	-	[TCONS_01059419]	[]	[TCONS_01059419]	6	[]	[]	[]	[Zebrafish]	[]			[LongAUGORFlinc|3P|MSTRG.40605|ENSDART00000167615:0.35|219AA|140AA|, linc|3P|MSTRG.40605|MSTRG.40605.1:1.2|114AA|84AA|, linc|3P|MSTRG.40605|MSTRG.40605.3:0.2|130AA|46AA|, linc|3P|MSTRG.40605|MSTRG.40605.4:0.19|130AA|46AA|]		0		0		0
NONCO14115	chr6	168377261	168380456	-	[TCONS_00857808]	[]	[TCONS_00857808]	3	[]	[]	[]	[Zebrafish]	[]			[EnsASCoding|3P|MSTRG.35805|ENSDART00000155488:0.88|118AA|43AA|, LongAUGORFlinc|3P|MSTRG.36426|MSTRG.36426.2:0.79|126AA|107AA|]		0		0		0
NONCO14114	chr6	168224555	168227389	-	[TCONS_00857804, TCONS_00857806, TCONS_00857803]	[]	[TCONS_00857803, TCONS_00857804, TCONS_00857806]	2	[]	[]	[]	[Zebrafish]	[]			[LongAUGORFlinc|3P|MSTRG.36426|MSTRG.36426.2:0.79|126AA|107AA|]		0		0		0
NONCO14117	chr6	168625958	168627197	-	[TCONS_00857820]	[]	[TCONS_00857820]	2	[]	[]	[]	[Zebrafish]	[]			[LongAUGORFlinc|3P|MSTRG.12547|MSTRG.12547.2:63.85|302AA|206AA|]		0		0		0
NONCO14116	chr6	168393501	168397757	-	[TCONS_00857810, TCONS_00857809]	[]	[TCONS_00857809, TCONS_00857810]	4	[]	[]	[]	[Zebrafish]	[]			[EnsASCoding|3P|MSTRG.35805|ENSDART00000155488:0.88|118AA|43AA|, LongAUGORFlinc|3P|MSTRG.36426|MSTRG.36426.2:0.79|126AA|107AA|]		0		0		0
NONCO14100	chr6	164007614	164009197	-	[TCONS_00857708]	[]	[TCONS_00857708]	2	[]	[]	[]	[Zebrafish]	[]			[EnsASCoding|3P|MSTRG.10949|MSTRG.10949.1:264.53|77AA|55AA||NearGap, EnsASCoding|3P|MSTRG.10949|MSTRG.10949.2:5.75|76AA|47AA||NearGap, LongAUGORFEnsASCoding|3P|MSTRG.10911|MSTRG.10911.1:3.8|555AA|109AA|, LongAUGORFEnsASCoding|3P|MSTRG.10911|MSTRG.10911.2:5.88|459AA|109AA|, LongAUGORFEnsASCoding|3P|MSTRG.10912|MSTRG.10912.1:37.29|435AA|233AA|]		0		0		0
NONCO14102	chr6	164767521	164769677	-	[TCONS_00857711]	[]	[TCONS_00857711]	2	[]	[]	[]	[Zebrafish]	[]			[EnsASCoding|3P|MSTRG.10949|MSTRG.10949.1:264.53|77AA|55AA||NearGap, EnsASCoding|3P|MSTRG.10949|MSTRG.10949.2:5.75|76AA|47AA||NearGap]		0		0		0
NONCO14101	chr6	164529651	164530726	-	[TCONS_00857710]	[]	[TCONS_00857710]	2	[]	[]	[]	[Zebrafish]	[]			[EnsASCoding|3P|MSTRG.10949|MSTRG.10949.1:264.53|77AA|55AA||NearGap, EnsASCoding|3P|MSTRG.10949|MSTRG.10949.2:5.75|76AA|47AA||NearGap]		0		0		0
NONCO16762	chrX	27061023	27417114	-	[TCONS_01059316, TCONS_01059320, TCONS_01059317, TCONS_01059318]	[]	[TCONS_01059316, TCONS_01059317, TCONS_01059318, TCONS_01059320]	15	[]	[]	[]	[Zebrafish]	[]			[LongAUGORFlinc|3P|MSTRG.10711|MSTRG.10711.1:5.57|141AA|102AA|]		0		0		0
NONCO14108	chr6	166319132	166401701	-	[TCONS_00857728, TCONS_00857729, TCONS_00857730, TCONS_00857733, TCONS_00857732]	[]	[TCONS_00857728, TCONS_00857729, TCONS_00857730, TCONS_00857732, TCONS_00857733]	6	[]	[]	[]	[Zebrafish]	[]			[EnsASCoding|3P|MSTRG.10949|MSTRG.10949.1:264.53|77AA|55AA||NearGap, EnsASCoding|3P|MSTRG.10949|MSTRG.10949.2:5.75|76AA|47AA||NearGap]		0		0		0
NONCO16769	chrX	39085355	39159040	-	[TCONS_01059416]	[]	[TCONS_01059416]	3	[]	[]	[]	[Zebrafish]	[]			[LongAUGORFlinc|3P|MSTRG.40605|ENSDART00000167615:0.35|219AA|140AA|, linc|3P|MSTRG.40605|MSTRG.40605.1:1.2|114AA|84AA|, linc|3P|MSTRG.40605|MSTRG.40605.3:0.2|130AA|46AA|, linc|3P|MSTRG.40605|MSTRG.40605.4:0.19|130AA|46AA|]		0		0		0
NONCO14106	chr6	166186688	166188674	-	[TCONS_00857725]	[]	[TCONS_00857725]	2	[]	[]	[]	[Zebrafish]	[]			[EnsASCoding|3P|MSTRG.10949|MSTRG.10949.1:264.53|77AA|55AA||NearGap, EnsASCoding|3P|MSTRG.10949|MSTRG.10949.2:5.75|76AA|47AA||NearGap]		0		0		0
NONCO16751	chrX	17988316	18122764	-	[TCONS_01059186]	[]	[TCONS_01059186]	5	[]	[]	[]	[Zebrafish]	[]			[EnsASCoding|3P|MSTRG.22830|ENSDART00000154734:36.29|47AA|41AA|]		0		0		0
NONCO15411	chr8	9037760	9040029	-	[TCONS_00966372]	[]	[TCONS_00966372]	2	[]	[]	[]	[Zebrafish]	[]			[linc|3P|MSTRG.59653|ENSDART00000162718:11.7|93AA|88AA|, linc|3P|MSTRG.59653|MSTRG.59653.1:18.61|114AA|88AA|]		0		0		0
NONCO15414	chr8	9229479	9293715	-	[TCONS_00966375, TCONS_00966376, TCONS_00966377]	[]	[TCONS_00966375, TCONS_00966376, TCONS_00966377]	8	[]	[]	[]	[Zebrafish]	[]			[linc|3P|MSTRG.59653|ENSDART00000162718:11.7|93AA|88AA|, linc|3P|MSTRG.59653|MSTRG.59653.1:18.61|114AA|88AA|]		0		0		0
NONCO15412	chr8	9112858	9117805	-	[TCONS_00966373]	[]	[TCONS_00966373]	2	[]	[]	[]	[Zebrafish]	[]			[linc|3P|MSTRG.59653|ENSDART00000162718:11.7|93AA|88AA|, linc|3P|MSTRG.59653|MSTRG.59653.1:18.61|114AA|88AA|]		0		0		0
NONCO15413	chr8	9208747	9215951	-	[TCONS_00966374]	[]	[TCONS_00966374]	3	[]	[]	[]	[Zebrafish]	[]			[linc|3P|MSTRG.59653|ENSDART00000162718:11.7|93AA|88AA|, linc|3P|MSTRG.59653|MSTRG.59653.1:18.61|114AA|88AA|]		0		0		0
NONCO7912	chr19	40074681	40077129	+	[TCONS_00483242]	[]	[TCONS_00483242]	3	[]	[]	[]	[Zebrafish]	[]			[LongAUGORFlinc|3P|MSTRG.22280|MSTRG.22280.1:0.99|151AA|126AA|, LongAUGORFlinc|3P|MSTRG.25015|ENSDART00000194033:0.64|162AA|126AA|, LongAUGORFlinc|3P|MSTRG.25015|ENSDART00000194912:0.37|135AA|127AA|, linc|3P|MSTRG.17562|MSTRG.17562.1:0.64|80AA|63AA|, linc|3P|MSTRG.17562|MSTRG.17562.2:0.84|74AA|57AA|, linc|3P|MSTRG.22285|ENSDART00000194802:0.35|115AA|84AA|]		0		0		0
NONCO7913	chr19	40129324	40133041	+	[TCONS_00483249, TCONS_00483250, TCONS_00483251]	[]	[TCONS_00483249, TCONS_00483250, TCONS_00483251]	4	[]	[]	[]	[Zebrafish]	[]			[LongAUGORFlinc|3P|MSTRG.22280|MSTRG.22280.1:0.99|151AA|126AA|, LongAUGORFlinc|3P|MSTRG.25015|ENSDART00000194033:0.64|162AA|126AA|, LongAUGORFlinc|3P|MSTRG.25015|ENSDART00000194912:0.37|135AA|127AA|, linc|3P|MSTRG.17562|MSTRG.17562.1:0.64|80AA|63AA|, linc|3P|MSTRG.17562|MSTRG.17562.2:0.84|74AA|57AA|, linc|3P|MSTRG.22285|ENSDART00000194802:0.35|115AA|84AA|]		0		0		0
NONCO7914	chr19	40170013	40186898	+	[TCONS_00483258, TCONS_00483259, TCONS_00483260, TCONS_00483261, TCONS_00483262, TCONS_00483256, TCONS_00483257, TCONS_00483255]	[]	[TCONS_00483255, TCONS_00483256, TCONS_00483257, TCONS_00483258, TCONS_00483259, TCONS_00483260, TCONS_00483261, TCONS_00483262]	8	[]	[]	[]	[Zebrafish]	[]			[LongAUGORFlinc|3P|MSTRG.22280|MSTRG.22280.1:0.99|151AA|126AA|, LongAUGORFlinc|3P|MSTRG.25015|ENSDART00000194033:0.64|162AA|126AA|, LongAUGORFlinc|3P|MSTRG.25015|ENSDART00000194912:0.37|135AA|127AA|, linc|3P|MSTRG.17562|MSTRG.17562.1:0.64|80AA|63AA|, linc|3P|MSTRG.17562|MSTRG.17562.2:0.84|74AA|57AA|, linc|3P|MSTRG.22285|ENSDART00000194802:0.35|115AA|84AA|]		0		0		0
NONCO7911	chr19	40043673	40045996	+	[TCONS_00483241]	[]	[TCONS_00483241]	2	[]	[]	[]	[Zebrafish]	[]			[LongAUGORFlinc|3P|MSTRG.22280|MSTRG.22280.1:0.99|151AA|126AA|, LongAUGORFlinc|3P|MSTRG.25015|ENSDART00000194033:0.64|162AA|126AA|, LongAUGORFlinc|3P|MSTRG.25015|ENSDART00000194912:0.37|135AA|127AA|, linc|3P|MSTRG.17562|MSTRG.17562.1:0.64|80AA|63AA|, linc|3P|MSTRG.17562|MSTRG.17562.2:0.84|74AA|57AA|, linc|3P|MSTRG.22285|ENSDART00000194802:0.35|115AA|84AA|]		0		0		0
NONCO16730	chrX	4545240	4551613	-	[TCONS_01058965]	[]	[TCONS_01058965]	3	[]	[]	[]	[Zebrafish]	[]			[LongAUGORFEnsASCoding|3P|MSTRG.77015|MSTRG.77015.1:4.62|928AA|924AA|]		0		0		0
NONCO16731	chrX	5571461	5644346	-	[TCONS_01058970, TCONS_01058969]	[]	[TCONS_01058969, TCONS_01058970]	4	[]	[]	[]	[Zebrafish]	[]			[LongAUGORFEnsASCoding|3P|MSTRG.77015|MSTRG.77015.1:4.62|928AA|924AA|]		0		0		0
NONCO15407	chr8	8314418	8318847	-	[TCONS_00966361]	[]	[TCONS_00966361]	3	[]	[]	[]	[Zebrafish]	[]			[LongAUGORFlinc|3P|MSTRG.3732|ENSDART00000142865:136.51|170AA|138AA|, LongAUGORFlinc|3P|MSTRG.3732|MSTRG.3732.1:38.89|356AA|341AA|, LongAUGORFlinc|3P|MSTRG.3732|MSTRG.3732.2:79.54|205AA|202AA|, LongAUGORFlinc|3P|MSTRG.3732|MSTRG.3732.4:4.9|356AA|341AA|]		0		0		0
NONCO15408	chr8	8413247	8418475	-	[TCONS_00966362]	[]	[TCONS_00966362]	2	[]	[]	[]	[Zebrafish]	[]			[LongAUGORFlinc|3P|MSTRG.3732|ENSDART00000142865:136.51|170AA|138AA|, LongAUGORFlinc|3P|MSTRG.3732|MSTRG.3732.1:38.89|356AA|341AA|, LongAUGORFlinc|3P|MSTRG.3732|MSTRG.3732.2:79.54|205AA|202AA|, LongAUGORFlinc|3P|MSTRG.3732|MSTRG.3732.4:4.9|356AA|341AA|]		0		0		0
NONCO15406	chr8	8272199	8282142	-	[TCONS_00966359, TCONS_00966360]	[]	[TCONS_00966359, TCONS_00966360]	3	[]	[]	[]	[Zebrafish]	[]			[LongAUGORFlinc|3P|MSTRG.3732|ENSDART00000142865:136.51|170AA|138AA|, LongAUGORFlinc|3P|MSTRG.3732|MSTRG.3732.1:38.89|356AA|341AA|, LongAUGORFlinc|3P|MSTRG.3732|MSTRG.3732.2:79.54|205AA|202AA|, LongAUGORFlinc|3P|MSTRG.3732|MSTRG.3732.4:4.9|356AA|341AA|]		0		0		0
NONCO15404	chr8	8093524	8102189	-	[TCONS_00966352, TCONS_00966354, TCONS_00966355, TCONS_00966357]	[]	[TCONS_00966352, TCONS_00966354, TCONS_00966355, TCONS_00966357]	10	[]	[]	[]	[Zebrafish]	[]			[LongAUGORFlinc|3P|MSTRG.3732|ENSDART00000142865:136.51|170AA|138AA|, LongAUGORFlinc|3P|MSTRG.3732|MSTRG.3732.1:38.89|356AA|341AA|, LongAUGORFlinc|3P|MSTRG.3732|MSTRG.3732.2:79.54|205AA|202AA|, LongAUGORFlinc|3P|MSTRG.3732|MSTRG.3732.4:4.9|356AA|341AA|]		0		0		0
NONCO15401	chr8	7847936	7855043	-	[TCONS_00966336]	[]	[TCONS_00966336]	2	[]	[]	[]	[Zebrafish]	[]			[LongAUGORFlinc|3P|MSTRG.3732|ENSDART00000142865:136.51|170AA|138AA|, LongAUGORFlinc|3P|MSTRG.3732|MSTRG.3732.1:38.89|356AA|341AA|, LongAUGORFlinc|3P|MSTRG.3732|MSTRG.3732.2:79.54|205AA|202AA|, LongAUGORFlinc|3P|MSTRG.3732|MSTRG.3732.4:4.9|356AA|341AA|]		0		0		0
NONCO16729	chrX	3847909	3855896	-	[TCONS_01058963]	[TCONS_01058963]	[TCONS_01058963]	2	[Zebrafish]	[Zebrafish]	[]	[Zebrafish]	[]	[EnsASCoding|3P|MSTRG.46360|ENSDART00000154443:1.15|74AA|47AA|, EnsASCoding|3P|MSTRG.46360|ENSDART00000154555:0.57|74AA|47AA|]		[LongAUGORFEnsASCoding|3P|MSTRG.77015|MSTRG.77015.1:4.62|928AA|924AA|, linc|3P|MSTRG.1440|ENSDART00000135926:3.76|84AA|17AA|, linc|3P|MSTRG.1440|ENSDART00000149792:1.18|120AA|6AA|]		1	3855820-3855858;	1	3855692-3855896;	38
NONCO7923	chr19	42106089	42112339	+	[TCONS_00483561, TCONS_00483562]	[]	[TCONS_00483561, TCONS_00483562]	5	[]	[]	[]	[Zebrafish]	[]			[LongAUGORFlinc|3P|MSTRG.16401|MSTRG.16401.1:6.99|654AA|290AA|]		0		0		0
NONCO7926	chr19	42656720	42661675	+	[TCONS_00483630]	[]	[TCONS_00483630]	2	[]	[]	[]	[Zebrafish]	[]			[LongORFEnsASCoding|3P|MSTRG.27824|MSTRG.27824.1:1.33|244AA|36AA|, linc|3P|MSTRG.19185|MSTRG.19185.1:2.8|93AA|0AA|]		0		0		0
NONCO7921	chr19	42037565	42043266	+	[TCONS_00483547, TCONS_00483544, TCONS_00483549, TCONS_00483550, TCONS_00483551]	[]	[TCONS_00483544, TCONS_00483547, TCONS_00483549, TCONS_00483550, TCONS_00483551]	3	[]	[]	[]	[Zebrafish]	[]			[LongAUGORFlinc|3P|MSTRG.16401|MSTRG.16401.1:6.99|654AA|290AA|]		0		0		0
NONCO16727	chrX	3771050	3800358	-	[TCONS_01058959, TCONS_01058958, TCONS_01058957]	[TCONS_01058957]	[TCONS_01058957, TCONS_01058958, TCONS_01058959]	6	[Zebrafish]	[Zebrafish]	[]	[Zebrafish]	[]	[EnsASCoding|3P|MSTRG.46360|ENSDART00000154443:1.15|74AA|47AA|, EnsASCoding|3P|MSTRG.46360|ENSDART00000154555:0.57|74AA|47AA|]		[LongAUGORFEnsASCoding|3P|MSTRG.77015|MSTRG.77015.1:4.62|928AA|924AA|, linc|3P|MSTRG.1440|ENSDART00000135926:3.76|84AA|17AA|, linc|3P|MSTRG.1440|ENSDART00000149792:1.18|120AA|6AA|]		1	3778962-3779000;	1	3778830-3779037;	38
NONCO16728	chrX	3809478	3838787	-	[TCONS_01058962, TCONS_01058961, TCONS_01058960]	[TCONS_01058960]	[TCONS_01058960, TCONS_01058961, TCONS_01058962]	5	[Zebrafish]	[Zebrafish]	[]	[Zebrafish]	[]	[EnsASCoding|3P|MSTRG.46360|ENSDART00000154443:1.15|74AA|47AA|, EnsASCoding|3P|MSTRG.46360|ENSDART00000154555:0.57|74AA|47AA|]		[LongAUGORFEnsASCoding|3P|MSTRG.77015|MSTRG.77015.1:4.62|928AA|924AA|, linc|3P|MSTRG.1440|ENSDART00000135926:3.76|84AA|17AA|, linc|3P|MSTRG.1440|ENSDART00000149792:1.18|120AA|6AA|]		1	3817388-3817426;	1	3817256-3817463;	38
NONCO16724	chrX	3030940	3031637	-	[TCONS_01058942]	[]	[TCONS_01058942]	2	[]	[]	[]	[Zebrafish]	[]			[LongAUGORFlinc|3P|MSTRG.5116|MSTRG.5116.1:213.0|116AA|100AA|, LongAUGORFlinc|3P|MSTRG.5116|MSTRG.5116.2:0.46|116AA|100AA|]		0		0		0
NONCO16719	chrX	969237	970836	-	[TCONS_01058892]	[]	[TCONS_01058892]	3	[]	[]	[]	[Zebrafish]	[]			[linc|3P|MSTRG.76161|ENSDART00000194101:0.38|92AA|89AA|, linc|3P|MSTRG.76161|MSTRG.76161.2:0.14|88AA|85AA|, linc|3P|MSTRG.76161|MSTRG.76161.4:0.16|89AA|86AA|]		0		0		0
NONCO16713	chrX	153882819	153883599	+	[TCONS_01058796]	[]	[TCONS_01058796]	2	[]	[]	[]	[Zebrafish]	[]			[EnsASCoding|3P|MSTRG.60212|MSTRG.60212.2:1.49|141AA|40AA|, LongAUGORFEnsASCoding|3P|MSTRG.60212|MSTRG.60212.1:1.17|122AA|103AA|, LongAUGORFlinc|3P|MSTRG.4967|MSTRG.4967.7:0.63|141AA|125AA|, LongAUGORFlinc|3P|MSTRG.4967|MSTRG.4967.8:3.71|141AA|125AA|, LongAUGORFlinc|3P|MSTRG.60213|MSTRG.60213.1:1.29|393AA|392AA|]		0		0		0
NONCO16710	chrX	152876148	152878380	+	[TCONS_01058600]	[]	[TCONS_01058600]	2	[]	[]	[]	[Zebrafish]	[]			[EnsASCoding|3P|MSTRG.71859|MSTRG.71859.1:0.17|106AA|67AA|]		0		0		0
NONCO6619	chr17	39479678	39485797	+	[TCONS_00406992]	[]	[TCONS_00406992]	8	[]	[]	[]	[Zebrafish]	[]			[EnsASCoding|3P|MSTRG.6213|MSTRG.6213.1:6.18|79AA|10AA|]		0		0		0
NONCO14527	chr7	152133979	152140272	+	[TCONS_00907411]	[]	[TCONS_00907411]	2	[]	[]	[]	[Zebrafish]	[]			[linc|3P|MSTRG.31643|MSTRG.31643.1:0.37|63AA|18AA|]		0		0		0
NONCO15857	chr9	37079892	37090466	+	[TCONS_01009276, TCONS_01009275, TCONS_01009274, TCONS_01009273, TCONS_01009272, TCONS_01009271]	[]	[TCONS_01009271, TCONS_01009272, TCONS_01009273, TCONS_01009274, TCONS_01009275, TCONS_01009276]	4	[]	[]	[]	[Zebrafish]	[]			[linc|3P|MSTRG.965|ENSDART00000137138:3.32|100AA|63AA|]		0		0		0
NONCO15853	chr9	35930008	35937148	+	[TCONS_01009231]	[]	[TCONS_01009231]	3	[]	[]	[]	[Zebrafish]	[]			[LongAUGORFlinc|3P|MSTRG.45139|MSTRG.45139.1:2.06|210AA|195AA|]		0		0		0
NONCO6620	chr17	39490883	39491985	+	[TCONS_00406993]	[]	[TCONS_00406993]	2	[]	[]	[]	[Zebrafish]	[]			[EnsASCoding|3P|MSTRG.6213|MSTRG.6213.1:6.18|79AA|10AA|]		0		0		0
NONCO6628	chr17	41277626	41305688	+	[TCONS_00407243, TCONS_00407242, TCONS_00407241]	[]	[TCONS_00407241, TCONS_00407242, TCONS_00407243]	10	[]	[]	[]	[Zebrafish]	[]			[EnsASCoding|3P|MSTRG.50978|ENSDART00000165552:0.24|120AA|24AA|]		0		0		0
NONCO15840	chr9	33662163	33662661	+	[TCONS_01009056]	[]	[TCONS_01009056]	2	[]	[]	[]	[Zebrafish]	[]			[EnsASCoding|3P|MSTRG.19935|MSTRG.19935.1:48.19|152AA|95AA|, LongAUGORFEnsASCoding|3P|MSTRG.19936|MSTRG.19936.1:311.45|345AA|341AA|]		0		0		0
NONCO767	chr1	3539753	3541307	-	[TCONS_00009467]	[]	[TCONS_00009467]	3	[]	[]	[]	[Zebrafish]	[]			[linc|3P|MSTRG.73727|MSTRG.73727.1:0.53|71AA|54AA|]		0		0		0
NONCO14514	chr7	148346638	148347332	+	[TCONS_00907097]	[]	[TCONS_00907097]	2	[]	[]	[]	[Zebrafish]	[]			[LongAUGORFlinc|3P|MSTRG.45849|ENSDART00000153858:7.38|160AA|148AA|, LongAUGORFlinc|3P|MSTRG.45852|ENSDART00000154989:0.81|155AA|132AA|, LongAUGORFlinc|3P|MSTRG.45852|ENSDART00000156534:9.8|155AA|132AA|]		0		0		0
NONCO15843	chr9	33719687	33722553	+	[TCONS_01009063]	[]	[TCONS_01009063]	2	[]	[]	[]	[Zebrafish]	[]			[EnsASCoding|3P|MSTRG.19935|MSTRG.19935.1:48.19|152AA|95AA|, LongAUGORFEnsASCoding|3P|MSTRG.19936|MSTRG.19936.1:311.45|345AA|341AA|]		0		0		0
NONCO15838	chr9	33580692	33605289	+	[TCONS_01009048, TCONS_01009047]	[]	[TCONS_01009047, TCONS_01009048]	6	[]	[]	[]	[Zebrafish]	[]			[EnsASCoding|3P|MSTRG.19935|MSTRG.19935.1:48.19|152AA|95AA|, LongAUGORFEnsASCoding|3P|MSTRG.19936|MSTRG.19936.1:311.45|345AA|341AA|]		0		0		0
NONCO15839	chr9	33649044	33649612	+	[TCONS_01009055]	[]	[TCONS_01009055]	2	[]	[]	[]	[Zebrafish]	[]			[EnsASCoding|3P|MSTRG.19935|MSTRG.19935.1:48.19|152AA|95AA|, LongAUGORFEnsASCoding|3P|MSTRG.19936|MSTRG.19936.1:311.45|345AA|341AA|]		0		0		0
NONCO5305	chr15	33595857	33602860	-	[TCONS_00321187, TCONS_00321186]	[]	[TCONS_00321186, TCONS_00321187]	4	[]	[]	[]	[Zebrafish]	[]			[LongAUGORFEnsShortNonCoding|3P|MSTRG.21805|ENSDART00000165365:7.41|136AA|135AA|]		0		0		0
NONCO14504	chr7	142389236	142389691	+	[TCONS_00906944]	[]	[TCONS_00906944]	2	[]	[]	[]	[Zebrafish]	[]			[EnsASCoding|3P|MSTRG.19935|MSTRG.19935.1:48.19|152AA|95AA|, LongAUGORFEnsASCoding|3P|MSTRG.19936|MSTRG.19936.1:311.45|345AA|341AA|, LongAUGORFlinc|3P|MSTRG.48548|MSTRG.48548.1:4.1|460AA|390AA|, LongORFlinc|3P|MSTRG.24656|MSTRG.24656.1:3.38|206AA|99AA|]		0		0		0
NONCO14503	chr7	142349248	142349699	+	[TCONS_00906937]	[]	[TCONS_00906937]	2	[]	[]	[]	[Zebrafish]	[]			[EnsASCoding|3P|MSTRG.19935|MSTRG.19935.1:48.19|152AA|95AA|, LongAUGORFEnsASCoding|3P|MSTRG.19936|MSTRG.19936.1:311.45|345AA|341AA|, LongAUGORFlinc|3P|MSTRG.48548|MSTRG.48548.1:4.1|460AA|390AA|, LongORFlinc|3P|MSTRG.24656|MSTRG.24656.1:3.38|206AA|99AA|]		0		0		0
NONCO15837	chr9	33402854	33409946	+	[TCONS_01009036]	[]	[TCONS_01009036]	3	[]	[]	[]	[Zebrafish]	[]			[linc|3P|MSTRG.38162|MSTRG.38162.1:0.52|62AA|59AA|]		0		0		0
NONCO14506	chr7	142419211	142419752	+	[TCONS_00906946]	[]	[TCONS_00906946]	2	[]	[]	[]	[Zebrafish]	[]			[EnsASCoding|3P|MSTRG.19935|MSTRG.19935.1:48.19|152AA|95AA|, LongAUGORFEnsASCoding|3P|MSTRG.19936|MSTRG.19936.1:311.45|345AA|341AA|, LongAUGORFlinc|3P|MSTRG.48548|MSTRG.48548.1:4.1|460AA|390AA|, LongORFlinc|3P|MSTRG.24656|MSTRG.24656.1:3.38|206AA|99AA|]		0		0		0
NONCO14505	chr7	142403510	142403995	+	[TCONS_00906945]	[]	[TCONS_00906945]	2	[]	[]	[]	[Zebrafish]	[]			[EnsASCoding|3P|MSTRG.19935|MSTRG.19935.1:48.19|152AA|95AA|, LongAUGORFEnsASCoding|3P|MSTRG.19936|MSTRG.19936.1:311.45|345AA|341AA|, LongAUGORFlinc|3P|MSTRG.48548|MSTRG.48548.1:4.1|460AA|390AA|, LongORFlinc|3P|MSTRG.24656|MSTRG.24656.1:3.38|206AA|99AA|]		0		0		0
NONCO773	chr1	5146518	5150959	-	[TCONS_00009506]	[]	[TCONS_00009506]	4	[]	[]	[]	[Zebrafish]	[]			[linc|3P|MSTRG.72380|ENSDART00000194644:0.4|109AA|36AA|, linc|3P|MSTRG.72380|ENSDART00000194993:0.37|83AA|28AA|, linc|3P|MSTRG.72380|MSTRG.72380.2:0.16|88AA|82AA|]		0		0		0
NONCO774	chr1	5647427	5728355	-	[TCONS_00009507]	[]	[TCONS_00009507]	2	[]	[]	[]	[Zebrafish]	[]			[linc|3P|MSTRG.72380|ENSDART00000194644:0.4|109AA|36AA|, linc|3P|MSTRG.72380|ENSDART00000194993:0.37|83AA|28AA|, linc|3P|MSTRG.72380|MSTRG.72380.2:0.16|88AA|82AA|]		0		0		0
NONCO14502	chr7	142344426	142344887	+	[TCONS_00906936]	[]	[TCONS_00906936]	2	[]	[]	[]	[Zebrafish]	[]			[EnsASCoding|3P|MSTRG.19935|MSTRG.19935.1:48.19|152AA|95AA|, LongAUGORFEnsASCoding|3P|MSTRG.19936|MSTRG.19936.1:311.45|345AA|341AA|, LongAUGORFlinc|3P|MSTRG.48548|MSTRG.48548.1:4.1|460AA|390AA|, LongORFlinc|3P|MSTRG.24656|MSTRG.24656.1:3.38|206AA|99AA|]		0		0		0
NONCO14501	chr7	141985578	141988698	+	[TCONS_00906925]	[]	[TCONS_00906925]	2	[]	[]	[]	[Zebrafish]	[]			[EnsASCoding|3P|MSTRG.19935|MSTRG.19935.1:48.19|152AA|95AA|, LongAUGORFEnsASCoding|3P|MSTRG.19936|MSTRG.19936.1:311.45|345AA|341AA|, LongAUGORFlinc|3P|MSTRG.48548|MSTRG.48548.1:4.1|460AA|390AA|, LongORFlinc|3P|MSTRG.24656|MSTRG.24656.1:3.38|206AA|99AA|]		0		0		0
NONCO7931	chr19	43657430	43665014	+	[TCONS_00483679]	[]	[TCONS_00483679]	3	[]	[]	[]	[Zebrafish]	[]			[linc|3P|MSTRG.21353|MSTRG.21353.1:2.19|125AA|57AA|]		0		0		0
NONCO789	chr1	9242065	9262678	-	[TCONS_00009690]	[]	[TCONS_00009690]	3	[]	[]	[]	[Zebrafish]	[]			[EnsShortNonCoding|3P|MSTRG.43419|ENSDART00000146709:2.21|85AA|46AA|, EnsShortNonCoding|3P|MSTRG.43419|MSTRG.43419.1:2.13|92AA|77AA|]		0		0		0
NONCO786	chr1	8278249	8280589	-	[TCONS_00009642]	[]	[TCONS_00009642]	2	[]	[]	[]	[Zebrafish]	[]			[LongAUGORFEnsASCoding|3P|MSTRG.7412|MSTRG.7412.1:1.12|601AA|518AA|, LongORFlinc|3P|MSTRG.7412|MSTRG.7412.2:0.98|489AA|5AA|]		0		0		0
NONCO7940	chr19	44971857	44977444	+	[TCONS_00483816]	[]	[TCONS_00483816]	2	[]	[]	[]	[Zebrafish]	[]			[EnsASCoding|3P|MSTRG.20005|MSTRG.20005.1:30.54|103AA|49AA|, EnsASCoding|3P|MSTRG.20005|MSTRG.20005.2:39.24|94AA|27AA|, EnsASCoding|3P|MSTRG.20005|MSTRG.20005.3:60.51|97AA|47AA|, EnsASCoding|3P|MSTRG.20005|MSTRG.20005.4:1162.05|129AA|15AA|]		0		0		0
NONCO6614	chr17	38673277	38683254	+	[TCONS_00406967, TCONS_00406966]	[]	[TCONS_00406966, TCONS_00406967]	5	[]	[]	[]	[Zebrafish]	[]			[linc|3P|MSTRG.64092|ENSDART00000151128:2.67|99AA|96AA|]		0		0		0
NONCO6615	chr17	38959995	38965548	+	[TCONS_00406969]	[]	[TCONS_00406969]	3	[]	[]	[]	[Zebrafish]	[]			[linc|3P|MSTRG.40648|MSTRG.40648.1:2.64|79AA|75AA|]		0		0		0
NONCO6611	chr17	37700243	37721160	+	[TCONS_00406781, TCONS_00406779]	[]	[TCONS_00406779, TCONS_00406781]	8	[]	[]	[]	[Zebrafish]	[]			[LongAUGORFlinc|3P|MSTRG.8821|MSTRG.8821.1:1.88|287AA|151AA|, LongAUGORFlinc|3P|MSTRG.8821|MSTRG.8821.2:2.65|134AA|133AA|]		0		0		0
NONCO7992	chr19	52196592	52215640	+	[TCONS_00484856, TCONS_00484867, TCONS_00484866, TCONS_00484865, TCONS_00484864, TCONS_00484859, TCONS_00484858, TCONS_00484869, TCONS_00484857, TCONS_00484868, TCONS_00484863, TCONS_00484860]	[]	[TCONS_00484856, TCONS_00484857, TCONS_00484858, TCONS_00484859, TCONS_00484860, TCONS_00484863, TCONS_00484864, TCONS_00484865, TCONS_00484866, TCONS_00484867, TCONS_00484868, TCONS_00484869]	8	[]	[]	[]	[Zebrafish]	[]			[linc|3P|MSTRG.19912|ENSDART00000155654:0.7|97AA|48AA|]		0		0		0
NONCO6662	chr17	46537731	46543402	+	[TCONS_00407753]	[]	[TCONS_00407753]	2	[]	[]	[]	[Zebrafish]	[]			[EnsASCoding|3P|MSTRG.9378|ENSDART00000170435:8.96|85AA|85AA|, linc|3P|MSTRG.9378|ENSDART00000153090:5.48|120AA|82AA|]		0		0		0
NONCO4001	chr13	57888872	57890043	+	[TCONS_00255693]	[]	[TCONS_00255693]	2	[]	[]	[]	[Zebrafish]	[]			[linc|3P|MSTRG.7086|ENSDART00000171761:0.2|94AA|94AA|, linc|3P|MSTRG.7086|MSTRG.7086.1:0.11|96AA|94AA|, linc|3P|MSTRG.7091|MSTRG.7091.2:0.75|65AA|63AA||NearGap]		0		0		0
NONCO7991	chr19	52097691	52109403	+	[TCONS_00484849, TCONS_00484848, TCONS_00484847]	[]	[TCONS_00484847, TCONS_00484848, TCONS_00484849]	5	[]	[]	[]	[Zebrafish]	[]			[linc|3P|MSTRG.19912|ENSDART00000155654:0.7|97AA|48AA|]		0		0		0
NONCO4006	chr13	61491175	61494141	+	[TCONS_00255715]	[]	[TCONS_00255715]	2	[]	[]	[]	[Zebrafish]	[]			[linc|3P|MSTRG.7523|MSTRG.7523.2:0.55|112AA|42AA|]		0		0		0
NONCO4005	chr13	61259332	61268662	+	[TCONS_00255714, TCONS_00255713]	[]	[TCONS_00255713, TCONS_00255714]	4	[]	[]	[]	[Zebrafish]	[]			[linc|3P|MSTRG.7523|MSTRG.7523.2:0.55|112AA|42AA|]		0		0		0
NONCO6665	chr17	46706036	46712294	+	[TCONS_00407776, TCONS_00407775]	[]	[TCONS_00407775, TCONS_00407776]	3	[]	[]	[]	[Zebrafish]	[]			[EnsASCoding|3P|MSTRG.51161|MSTRG.51161.10:1.31|45AA|36AA|, LongAUGORFEnsASCoding|3P|MSTRG.51161|MSTRG.51161.1:0.82|252AA|243AA|, LongAUGORFlinc|3P|MSTRG.51161|MSTRG.51161.2:1.46|221AA|220AA|, LongAUGORFlinc|3P|MSTRG.51161|MSTRG.51161.3:2.97|171AA|170AA|, linc|3P|MSTRG.51161|ENSDART00000157300:0.14|88AA|73AA|, linc|3P|MSTRG.51161|MSTRG.51161.11:1.3|88AA|73AA|, linc|3P|MSTRG.51161|MSTRG.51161.4:0.…		0		0		0
NONCO6666	chr17	46760728	46781844	+	[TCONS_00407777]	[]	[TCONS_00407777]	3	[]	[]	[]	[Zebrafish]	[]			[LongAUGORFEnsASCoding|3P|MSTRG.51161|MSTRG.51161.1:0.82|252AA|243AA|, LongAUGORFlinc|3P|MSTRG.51161|MSTRG.51161.2:1.46|221AA|220AA|, LongAUGORFlinc|3P|MSTRG.51161|MSTRG.51161.3:2.97|171AA|170AA|]		0		0		0
NONCO6667	chr17	46782359	46784708	+	[TCONS_00407778, TCONS_00407779]	[]	[TCONS_00407778, TCONS_00407779]	2	[]	[]	[]	[Zebrafish]	[]			[LongAUGORFEnsASCoding|3P|MSTRG.51161|MSTRG.51161.1:0.82|252AA|243AA|, LongAUGORFlinc|3P|MSTRG.51161|MSTRG.51161.2:1.46|221AA|220AA|, LongAUGORFlinc|3P|MSTRG.51161|MSTRG.51161.3:2.97|171AA|170AA|]		0		0		0
NONCO15800	chr9	10613201	10620420	+	[TCONS_01008757]	[]	[TCONS_01008757]	3	[]	[]	[]	[Zebrafish]	[]			[linc|3P|MSTRG.877|MSTRG.877.1:3.02|97AA|65AA|]		0		0		0
NONCO6674	chr17	47325600	47336024	+	[TCONS_00407860, TCONS_00407858, TCONS_00407859]	[]	[TCONS_00407858, TCONS_00407859, TCONS_00407860]	5	[]	[]	[]	[Zebrafish]	[]			[EnsASCoding|3P|MSTRG.50764|MSTRG.50764.1:264.99|111AA|70AA|]		0		0		0
NONCO716	chr1	246853348	246855123	+	[TCONS_00008915]	[]	[TCONS_00008915]	2	[]	[]	[]	[Zebrafish]	[]			[LongORFlinc|3P|MSTRG.22342|MSTRG.22342.1:1.28|224AA|7AA|, linc|3P|MSTRG.22348|MSTRG.22348.1:0.44|83AA|57AA|]		0		0		0
NONCO4017	chr13	67946518	67954108	+	[TCONS_00255733]	[]	[TCONS_00255733]	3	[]	[]	[]	[Zebrafish]	[]			[linc|3P|MSTRG.63828|MSTRG.63828.1:2.3|105AA|97AA|, linc|3P|MSTRG.63841|MSTRG.63841.1:3.06|158AA|75AA|, linc|3P|MSTRG.63841|MSTRG.63841.2:0.82|80AA|64AA|]		0		0		0
NONCO6679	chr17	47911600	47913816	+	[TCONS_00407902]	[]	[TCONS_00407902]	2	[]	[]	[]	[Zebrafish]	[]			[LongAUGORFEnsASCoding|3P|MSTRG.8514|MSTRG.8514.2:4.61|288AA|191AA|, LongAUGORFEnsASCoding|3P|MSTRG.8514|MSTRG.8514.3:2.34|663AA|654AA|, LongORFlinc|3P|MSTRG.8514|MSTRG.8514.1:5.69|693AA|70AA|, linc|3P|MSTRG.8500|ENSDART00000153286:0.6|67AA|56AA|, linc|3P|MSTRG.8500|MSTRG.8500.1:0.54|77AA|66AA|]		0		0		0
NONCO5309	chr15	34943335	34947965	-	[TCONS_00321269]	[]	[TCONS_00321269]	4	[]	[]	[]	[Zebrafish]	[]			[LongAUGORFlinc|3P|MSTRG.23982|MSTRG.23982.1:5.02|567AA|196AA||NearGap]		0		0		0
NONCO724	chr1	248855491	248862411	+	[TCONS_00009004]	[]	[TCONS_00009004]	4	[]	[]	[]	[Zebrafish]	[]			[LongAUGORFEnsASCoding|3P|MSTRG.29116|MSTRG.29116.1:18.89|353AA|339AA|]		0		0		0
NONCO6647	chr17	43580625	43612076	+	[TCONS_00407477, TCONS_00407475]	[]	[TCONS_00407475, TCONS_00407477]	3	[]	[]	[]	[Zebrafish]	[]			[LongAUGORFEnsASCoding|3P|MSTRG.51057|ENSDART00000154240:2.77|115AA|111AA|, linc|3P|MSTRG.51059|MSTRG.51059.1:1.36|186AA|68AA|]		0		0		0
NONCO6648	chr17	43623169	43640596	+	[TCONS_00407479, TCONS_00407478, TCONS_00407480, TCONS_00407481]	[]	[TCONS_00407478, TCONS_00407479, TCONS_00407480, TCONS_00407481]	5	[]	[]	[]	[Zebrafish]	[]			[LongAUGORFEnsASCoding|3P|MSTRG.51057|ENSDART00000154240:2.77|115AA|111AA|, linc|3P|MSTRG.51059|MSTRG.51059.1:1.36|186AA|68AA|]		0		0		0
NONCO6649	chr17	43630220	43631171	+	[TCONS_00407482]	[]	[TCONS_00407482]	2	[]	[]	[]	[Zebrafish]	[]			[LongAUGORFEnsASCoding|3P|MSTRG.51057|ENSDART00000154240:2.77|115AA|111AA|, linc|3P|MSTRG.51059|MSTRG.51059.1:1.36|186AA|68AA|]		0		0		0
NONCO5319	chr15	38363827	38364884	-	[TCONS_00321342]	[]	[TCONS_00321342]	2	[]	[]	[]	[Zebrafish]	[]			[linc|3P|MSTRG.24062|MSTRG.24062.1:0.32|73AA|44AA|]		0		0		0
NONCO5318	chr15	37657227	37783009	-	[TCONS_00321339]	[]	[TCONS_00321339]	4	[]	[]	[]	[Zebrafish]	[]			[linc|3P|MSTRG.24062|MSTRG.24062.1:0.32|73AA|44AA|]		0		0		0
NONCO7982	chr19	51702110	51704705	+	[TCONS_00484805]	[]	[TCONS_00484805]	3	[]	[]	[]	[Zebrafish]	[]			[LongAUGORFlinc|3P|MSTRG.21192|MSTRG.21192.3:2.32|232AA|218AA|, LongAUGORFlinc|3P|MSTRG.21192|MSTRG.21192.4:1.25|135AA|121AA|, linc|3P|MSTRG.21192|MSTRG.21192.1:5.36|32AA|29AA|, linc|3P|MSTRG.21192|MSTRG.21192.2:1.2|81AA|61AA|]		0		0		0
NONCO7983	chr19	51714365	51715344	+	[TCONS_00484806]	[]	[TCONS_00484806]	3	[]	[]	[]	[Zebrafish]	[]			[LongAUGORFlinc|3P|MSTRG.21192|MSTRG.21192.3:2.32|232AA|218AA|, LongAUGORFlinc|3P|MSTRG.21192|MSTRG.21192.4:1.25|135AA|121AA|, linc|3P|MSTRG.21192|MSTRG.21192.1:5.36|32AA|29AA|, linc|3P|MSTRG.21192|MSTRG.21192.2:1.2|81AA|61AA|]		0		0		0
NONCO6653	chr17	44344777	44346060	+	[TCONS_00407545]	[]	[TCONS_00407545]	2	[]	[]	[]	[Zebrafish]	[]			[LongAUGORFlinc|3P|MSTRG.8454|MSTRG.8454.1:42.22|154AA|111AA|]		0		0		0
NONCO5320	chr15	38431795	38519088	-	[TCONS_00321344, TCONS_00321345]	[]	[TCONS_00321344, TCONS_00321345]	4	[]	[]	[]	[Zebrafish]	[]			[linc|3P|MSTRG.24062|MSTRG.24062.1:0.32|73AA|44AA|]		0		0		0
NONCO5326	chr15	39592618	39602983	-	[TCONS_00321368, TCONS_00321369]	[]	[TCONS_00321368, TCONS_00321369]	4	[]	[]	[]	[Zebrafish]	[]			[LongAUGORFEnsASCoding|3P|MSTRG.35728|MSTRG.35728.2:2.24|120AA|114AA|, LongAUGORFlinc|3P|MSTRG.35728|MSTRG.35728.4:0.41|107AA|104AA|, linc|3P|MSTRG.35726|MSTRG.35726.1:0.26|58AA|43AA|, linc|3P|MSTRG.35728|MSTRG.35728.3:1.29|98AA|63AA|]		0		0		0
NONCO6658	chr17	45940707	45942556	+	[TCONS_00407662]	[]	[TCONS_00407662]	2	[]	[]	[]	[Zebrafish]	[]			[linc|3P|MSTRG.2980|ENSDART00000136944:0.35|59AA|33AA|, linc|3P|MSTRG.2980|ENSDART00000158729:0.67|70AA|33AA|, linc|3P|MSTRG.2980|ENSDART00000163907:1.78|72AA|67AA|, linc|3P|MSTRG.2980|ENSDART00000170202:0.61|59AA|24AA|, linc|3P|MSTRG.2980|ENSDART00000170836:0.91|51AA|42AA|]		0		0		0
NONCO7989	chr19	52011826	52012565	+	[TCONS_00484837, TCONS_00484836]	[]	[TCONS_00484836, TCONS_00484837]	2	[]	[]	[]	[Zebrafish]	[]			[linc|3P|MSTRG.19912|ENSDART00000155654:0.7|97AA|48AA|]		0		0		0
NONCO5325	chr15	39480638	39486510	-	[TCONS_00321366]	[]	[TCONS_00321366]	2	[]	[]	[]	[Zebrafish]	[]			[LongAUGORFEnsASCoding|3P|MSTRG.35728|MSTRG.35728.2:2.24|120AA|114AA|, LongAUGORFlinc|3P|MSTRG.35728|MSTRG.35728.4:0.41|107AA|104AA|, linc|3P|MSTRG.35726|MSTRG.35726.1:0.26|58AA|43AA|, linc|3P|MSTRG.35728|MSTRG.35728.3:1.29|98AA|63AA|]		0		0		0
NONCO5323	chr15	39048754	39051614	-	[TCONS_00321360]	[]	[TCONS_00321360]	4	[]	[]	[]	[Zebrafish]	[]			[LongAUGORFEnsASCoding|3P|MSTRG.35728|MSTRG.35728.2:2.24|120AA|114AA|, LongAUGORFlinc|3P|MSTRG.35728|MSTRG.35728.4:0.41|107AA|104AA|, linc|3P|MSTRG.35726|MSTRG.35726.1:0.26|58AA|43AA|, linc|3P|MSTRG.35728|MSTRG.35728.3:1.29|98AA|63AA|]		0		0		0
NONCO7986	chr19	51897741	51906904	+	[TCONS_00484829]	[]	[TCONS_00484829]	2	[]	[]	[]	[Zebrafish]	[]			[linc|3P|MSTRG.19912|ENSDART00000155654:0.7|97AA|48AA|]		0		0		0
NONCO5327	chr15	39804606	39812055	-	[TCONS_00321371, TCONS_00321372]	[]	[TCONS_00321371, TCONS_00321372]	4	[]	[]	[]	[Zebrafish]	[]			[LongAUGORFEnsASCoding|3P|MSTRG.35728|MSTRG.35728.2:2.24|120AA|114AA|, LongAUGORFlinc|3P|MSTRG.35728|MSTRG.35728.4:0.41|107AA|104AA|, linc|3P|MSTRG.35726|MSTRG.35726.1:0.26|58AA|43AA|, linc|3P|MSTRG.35728|MSTRG.35728.3:1.29|98AA|63AA|]		0		0		0
NONCO5384	chr15	53093810	53097139	-	[TCONS_00322150]	[TCONS_00322150]	[TCONS_00322150]	3	[Zebrafish]	[]	[Zebrafish]	[Zebrafish]	[]		[linc|3P|MSTRG.26321|ENSDART00000143735:75.48|90AA|67AA|]	[linc|3P|MSTRG.26321|ENSDART00000143735:5.36|90AA|67AA|]		1	53096690-53097139;	1	53096690-53097139;	449
NONCO4051	chr13	88795121	88888337	+	[TCONS_00255912]	[]	[TCONS_00255912]	5	[]	[]	[]	[Zebrafish]	[]			[EnsShortNonCoding|3P|MSTRG.76923|ENSDART00000194224:1.37|78AA|74AA||NearGap, EnsShortNonCoding|3P|MSTRG.76923|MSTRG.76923.1:7.27|95AA|80AA||NearGap, EnsShortNonCoding|3P|MSTRG.76923|MSTRG.76923.2:1.66|78AA|74AA||NearGap, LongAUGORFlinc|3P|MSTRG.76927|MSTRG.76927.3:1.21|210AA|202AA|, LongAUGORFlinc|3P|MSTRG.76927|MSTRG.76927.5:0.21|192AA|158AA|, LongAUGORFlinc|3P|MSTRG.76927|MSTRG.76927.7:0.41|23…		0		0		0
NONCO4057	chr13	92000073	92006833	+	[TCONS_00255925, TCONS_00255924, TCONS_00255923]	[TCONS_00255923, TCONS_00255925]	[TCONS_00255923, TCONS_00255924, TCONS_00255925]	3	[Zebrafish]	[Zebrafish]	[]	[Zebrafish]	[]	[EnsShortNonCoding|3P|MSTRG.76923|ENSDART00000194224:2.95|78AA|74AA||NearGap, EnsShortNonCoding|3P|MSTRG.76923|ENSDART00000194615:1.58|84AA|80AA||NearGap]		[EnsShortNonCoding|3P|MSTRG.195|MSTRG.195.1:0.48|116AA|69AA|, linc|3P|MSTRG.196|ENSDART00000194988:0.37|140AA|51AA||NearGap]		2	92002866-92002942;92003577-92003636;	1	92001951-92004656;	135
NONCO6684	chr17	48212950	48223541	+	[TCONS_00407947]	[]	[TCONS_00407947]	4	[]	[]	[]	[Zebrafish]	[]			[EnsASCoding|3P|MSTRG.51137|ENSDART00000154058:0.21|60AA|55AA|, EnsASCoding|3P|MSTRG.51137|MSTRG.51137.1:0.18|102AA|79AA|, EnsASCoding|3P|MSTRG.51137|MSTRG.51137.2:0.23|116AA|79AA|]		0		0		0
NONCO6685	chr17	48286332	48291820	+	[TCONS_00407964]	[]	[TCONS_00407964]	5	[]	[]	[]	[Zebrafish]	[]			[EnsASCoding|3P|MSTRG.51137|ENSDART00000153737:0.63|102AA|77AA|, EnsASCoding|3P|MSTRG.51137|ENSDART00000154058:0.21|60AA|55AA|, EnsASCoding|3P|MSTRG.51137|ENSDART00000157269:0.35|102AA|77AA|, EnsASCoding|3P|MSTRG.51137|MSTRG.51137.1:0.18|102AA|79AA|, EnsASCoding|3P|MSTRG.51137|MSTRG.51137.2:0.23|116AA|79AA|]		0		0		0
NONCO4023	chr13	74138380	74162207	+	[TCONS_00255770]	[]	[TCONS_00255770]	3	[]	[]	[]	[Zebrafish]	[]			[linc|3P|MSTRG.75939|MSTRG.75939.1:6.34|176AA|84AA|]		0		0		0
NONCO6681	chr17	47964960	47978257	+	[TCONS_00407906]	[]	[TCONS_00407906]	5	[]	[]	[]	[Zebrafish]	[]			[linc|3P|MSTRG.8500|ENSDART00000153286:0.6|67AA|56AA|, linc|3P|MSTRG.8500|MSTRG.8500.1:0.54|77AA|66AA|]		0		0		0
NONCO6682	chr17	47991766	48010282	+	[TCONS_00407907]	[]	[TCONS_00407907]	3	[]	[]	[]	[Zebrafish]	[]			[linc|3P|MSTRG.8500|ENSDART00000153286:0.6|67AA|56AA|, linc|3P|MSTRG.8500|MSTRG.8500.1:0.54|77AA|66AA|]		0		0		0
NONCO4027	chr13	74993309	75009296	+	[TCONS_00255773]	[]	[TCONS_00255773]	5	[]	[]	[]	[Zebrafish]	[]			[LongAUGORFEnsASCoding|3P|MSTRG.75934|MSTRG.75934.1:5.06|201AA|194AA|, linc|3P|MSTRG.75935|ENSDART00000143380:1.07|92AA|39AA|, linc|3P|MSTRG.75939|MSTRG.75939.1:6.34|176AA|84AA|]		0		0		0
NONCO4026	chr13	74805593	74834113	+	[TCONS_00255772]	[]	[TCONS_00255772]	2	[]	[]	[]	[Zebrafish]	[]			[LongAUGORFEnsASCoding|3P|MSTRG.75934|MSTRG.75934.1:5.06|201AA|194AA|, linc|3P|MSTRG.75935|ENSDART00000143380:1.07|92AA|39AA|, linc|3P|MSTRG.75939|MSTRG.75939.1:6.34|176AA|84AA|]		0		0		0
NONCO4029	chr13	75824615	75826148	+	[TCONS_00255784]	[]	[TCONS_00255784]	2	[]	[]	[]	[Zebrafish]	[]			[LongAUGORFEnsASCoding|3P|MSTRG.75934|MSTRG.75934.1:5.06|201AA|194AA|, linc|3P|MSTRG.75935|ENSDART00000143380:1.07|92AA|39AA|, linc|3P|MSTRG.75939|MSTRG.75939.1:6.34|176AA|84AA|]		0		0		0
NONCO6690	chr17	49021464	49026111	+	[TCONS_00408156, TCONS_00408155]	[]	[TCONS_00408155, TCONS_00408156]	3	[]	[]	[]	[Zebrafish]	[]			[LongAUGORFlinc|3P|MSTRG.50892|MSTRG.50892.1:1.47|152AA|140AA|, linc|3P|MSTRG.50897|ENSDART00000144374:0.74|46AA|23AA|]		0		0		0
NONCO4033	chr13	78402356	78408085	+	[TCONS_00255851]	[]	[TCONS_00255851]	5	[]	[]	[]	[Zebrafish]	[]			[EnsASCoding|3P|MSTRG.1240|MSTRG.1240.3:4.04|87AA|80AA|, LongAUGORFlinc|3P|MSTRG.1237|MSTRG.1237.10:0.17|2509AA|2464AA|, LongAUGORFlinc|3P|MSTRG.1237|MSTRG.1237.12:1.1|277AA|232AA|, LongAUGORFlinc|3P|MSTRG.1237|MSTRG.1237.13:48.23|363AA|318AA|, LongAUGORFlinc|3P|MSTRG.1237|MSTRG.1237.14:0.82|954AA|909AA|, LongAUGORFlinc|3P|MSTRG.1237|MSTRG.1237.15:0.67|2439AA|2394AA|, LongAUGORFlinc|3P|MSTRG.1237…		0		0		0
NONCO4037	chr13	79980443	79998463	+	[TCONS_00255880, TCONS_00255879, TCONS_00255878, TCONS_00255877]	[]	[TCONS_00255877, TCONS_00255878, TCONS_00255879, TCONS_00255880]	6	[]	[]	[]	[Zebrafish]	[]			[LongAUGORFlinc|3P|MSTRG.63818|MSTRG.63818.1:76.43|594AA|586AA|, LongAUGORFlinc|3P|MSTRG.63818|MSTRG.63818.2:56.27|552AA|544AA|, LongAUGORFlinc|3P|MSTRG.63818|MSTRG.63818.3:36.5|483AA|475AA|, LongAUGORFlinc|3P|MSTRG.63818|MSTRG.63818.4:0.15|525AA|517AA|, LongAUGORFlinc|3P|MSTRG.63818|MSTRG.63818.5:68.25|306AA|298AA|, LongAUGORFlinc|3P|MSTRG.63818|MSTRG.63818.6:6.64|350AA|342AA|, LongAUGORFlinc|3P…		0		0		0
NONCO4036	chr13	79664917	79668254	+	[TCONS_00255875]	[]	[TCONS_00255875]	2	[]	[]	[]	[Zebrafish]	[]			[LongAUGORFlinc|3P|MSTRG.63823|MSTRG.63823.1:3.15|511AA|496AA||NearGap, linc|3P|MSTRG.63823|ENSDART00000161926:2.23|64AA|55AA|]		0		0		0
NONCO796	chr1	10078084	10078592	-	[TCONS_00009712]	[]	[TCONS_00009712]	2	[]	[]	[]	[Zebrafish]	[]			[EnsASCoding|3P|MSTRG.43698|MSTRG.43698.1:11.19|82AA|58AA|, LongAUGORFEnsASCoding|3P|MSTRG.43698|MSTRG.43698.2:20.01|124AA|103AA|]		0		0		0
NONCO4080	chr13	107306263	107324511	+	[TCONS_00256159]	[]	[TCONS_00256159]	3	[]	[]	[]	[Zebrafish]	[]			[EnsASCoding|3P|MSTRG.337|MSTRG.337.1:265.01|111AA|84AA|, LongAUGORFlinc|3P|MSTRG.1292|ENSDART00000152176:9.91|179AA|140AA|]		0		0		0
NONCO1810	chr10	132237330	132281418	+	[TCONS_00104057]	[]	[TCONS_00104057]	2	[]	[]	[]	[Zebrafish]	[]			[LongORFlinc|3P|MSTRG.9933|ENSDART00000194734:0.48|293AA|78AA|]		0		0		0
NONCO1817	chr10	134779037	134789858	+	[TCONS_00104113]	[]	[TCONS_00104113]	3	[]	[]	[]	[Zebrafish]	[]			[LongAUGORFlinc|3P|MSTRG.12923|MSTRG.12923.1:2.06|436AA|281AA||NearGap, LongAUGORFlinc|3P|MSTRG.12923|MSTRG.12923.2:6.28|200AA|188AA|]		0		0		0
NONCO4093	chr13	112851663	112855314	+	[TCONS_00256241]	[]	[TCONS_00256241]	2	[]	[]	[]	[Zebrafish]	[]			[linc|3P|MSTRG.2057|ENSDART00000150157:1.03|56AA|48AA|, linc|3P|MSTRG.2059|MSTRG.2059.1:6.09|86AA|86AA|]		0		0		0
NONCO4092	chr13	112761432	112762329	+	[TCONS_00256240]	[]	[TCONS_00256240]	2	[]	[]	[]	[Zebrafish]	[]			[linc|3P|MSTRG.2057|ENSDART00000150157:1.03|56AA|48AA|, linc|3P|MSTRG.2059|MSTRG.2059.1:6.09|86AA|86AA|]		0		0		0
NONCO4091	chr13	112554298	112555490	+	[TCONS_00256235, TCONS_00256236]	[]	[TCONS_00256235, TCONS_00256236]	2	[]	[]	[]	[Zebrafish]	[]			[LongORFlinc|3P|MSTRG.2052|MSTRG.2052.1:0.11|218AA|54AA|, LongORFlinc|3P|MSTRG.75528|MSTRG.75528.1:1.03|312AA|74AA|, linc|3P|MSTRG.75528|ENSDART00000140962:2.1|106AA|74AA|]		0		0		0
NONCO10995	chr3	125985638	126010122	+	[TCONS_00681667, TCONS_00681666]	[]	[TCONS_00681666, TCONS_00681667]	3	[]	[]	[]	[Zebrafish]	[]			[linc|3P|MSTRG.43915|ENSDART00000166830:2.32|107AA|73AA|]		0		0		0
NONCO10988	chr3	125567065	125628215	+	[TCONS_00681635]	[]	[TCONS_00681635]	4	[]	[]	[]	[Zebrafish]	[]			[LongAUGORFlinc|3P|MSTRG.51458|ENSDART00000151495:1.62|186AA|162AA|, linc|3P|MSTRG.51465|ENSDART00000150946:4.34|69AA|67AA|]		0		0		0
NONCO4094	chr13	112967780	112976072	+	[TCONS_00256242]	[]	[TCONS_00256242]	2	[]	[]	[]	[Zebrafish]	[]			[linc|3P|MSTRG.2057|ENSDART00000150157:1.03|56AA|48AA|, linc|3P|MSTRG.2059|MSTRG.2059.1:6.09|86AA|86AA|]		0		0		0
NONCO10987	chr3	125493556	125516796	+	[TCONS_00681632]	[]	[TCONS_00681632]	2	[]	[]	[]	[Zebrafish]	[]			[LongAUGORFlinc|3P|MSTRG.51458|ENSDART00000151495:1.62|186AA|162AA|, linc|3P|MSTRG.51465|ENSDART00000150946:4.34|69AA|67AA|]		0		0		0
NONCO4060	chr13	93708909	93710179	+	[TCONS_00255933]	[]	[TCONS_00255933]	2	[]	[]	[]	[Zebrafish]	[]			[EnsShortNonCoding|3P|MSTRG.76923|ENSDART00000194224:1.37|78AA|74AA||NearGap, EnsShortNonCoding|3P|MSTRG.76923|MSTRG.76923.1:7.27|95AA|80AA||NearGap, EnsShortNonCoding|3P|MSTRG.76923|MSTRG.76923.2:1.66|78AA|74AA||NearGap, LongAUGORFlinc|3P|MSTRG.76927|MSTRG.76927.3:1.21|210AA|202AA|, LongAUGORFlinc|3P|MSTRG.76927|MSTRG.76927.5:0.21|192AA|158AA|, LongAUGORFlinc|3P|MSTRG.76927|MSTRG.76927.7:0.41|23…		0		0		0
NONCO10986	chr3	125485299	125492103	+	[TCONS_00681629]	[]	[TCONS_00681629]	2	[]	[]	[]	[Zebrafish]	[]			[LongAUGORFlinc|3P|MSTRG.51458|ENSDART00000151495:1.62|186AA|162AA|, linc|3P|MSTRG.51465|ENSDART00000150946:4.34|69AA|67AA|]		0		0		0
NONCO5390	chr15	57617669	57618645	-	[TCONS_00322268]	[]	[TCONS_00322268]	2	[]	[]	[]	[Zebrafish]	[]			[LongAUGORFlinc|3P|MSTRG.37416|MSTRG.37416.1:7.51|361AA|253AA||NearGap, linc|3P|MSTRG.37416|MSTRG.37416.2:11.74|90AA|54AA||NearGap]		0		0		0
NONCO4064	chr13	99229497	99231084	+	[TCONS_00256039]	[]	[TCONS_00256039]	2	[]	[]	[]	[Zebrafish]	[]			[linc|3P|MSTRG.64143|MSTRG.64143.1:0.27|54AA|24AA|]		0		0		0
NONCO4067	chr13	99825846	99826744	+	[TCONS_00256042]	[]	[TCONS_00256042]	2	[]	[]	[]	[Zebrafish]	[]			[LongAUGORFlinc|3P|MSTRG.74541|MSTRG.74541.2:1.68|254AA|244AA|]		0		0		0
NONCO4073	chr13	103395339	103397574	+	[TCONS_00256111]	[]	[TCONS_00256111]	2	[]	[]	[]	[Zebrafish]	[]			[EnsASCoding|3P|MSTRG.76177|MSTRG.76177.1:0.9|107AA|96AA|, LongORFlinc|3P|MSTRG.76179|MSTRG.76179.1:2.94|205AA|29AA|]		0		0		0
NONCO4079	chr13	107270157	107283707	+	[TCONS_00256158]	[]	[TCONS_00256158]	4	[]	[]	[]	[Zebrafish]	[]			[EnsASCoding|3P|MSTRG.337|MSTRG.337.1:265.01|111AA|84AA|]		0		0		0
NONCO1847	chr10	5164278	5177418	-	[TCONS_00104290]	[]	[TCONS_00104290]	5	[]	[]	[]	[Zebrafish]	[]			[LongORFlinc|3P|MSTRG.38650|MSTRG.38650.1:31.78|247AA|90AA|]		0		0		0
NONCO1848	chr10	5307995	5313199	-	[TCONS_00104296]	[]	[TCONS_00104296]	2	[]	[]	[]	[Zebrafish]	[]			[LongAUGORFEnsASCoding|3P|MSTRG.54716|MSTRG.54716.1:1.71|164AA|158AA|]		0		0		0
NONCO10964	chr3	114970042	115004194	+	[TCONS_00681356]	[]	[TCONS_00681356]	5	[]	[]	[]	[Zebrafish]	[]			[EnsASCoding|3P|MSTRG.62356|MSTRG.62356.1:2.83|184AA|64AA|, LongAUGORFlinc|3P|MSTRG.62351|MSTRG.62351.1:2.26|302AA|238AA|]		0		0		0
NONCO10955	chr3	112521324	112531666	+	[TCONS_00681240, TCONS_00681239]	[]	[TCONS_00681239, TCONS_00681240]	3	[]	[]	[]	[Zebrafish]	[]			[EnsASCoding|3P|MSTRG.76116|MSTRG.76116.1:2.07|116AA|38AA|, EnsShortNonCoding|3P|MSTRG.76106|MSTRG.76106.1:27.68|88AA|84AA|, EnsShortNonCoding|3P|MSTRG.76106|MSTRG.76106.3:2.18|91AA|88AA|, LongAUGORFEnsShortNonCoding|3P|MSTRG.76106|MSTRG.76106.2:2.91|257AA|257AA|, LongAUGORFlinc|3P|MSTRG.76106|MSTRG.76106.4:4.03|188AA|110AA|, LongAUGORFlinc|3P|MSTRG.76113|MSTRG.76113.1:1.98|248AA|233AA|, LongAUGO…		0		0		0
NONCO1854	chr10	5650437	5652756	-	[TCONS_00104309]	[]	[TCONS_00104309]	5	[]	[]	[]	[Zebrafish]	[]			[LongAUGORFlinc|3P|MSTRG.35155|MSTRG.35155.1:57.22|1020AA|111AA|]		0		0		0
NONCO1855	chr10	5658824	5660124	-	[TCONS_00104310]	[]	[TCONS_00104310]	3	[]	[]	[]	[Zebrafish]	[]			[LongAUGORFlinc|3P|MSTRG.35155|MSTRG.35155.1:57.22|1020AA|111AA|]		0		0		0
NONCO1829	chr10	2047666	2056542	-	[TCONS_00104235, TCONS_00104236, TCONS_00104237]	[]	[TCONS_00104235, TCONS_00104236, TCONS_00104237]	5	[]	[]	[]	[Zebrafish]	[]			[linc|3P|MSTRG.45281|ENSDART00000194216:0.11|116AA|98AA|, linc|3P|MSTRG.45281|ENSDART00000194431:0.12|92AA|81AA|, linc|3P|MSTRG.45281|ENSDART00000194567:0.58|92AA|81AA|]		0		0		0
NONCO10942	chr3	107844667	107857457	+	[TCONS_00681115]	[]	[TCONS_00681115]	3	[]	[]	[]	[Zebrafish]	[]			[EnsASCoding|3P|MSTRG.33373|MSTRG.33373.2:93.79|100AA|92AA|, LongAUGORFEnsASCoding|3P|MSTRG.33373|MSTRG.33373.1:9.36|509AA|231AA|]		0		0		0
NONCO10941	chr3	107602094	107647754	+	[TCONS_00681114]	[]	[TCONS_00681114]	3	[]	[]	[]	[Zebrafish]	[]			[EnsASCoding|3P|MSTRG.33373|MSTRG.33373.2:93.79|100AA|92AA|, LongAUGORFEnsASCoding|3P|MSTRG.33373|MSTRG.33373.1:9.36|509AA|231AA|]		0		0		0
NONCO10934	chr3	101659702	101716770	+	[TCONS_00681044, TCONS_00681043, TCONS_00681042]	[]	[TCONS_00681042, TCONS_00681043, TCONS_00681044]	4	[]	[]	[]	[Zebrafish]	[]			[EnsASCoding|3P|MSTRG.17004|ENSDART00000155393:5.51|95AA|73AA|, EnsASCoding|3P|MSTRG.17004|ENSDART00000156054:4.71|119AA|97AA|, LongORFlinc|3P|MSTRG.4317|ENSDART00000156216:0.87|203AA|66AA|]		0		0		0
NONCO10932	chr3	99316907	99342664	+	[TCONS_00680936]	[]	[TCONS_00680936]	2	[]	[]	[]	[Zebrafish]	[]			[LongAUGORFlinc|3P|MSTRG.41467|MSTRG.41467.1:4.22|390AA|204AA|]		0		0		0
NONCO1830	chr10	2211333	2231668	-	[TCONS_00104238]	[]	[TCONS_00104238]	5	[]	[]	[]	[Zebrafish]	[]			[linc|3P|MSTRG.45281|ENSDART00000194216:0.11|116AA|98AA|, linc|3P|MSTRG.45281|ENSDART00000194431:0.12|92AA|81AA|, linc|3P|MSTRG.45281|ENSDART00000194567:0.58|92AA|81AA|]		0		0		0
NONCO1832	chr10	2488446	2489546	-	[TCONS_00104241, TCONS_00104242, TCONS_00104243]	[]	[TCONS_00104241, TCONS_00104242, TCONS_00104243]	2	[]	[]	[]	[Zebrafish]	[]			[linc|3P|MSTRG.45281|ENSDART00000194216:0.11|116AA|98AA|, linc|3P|MSTRG.45281|ENSDART00000194431:0.12|92AA|81AA|, linc|3P|MSTRG.45281|ENSDART00000194567:0.58|92AA|81AA|]		0		0		0
NONCO1831	chr10	2347276	2357269	-	[TCONS_00104240]	[]	[TCONS_00104240]	3	[]	[]	[]	[Zebrafish]	[]			[linc|3P|MSTRG.45281|ENSDART00000194216:0.11|116AA|98AA|, linc|3P|MSTRG.45281|ENSDART00000194431:0.12|92AA|81AA|, linc|3P|MSTRG.45281|ENSDART00000194567:0.58|92AA|81AA|]		0		0		0
NONCO10931	chr3	99219190	99224352	+	[TCONS_00680935]	[]	[TCONS_00680935]	2	[]	[]	[]	[Zebrafish]	[]			[LongAUGORFlinc|3P|MSTRG.41467|MSTRG.41467.1:4.22|390AA|204AA|]		0		0		0
NONCO10922	chr3	86531092	86546146	+	[TCONS_00680799]	[]	[TCONS_00680799]	2	[]	[]	[]	[Zebrafish]	[]			[linc|3P|MSTRG.4081|MSTRG.4081.1:0.22|55AA|50AA|]		0		0		0
NONCO10920	chr3	82035288	82512826	+	[TCONS_00680786, TCONS_00680785]	[]	[TCONS_00680785, TCONS_00680786]	10	[]	[]	[]	[Zebrafish]	[]			[linc|3P|MSTRG.4105|ENSDART00000138157:0.25|56AA|50AA|, linc|3P|MSTRG.4105|ENSDART00000154663:0.3|106AA|98AA|]		0		0		0
NONCO10910	chr3	74048955	74054760	+	[TCONS_00680732]	[]	[TCONS_00680732]	2	[]	[]	[]	[Zebrafish]	[]			[EnsASCoding|3P|MSTRG.65584|MSTRG.65584.3:0.18|59AA|58AA|, linc|3P|MSTRG.65584|MSTRG.65584.1:0.22|89AA|88AA|, linc|3P|MSTRG.65584|MSTRG.65584.4:0.24|95AA|75AA||NearGap]		0		0		0
NONCO10916	chr3	78316089	78343881	+	[TCONS_00680773, TCONS_00680772, TCONS_00680774]	[]	[TCONS_00680772, TCONS_00680773, TCONS_00680774]	5	[]	[]	[]	[Zebrafish]	[]			[EnsASCoding|3P|MSTRG.17986|MSTRG.17986.2:0.24|169AA|82AA|, EnsASCoding|3P|MSTRG.17986|MSTRG.17986.3:11.14|169AA|82AA|, LongAUGORFEnsASCoding|3P|MSTRG.17986|MSTRG.17986.1:20.21|145AA|101AA|, LongAUGORFEnsASCoding|3P|MSTRG.17991|MSTRG.17991.1:1.96|226AA|157AA|]		0		0		0
NONCO10915	chr3	78136554	78141421	+	[TCONS_00680771]	[]	[TCONS_00680771]	3	[]	[]	[]	[Zebrafish]	[]			[EnsASCoding|3P|MSTRG.17986|MSTRG.17986.2:0.24|169AA|82AA|, EnsASCoding|3P|MSTRG.17986|MSTRG.17986.3:11.14|169AA|82AA|, LongAUGORFEnsASCoding|3P|MSTRG.17986|MSTRG.17986.1:20.21|145AA|101AA|, LongAUGORFEnsASCoding|3P|MSTRG.17991|MSTRG.17991.1:1.96|226AA|157AA|]		0		0		0
NONCO1891	chr10	21629161	21661879	-	[TCONS_00104661]	[]	[TCONS_00104661]	5	[]	[]	[]	[Zebrafish]	[]			[EnsASCoding|3P|MSTRG.45825|MSTRG.45825.1:56.98|150AA|41AA|]		0		0		0
NONCO10919	chr3	81889697	81972012	+	[TCONS_00680784]	[]	[TCONS_00680784]	5	[]	[]	[]	[Zebrafish]	[]			[linc|3P|MSTRG.4105|ENSDART00000138157:0.25|56AA|50AA|, linc|3P|MSTRG.4105|ENSDART00000154663:0.3|106AA|98AA|]		0		0		0
NONCO13192	chr5	135078150	135082045	-	[TCONS_00801173]	[]	[TCONS_00801173]	2	[]	[]	[]	[Zebrafish]	[]			[LongORFlinc|3P|MSTRG.14568|MSTRG.14568.1:1.9|558AA|86AA|]		0		0		0
NONCO10918	chr3	81043018	81144798	+	[TCONS_00680782]	[]	[TCONS_00680782]	2	[]	[]	[]	[Zebrafish]	[]			[linc|3P|MSTRG.4105|ENSDART00000138157:0.25|56AA|50AA|, linc|3P|MSTRG.4105|ENSDART00000154663:0.3|106AA|98AA|]		0		0		0
NONCO13191	chr5	134984272	134989624	-	[TCONS_00801171]	[]	[TCONS_00801171]	3	[]	[]	[]	[Zebrafish]	[]			[LongORFlinc|3P|MSTRG.14568|MSTRG.14568.1:1.9|558AA|86AA|]		0		0		0
NONCO39	chr1	4631607	4643481	+	[TCONS_00000433]	[]	[TCONS_00000433]	5	[]	[]	[]	[Zebrafish]	[]			[linc|3P|MSTRG.72371|ENSDART00000142758:1.89|139AA|70AA|]		0		0		0
NONCO38	chr1	4472110	4484747	+	[TCONS_00000432]	[]	[TCONS_00000432]	6	[]	[]	[]	[Zebrafish]	[]			[linc|3P|MSTRG.72371|ENSDART00000142758:1.89|139AA|70AA|]		0		0		0
NONCO13186	chr5	133764741	133796306	-	[TCONS_00801113]	[]	[TCONS_00801113]	3	[]	[]	[]	[Zebrafish]	[]			[LongAUGORFlinc|3P|MSTRG.39520|MSTRG.39520.1:22.04|465AA|171AA|]		0		0		0
NONCO10902	chr3	69640491	69642272	+	[TCONS_00680668]	[]	[TCONS_00680668]	2	[]	[]	[]	[Zebrafish]	[]			[EnsASCoding|3P|MSTRG.65548|MSTRG.65548.1:1.69|195AA|81AA|, LongAUGORFEnsASCoding|3P|MSTRG.65548|ENSDART00000155202:1.46|117AA|111AA|, LongAUGORFEnsASCoding|3P|MSTRG.65548|MSTRG.65548.2:34.11|164AA|111AA|, linc|3P|MSTRG.42472|MSTRG.42472.1:4.67|106AA|97AA|]		0		0		0
NONCO10900	chr3	67705120	67998137	+	[TCONS_00680639, TCONS_00680640, TCONS_00680638]	[]	[TCONS_00680638, TCONS_00680639, TCONS_00680640]	11	[]	[]	[]	[Zebrafish]	[]			[linc|3P|MSTRG.6491|MSTRG.6491.1:2.71|75AA|9AA|, linc|3P|MSTRG.6493|ENSDART00000136861:0.2|61AA|43AA|, linc|3P|MSTRG.6493|ENSDART00000139344:0.22|91AA|70AA|, linc|3P|MSTRG.6493|ENSDART00000143212:0.65|69AA|67AA|, linc|3P|MSTRG.6493|ENSDART00000144056:0.82|110AA|87AA|, linc|3P|MSTRG.6493|ENSDART00000144132:0.66|93AA|70AA|, linc|3P|MSTRG.6493|ENSDART00000147018:3.54|110AA|87AA|, linc|3P|MSTRG.6493|…		0		0		0
NONCO10909	chr3	73857751	73952017	+	[TCONS_00680731]	[]	[TCONS_00680731]	4	[]	[]	[]	[Zebrafish]	[]			[EnsASCoding|3P|MSTRG.65584|MSTRG.65584.3:0.18|59AA|58AA|, linc|3P|MSTRG.65584|MSTRG.65584.1:0.22|89AA|88AA|, linc|3P|MSTRG.65584|MSTRG.65584.4:0.24|95AA|75AA||NearGap]		0		0		0
NONCO14	chr1	846814	850351	+	[TCONS_00000083, TCONS_00000082]	[]	[TCONS_00000082, TCONS_00000083]	2	[]	[]	[]	[Zebrafish]	[]			[LongAUGORFlinc|3P|MSTRG.43445|MSTRG.43445.1:0.87|167AA|103AA|, linc|3P|MSTRG.43440|ENSDART00000139729:0.9|64AA|54AA|, linc|3P|MSTRG.43440|ENSDART00000141391:0.66|64AA|54AA|]		0		0		0
NONCO12	chr1	840213	851356	+	[TCONS_00000078]	[]	[TCONS_00000078]	2	[]	[]	[]	[Zebrafish]	[]			[LongAUGORFlinc|3P|MSTRG.43445|MSTRG.43445.1:0.87|167AA|103AA|, linc|3P|MSTRG.43440|ENSDART00000139729:0.9|64AA|54AA|, linc|3P|MSTRG.43440|ENSDART00000141391:0.66|64AA|54AA|]		0		0		0
NONCO11	chr1	762987	794826	+	[TCONS_00000069, TCONS_00000068, TCONS_00000067, TCONS_00000066, TCONS_00000072, TCONS_00000071, TCONS_00000074, TCONS_00000073, TCONS_00000070]	[]	[TCONS_00000066, TCONS_00000067, TCONS_00000068, TCONS_00000069, TCONS_00000070, TCONS_00000071, TCONS_00000072, TCONS_00000073, TCONS_00000074]	10	[]	[]	[]	[Zebrafish]	[]			[LongAUGORFlinc|3P|MSTRG.43445|MSTRG.43445.1:0.87|167AA|103AA|, linc|3P|MSTRG.43440|ENSDART00000139729:0.9|64AA|54AA|, linc|3P|MSTRG.43440|ENSDART00000141391:0.66|64AA|54AA|]		0		0		0
NONCO13163	chr5	121964646	122066380	-	[TCONS_00800780, TCONS_00800781, TCONS_00800782]	[]	[TCONS_00800780, TCONS_00800781, TCONS_00800782]	14	[]	[]	[]	[Zebrafish]	[]			[LongAUGORFlinc|3P|MSTRG.71394|MSTRG.71394.1:21.16|768AA|764AA||NearGap]		0		0		0
NONCO10	chr1	752750	755214	+	[TCONS_00000065]	[]	[TCONS_00000065]	2	[]	[]	[]	[Zebrafish]	[]			[LongAUGORFlinc|3P|MSTRG.43445|MSTRG.43445.1:0.87|167AA|103AA|, linc|3P|MSTRG.43440|ENSDART00000139729:0.9|64AA|54AA|, linc|3P|MSTRG.43440|ENSDART00000141391:0.66|64AA|54AA|]		0		0		0
NONCO14474	chr7	132443729	132445392	+	[TCONS_00906606]	[]	[TCONS_00906606]	2	[]	[]	[]	[Zebrafish]	[]			[EnsASCoding|3P|MSTRG.54680|MSTRG.54680.10:3.05|103AA|23AA|, EnsASCoding|3P|MSTRG.54680|MSTRG.54680.11:2.05|78AA|73AA|, EnsASCoding|3P|MSTRG.54680|MSTRG.54680.13:2.62|96AA|23AA|, EnsASCoding|3P|MSTRG.54680|MSTRG.54680.14:4.39|96AA|73AA|, EnsASCoding|3P|MSTRG.54680|MSTRG.54680.15:0.67|80AA|23AA|, EnsASCoding|3P|MSTRG.54680|MSTRG.54680.8:1.0|80AA|73AA|, LongAUGORFEnsASCoding|3P|MSTRG.54680|MSTRG.54…		0		0		0
NONCO14470	chr7	131582399	131633712	+	[TCONS_00906598, TCONS_00906599]	[]	[TCONS_00906598, TCONS_00906599]	8	[]	[]	[]	[Zebrafish]	[]			[EnsASCoding|3P|MSTRG.54680|MSTRG.54680.10:3.05|103AA|23AA|, EnsASCoding|3P|MSTRG.54680|MSTRG.54680.11:2.05|78AA|73AA|, EnsASCoding|3P|MSTRG.54680|MSTRG.54680.13:2.62|96AA|23AA|, EnsASCoding|3P|MSTRG.54680|MSTRG.54680.14:4.39|96AA|73AA|, EnsASCoding|3P|MSTRG.54680|MSTRG.54680.15:0.67|80AA|23AA|, EnsASCoding|3P|MSTRG.54680|MSTRG.54680.8:1.0|80AA|73AA|, LongAUGORFEnsASCoding|3P|MSTRG.54680|MSTRG.54…		0		0		0
NONCO14471	chr7	131771024	131772751	+	[TCONS_00906600]	[]	[TCONS_00906600]	3	[]	[]	[]	[Zebrafish]	[]			[EnsASCoding|3P|MSTRG.54680|MSTRG.54680.10:3.05|103AA|23AA|, EnsASCoding|3P|MSTRG.54680|MSTRG.54680.11:2.05|78AA|73AA|, EnsASCoding|3P|MSTRG.54680|MSTRG.54680.13:2.62|96AA|23AA|, EnsASCoding|3P|MSTRG.54680|MSTRG.54680.14:4.39|96AA|73AA|, EnsASCoding|3P|MSTRG.54680|MSTRG.54680.15:0.67|80AA|23AA|, EnsASCoding|3P|MSTRG.54680|MSTRG.54680.8:1.0|80AA|73AA|, LongAUGORFEnsASCoding|3P|MSTRG.54680|MSTRG.54…		0		0		0
NONCO13132	chr5	106150897	106346715	-	[TCONS_00800520, TCONS_00800521]	[]	[TCONS_00800520, TCONS_00800521]	6	[]	[]	[]	[Zebrafish]	[]			[linc|3P|MSTRG.38293|MSTRG.38293.1:0.41|75AA|58AA|, linc|3P|MSTRG.38293|MSTRG.38293.2:0.61|96AA|79AA|]		0		0		0
NONCO13131	chr5	104253192	104582065	-	[TCONS_00800516, TCONS_00800517]	[]	[TCONS_00800516, TCONS_00800517]	6	[]	[]	[]	[Zebrafish]	[]			[linc|3P|MSTRG.38293|MSTRG.38293.1:0.41|75AA|58AA|, linc|3P|MSTRG.38293|MSTRG.38293.2:0.61|96AA|79AA|]		0		0		0
NONCO15793	chr9	6704470	6707780	+	[TCONS_01008724]	[]	[TCONS_01008724]	2	[]	[]	[]	[Zebrafish]	[]			[LongORFEnsASCoding|3P|MSTRG.62264|MSTRG.62264.2:6.48|301AA|47AA|, LongORFlinc|3P|MSTRG.62260|MSTRG.62260.2:1.76|368AA|20AA|, linc|3P|MSTRG.62260|MSTRG.62260.1:0.28|174AA|20AA|]		0		0		0
NONCO13133	chr5	107035535	107052542	-	[TCONS_00800527, TCONS_00800528]	[]	[TCONS_00800527, TCONS_00800528]	6	[]	[]	[]	[Zebrafish]	[]			[linc|3P|MSTRG.71499|MSTRG.71499.2:1.76|95AA|35AA|]		0		0		0
NONCO15792	chr9	6662423	6663792	+	[TCONS_01008722]	[]	[TCONS_01008722]	3	[]	[]	[]	[Zebrafish]	[]			[LongORFEnsASCoding|3P|MSTRG.62264|MSTRG.62264.2:6.48|301AA|47AA|, LongORFlinc|3P|MSTRG.62260|MSTRG.62260.2:1.76|368AA|20AA|, linc|3P|MSTRG.62260|MSTRG.62260.1:0.28|174AA|20AA|]		0		0		0
NONCO13130	chr5	103966087	104109523	-	[TCONS_00800510, TCONS_00800511, TCONS_00800509, TCONS_00800512, TCONS_00800513, TCONS_00800514, TCONS_00800515]	[]	[TCONS_00800509, TCONS_00800510, TCONS_00800511, TCONS_00800512, TCONS_00800513, TCONS_00800514, TCONS_00800515]	9	[]	[]	[]	[Zebrafish]	[]			[linc|3P|MSTRG.38293|MSTRG.38293.1:0.41|75AA|58AA|, linc|3P|MSTRG.38293|MSTRG.38293.2:0.61|96AA|79AA|]		0		0		0
NONCO15790	chr9	6645955	6670635	+	[TCONS_01008720]	[]	[TCONS_01008720]	3	[]	[]	[]	[Zebrafish]	[]			[LongORFEnsASCoding|3P|MSTRG.62264|MSTRG.62264.2:6.48|301AA|47AA|, LongORFlinc|3P|MSTRG.62260|MSTRG.62260.2:1.76|368AA|20AA|, linc|3P|MSTRG.62260|MSTRG.62260.1:0.28|174AA|20AA|]		0		0		0
NONCO13121	chr5	97421963	97496897	-	[TCONS_00800427]	[]	[TCONS_00800427]	5	[]	[]	[]	[Zebrafish]	[]			[linc|3P|MSTRG.61621|ENSDART00000194531:0.14|100AA|40AA|]		0		0		0
NONCO13120	chr5	96559074	96563661	-	[TCONS_00800423]	[]	[TCONS_00800423]	2	[]	[]	[]	[Zebrafish]	[]			[linc|3P|MSTRG.61621|ENSDART00000194531:0.14|100AA|40AA|]		0		0		0
NONCO14454	chr7	126990181	126991577	+	[TCONS_00906323]	[]	[TCONS_00906323]	2	[]	[]	[]	[Zebrafish]	[]			[EnsASCoding|3P|MSTRG.54040|ENSDART00000153692:0.57|80AA|31AA|, EnsASCoding|3P|MSTRG.54040|MSTRG.54040.1:16.85|80AA|36AA|, LongAUGORFlinc|3P|MSTRG.54041|MSTRG.54041.2:0.2|258AA|245AA|, LongAUGORFlinc|3P|MSTRG.54041|MSTRG.54041.4:2.41|278AA|265AA|]		0		0		0
NONCO15782	chr9	3674545	3691814	+	[TCONS_01008628]	[]	[TCONS_01008628]	3	[]	[]	[]	[Zebrafish]	[]			[linc|3P|MSTRG.3049|MSTRG.3049.10:9.51|107AA|70AA|, linc|3P|MSTRG.3049|MSTRG.3049.11:0.17|103AA|70AA|, linc|3P|MSTRG.3049|MSTRG.3049.12:11.1|103AA|70AA|, linc|3P|MSTRG.3049|MSTRG.3049.16:0.14|103AA|70AA|, linc|3P|MSTRG.3049|MSTRG.3049.17:5.83|103AA|70AA|, linc|3P|MSTRG.3049|MSTRG.3049.18:0.43|103AA|70AA|, linc|3P|MSTRG.3049|MSTRG.3049.19:8.92|103AA|70AA|, linc|3P|MSTRG.3049|MSTRG.3049.1:3.08|103A…		0		0		0
NONCO15780	chr9	3526722	3671646	+	[TCONS_01008627, TCONS_01008625]	[]	[TCONS_01008625, TCONS_01008627]	7	[]	[]	[]	[Zebrafish]	[]			[linc|3P|MSTRG.3049|MSTRG.3049.10:9.51|107AA|70AA|, linc|3P|MSTRG.3049|MSTRG.3049.11:0.17|103AA|70AA|, linc|3P|MSTRG.3049|MSTRG.3049.12:11.1|103AA|70AA|, linc|3P|MSTRG.3049|MSTRG.3049.16:0.14|103AA|70AA|, linc|3P|MSTRG.3049|MSTRG.3049.17:5.83|103AA|70AA|, linc|3P|MSTRG.3049|MSTRG.3049.18:0.43|103AA|70AA|, linc|3P|MSTRG.3049|MSTRG.3049.19:8.92|103AA|70AA|, linc|3P|MSTRG.3049|MSTRG.3049.1:3.08|103A…		0		0		0
NONCO15781	chr9	3647334	3648338	+	[TCONS_01008626]	[]	[TCONS_01008626]	2	[]	[]	[]	[Zebrafish]	[]			[linc|3P|MSTRG.3049|MSTRG.3049.10:9.51|107AA|70AA|, linc|3P|MSTRG.3049|MSTRG.3049.11:0.17|103AA|70AA|, linc|3P|MSTRG.3049|MSTRG.3049.12:11.1|103AA|70AA|, linc|3P|MSTRG.3049|MSTRG.3049.16:0.14|103AA|70AA|, linc|3P|MSTRG.3049|MSTRG.3049.17:5.83|103AA|70AA|, linc|3P|MSTRG.3049|MSTRG.3049.18:0.43|103AA|70AA|, linc|3P|MSTRG.3049|MSTRG.3049.19:8.92|103AA|70AA|, linc|3P|MSTRG.3049|MSTRG.3049.1:3.08|103A…		0		0		0
NONCO700	chr1	241587591	241596792	+	[TCONS_00008790, TCONS_00008789]	[]	[TCONS_00008789, TCONS_00008790]	3	[]	[]	[]	[Zebrafish]	[]			[LongAUGORFlinc|3P|MSTRG.10179|MSTRG.10179.1:18.44|261AA|240AA|]		0		0		0
NONCO13129	chr5	103718998	104728671	-	[TCONS_00800507, TCONS_00800508]	[]	[TCONS_00800507, TCONS_00800508]	5	[]	[]	[]	[Zebrafish]	[]			[linc|3P|MSTRG.38293|MSTRG.38293.1:0.41|75AA|58AA|, linc|3P|MSTRG.38293|MSTRG.38293.2:0.61|96AA|79AA|]		0		0		0
NONCO15788	chr9	6047359	6066714	+	[TCONS_01008693]	[]	[TCONS_01008693]	2	[]	[]	[]	[Zebrafish]	[]			[LongORFEnsASCoding|3P|MSTRG.62264|MSTRG.62264.2:6.48|301AA|47AA|, linc|3P|MSTRG.37406|MSTRG.37406.1:40.82|79AA|46AA||NearGap, linc|3P|MSTRG.37409|MSTRG.37409.1:0.31|61AA|60AA|, linc|3P|MSTRG.37410|MSTRG.37410.1:0.2|78AA|64AA|]		0		0		0
NONCO14455	chr7	127116936	127125858	+	[TCONS_00906324]	[]	[TCONS_00906324]	4	[]	[]	[]	[Zebrafish]	[]			[EnsASCoding|3P|MSTRG.54040|ENSDART00000153692:0.57|80AA|31AA|, EnsASCoding|3P|MSTRG.54040|MSTRG.54040.1:16.85|80AA|36AA|, LongAUGORFlinc|3P|MSTRG.54041|MSTRG.54041.2:0.2|258AA|245AA|, LongAUGORFlinc|3P|MSTRG.54041|MSTRG.54041.4:2.41|278AA|265AA|]		0		0		0
NONCO15789	chr9	6195933	6197248	+	[TCONS_01008694]	[]	[TCONS_01008694]	2	[]	[]	[]	[Zebrafish]	[]			[LongORFEnsASCoding|3P|MSTRG.62264|MSTRG.62264.2:6.48|301AA|47AA|, linc|3P|MSTRG.37406|MSTRG.37406.1:40.82|79AA|46AA||NearGap, linc|3P|MSTRG.37409|MSTRG.37409.1:0.31|61AA|60AA|, linc|3P|MSTRG.37410|MSTRG.37410.1:0.2|78AA|64AA|]		0		0		0
NONCO13126	chr5	102581748	102589220	-	[TCONS_00800497]	[]	[TCONS_00800497]	2	[]	[]	[]	[Zebrafish]	[]			[LongORFlinc|3P|MSTRG.3349|MSTRG.3349.1:2.46|431AA|32AA|]		0		0		0
NONCO13117	chr5	95549049	95550779	-	[TCONS_00800390]	[]	[TCONS_00800390]	2	[]	[]	[]	[Zebrafish]	[]			[LongAUGORFlinc|3P|MSTRG.37956|MSTRG.37956.1:73.68|324AA|287AA|]		0		0		0
NONCO15779	chr9	3181588	3198517	+	[TCONS_01008623]	[]	[TCONS_01008623]	4	[]	[]	[]	[Zebrafish]	[]			[linc|3P|MSTRG.3049|MSTRG.3049.10:9.51|107AA|70AA|, linc|3P|MSTRG.3049|MSTRG.3049.11:0.17|103AA|70AA|, linc|3P|MSTRG.3049|MSTRG.3049.12:11.1|103AA|70AA|, linc|3P|MSTRG.3049|MSTRG.3049.13:2.08|103AA|70AA|, linc|3P|MSTRG.3049|MSTRG.3049.14:6.58|103AA|70AA|, linc|3P|MSTRG.3049|MSTRG.3049.15:5.4|103AA|70AA|, linc|3P|MSTRG.3049|MSTRG.3049.16:0.14|103AA|70AA|, linc|3P|MSTRG.3049|MSTRG.3049.17:5.83|103A…		0		0		0
NONCO15760	chr8	144362330	144363860	-	[TCONS_00969762, TCONS_00969761, TCONS_00969764, TCONS_00969763, TCONS_00969760]	[]	[TCONS_00969760, TCONS_00969761, TCONS_00969762, TCONS_00969763, TCONS_00969764]	2	[]	[]	[]	[Zebrafish]	[]			[EnsASCoding|3P|MSTRG.39972|MSTRG.39972.2:36.19|84AA|37AA|, EnsASCoding|3P|MSTRG.39982|MSTRG.39982.1:37.11|59AA|59AA|, EnsASCoding|3P|MSTRG.39984|MSTRG.39984.1:29.77|49AA|27AA|, LongAUGORFEnsASCoding|3P|MSTRG.36880|ENSDART00000157311:2.74|287AA|156AA|, LongAUGORFEnsASCoding|3P|MSTRG.36880|MSTRG.36880.2:0.3|287AA|156AA||NearGap, LongAUGORFEnsASCoding|3P|MSTRG.39985|MSTRG.39985.1:6.59|861AA|513AA|,…		0		0		0
NONCO13107	chr5	92355368	92404375	-	[TCONS_00800296]	[]	[TCONS_00800296]	3	[]	[]	[]	[Zebrafish]	[]			[EnsASCoding|3P|MSTRG.5023|MSTRG.5023.1:0.27|102AA|65AA|, LongAUGORFlinc|3P|MSTRG.5021|MSTRG.5021.1:2.31|387AA|363AA|, linc|3P|MSTRG.61531|MSTRG.61531.1:0.36|79AA|68AA|, linc|3P|MSTRG.61545|ENSDART00000140464:5.93|73AA|52AA|, linc|3P|MSTRG.61545|MSTRG.61545.2:1.43|141AA|52AA|, linc|3P|MSTRG.61545|MSTRG.61545.3:0.41|73AA|52AA|]		0		0		0
NONCO13106	chr5	92242886	92275298	-	[TCONS_00800295]	[]	[TCONS_00800295]	4	[]	[]	[]	[Zebrafish]	[]			[EnsASCoding|3P|MSTRG.5023|MSTRG.5023.1:0.27|102AA|65AA|, LongAUGORFlinc|3P|MSTRG.5021|MSTRG.5021.1:2.31|387AA|363AA|, linc|3P|MSTRG.61531|MSTRG.61531.1:0.36|79AA|68AA|, linc|3P|MSTRG.61545|ENSDART00000140464:5.93|73AA|52AA|, linc|3P|MSTRG.61545|MSTRG.61545.2:1.43|141AA|52AA|, linc|3P|MSTRG.61545|MSTRG.61545.3:0.41|73AA|52AA|]		0		0		0
NONCO13105	chr5	91745962	92023961	-	[TCONS_00800288, TCONS_00800289, TCONS_00800286, TCONS_00800291]	[]	[TCONS_00800286, TCONS_00800288, TCONS_00800289, TCONS_00800291]	9	[]	[]	[]	[Zebrafish]	[]			[EnsASCoding|3P|MSTRG.5023|MSTRG.5023.1:0.27|102AA|65AA|, LongAUGORFlinc|3P|MSTRG.5021|MSTRG.5021.1:2.31|387AA|363AA|, linc|3P|MSTRG.61531|MSTRG.61531.1:0.36|79AA|68AA|, linc|3P|MSTRG.61545|ENSDART00000140464:5.93|73AA|52AA|, linc|3P|MSTRG.61545|MSTRG.61545.2:1.43|141AA|52AA|, linc|3P|MSTRG.61545|MSTRG.61545.3:0.41|73AA|52AA|]		0		0		0
NONCO6715	chr17	60337994	60339297	+	[TCONS_00408557]	[]	[TCONS_00408557]	2	[]	[]	[]	[Zebrafish]	[]			[LongAUGORFlinc|3P|MSTRG.50971|MSTRG.50971.2:23.88|310AA|297AA|]		0		0		0
NONCO14427	chr7	114719011	114766368	+	[TCONS_00906098, TCONS_00906097, TCONS_00906096, TCONS_00906095]	[]	[TCONS_00906095, TCONS_00906096, TCONS_00906097, TCONS_00906098]	5	[]	[]	[]	[Zebrafish]	[]			[LongAUGORFEnsASCoding|3P|MSTRG.54226|MSTRG.54226.2:11.84|198AA|119AA|]		0		0		0
NONCO15759	chr8	144147331	144148004	-	[TCONS_00969754]	[]	[TCONS_00969754]	2	[]	[]	[]	[Zebrafish]	[]			[EnsASCoding|3P|MSTRG.33816|ENSDART00000158676:39.21|94AA|34AA|, EnsASCoding|3P|MSTRG.39969|MSTRG.39969.1:23.88|151AA|76AA|, EnsASCoding|3P|MSTRG.39972|MSTRG.39972.2:36.19|84AA|37AA|, LongAUGORFEnsASCoding|3P|MSTRG.39978|MSTRG.39978.1:250.21|117AA|117AA|, LongAUGORFEnsASCoding|3P|MSTRG.39981|MSTRG.39981.1:26.94|161AA|101AA|, LongORFEnsASCoding|3P|MSTRG.39972|MSTRG.39972.1:19.72|661AA|45AA|, linc|…		0		0		0
NONCO14429	chr7	115429782	115431103	+	[TCONS_00906100]	[]	[TCONS_00906100]	3	[]	[]	[]	[Zebrafish]	[]			[LongAUGORFEnsASCoding|3P|MSTRG.54226|MSTRG.54226.2:11.84|198AA|119AA|]		0		0		0
NONCO14428	chr7	115143420	115144135	+	[TCONS_00906099]	[]	[TCONS_00906099]	2	[]	[]	[]	[Zebrafish]	[]			[LongAUGORFEnsASCoding|3P|MSTRG.54226|MSTRG.54226.2:11.84|198AA|119AA|]		0		0		0
NONCO15758	chr8	144138476	144139233	-	[TCONS_00969753]	[]	[TCONS_00969753]	2	[]	[]	[]	[Zebrafish]	[]			[EnsASCoding|3P|MSTRG.33816|ENSDART00000158676:39.21|94AA|34AA|, EnsASCoding|3P|MSTRG.39969|MSTRG.39969.1:23.88|151AA|76AA|, EnsASCoding|3P|MSTRG.39972|MSTRG.39972.2:36.19|84AA|37AA|, LongAUGORFEnsASCoding|3P|MSTRG.39978|MSTRG.39978.1:250.21|117AA|117AA|, LongAUGORFEnsASCoding|3P|MSTRG.39981|MSTRG.39981.1:26.94|161AA|101AA|, LongORFEnsASCoding|3P|MSTRG.39972|MSTRG.39972.1:19.72|661AA|45AA|, linc|…		0		0		0
NONCO15740	chr8	140108547	140115073	-	[TCONS_00969586]	[]	[TCONS_00969586]	3	[]	[]	[]	[Zebrafish]	[]			[LongAUGORFlinc|3P|MSTRG.27747|MSTRG.27747.1:1.55|124AA|101AA||NearGap, linc|3P|MSTRG.27747|MSTRG.27747.2:33.72|117AA|94AA||NearGap, linc|3P|MSTRG.27747|MSTRG.27747.3:2.39|117AA|94AA||NearGap, linc|3P|MSTRG.27747|MSTRG.27747.4:11.92|128AA|96AA|]		0		0		0
NONCO15741	chr8	140126435	140140196	-	[TCONS_00969587]	[]	[TCONS_00969587]	3	[]	[]	[]	[Zebrafish]	[]			[LongAUGORFlinc|3P|MSTRG.27747|MSTRG.27747.1:1.55|124AA|101AA||NearGap, linc|3P|MSTRG.27747|MSTRG.27747.2:33.72|117AA|94AA||NearGap, linc|3P|MSTRG.27747|MSTRG.27747.3:2.39|117AA|94AA||NearGap, linc|3P|MSTRG.27747|MSTRG.27747.4:11.92|128AA|96AA|]		0		0		0
NONCO14416	chr7	106415456	106436010	+	[TCONS_00905928, TCONS_00905927]	[]	[TCONS_00905927, TCONS_00905928]	5	[]	[]	[]	[Zebrafish]	[]			[LongAUGORFlinc|3P|MSTRG.26028|MSTRG.26028.1:2.03|456AA|384AA||NearGap, LongAUGORFlinc|3P|MSTRG.54032|MSTRG.54032.2:0.52|123AA|110AA|, LongORFlinc|3P|MSTRG.26058|MSTRG.26058.4:0.5|1561AA|0AA|, LongORFlinc|3P|MSTRG.26058|MSTRG.26058.6:2.4|1414AA|0AA|, linc|3P|MSTRG.25988|ENSDART00000141041:0.9|30AA|28AA|, linc|3P|MSTRG.25988|ENSDART00000168347:0.99|60AA|38AA|, linc|3P|MSTRG.25988|ENSDART0000016994…		0		0		0
NONCO14414	chr7	105517241	105551044	+	[TCONS_00905906, TCONS_00905909]	[]	[TCONS_00905906, TCONS_00905909]	5	[]	[]	[]	[Zebrafish]	[]			[EnsASCoding|3P|MSTRG.54035|ENSDART00000156847:5.63|113AA|77AA|, EnsASCoding|3P|MSTRG.54040|ENSDART00000153692:0.57|80AA|31AA|, EnsASCoding|3P|MSTRG.54040|MSTRG.54040.1:16.85|80AA|36AA|, LongAUGORFEnsASCoding|3P|MSTRG.54035|MSTRG.54035.1:6.61|289AA|229AA|]		0		0		0
NONCO15743	chr8	140472304	140475259	-	[TCONS_00969588]	[]	[TCONS_00969588]	2	[]	[]	[]	[Zebrafish]	[]			[LongAUGORFlinc|3P|MSTRG.27747|MSTRG.27747.1:1.55|124AA|101AA||NearGap, linc|3P|MSTRG.27747|MSTRG.27747.2:33.72|117AA|94AA||NearGap, linc|3P|MSTRG.27747|MSTRG.27747.3:2.39|117AA|94AA||NearGap, linc|3P|MSTRG.27747|MSTRG.27747.4:11.92|128AA|96AA|]		0		0		0
NONCO5408	chr15	62547884	62548620	-	[TCONS_00322488]	[]	[TCONS_00322488]	3	[]	[]	[]	[Zebrafish]	[]			[EnsASCoding|3P|MSTRG.48974|MSTRG.48974.1:2.75|75AA|26AA||NearGap]		0		0		0
NONCO14405	chr7	101977726	101979559	+	[TCONS_00905774]	[]	[TCONS_00905774]	3	[]	[]	[]	[Zebrafish]	[]			[LongORFlinc|3P|MSTRG.16187|MSTRG.16187.1:3.22|606AA|88AA|]		0		0		0
NONCO873	chr1	32037185	32041174	-	[TCONS_00010720]	[]	[TCONS_00010720]	3	[]	[]	[]	[Zebrafish]	[]			[EnsASCoding|3P|MSTRG.10834|ENSDART00000169762:0.76|70AA|25AA|, linc|3P|MSTRG.20429|MSTRG.20429.1:0.11|90AA|80AA|]		0		0		0
NONCO870	chr1	31282611	31288503	-	[TCONS_00010663]	[]	[TCONS_00010663]	2	[]	[]	[]	[Zebrafish]	[]			[linc|3P|MSTRG.29887|MSTRG.29887.1:2.58|100AA|71AA|]		0		0		0
NONCO5414	chr15	63748492	63761550	-	[TCONS_00322515]	[]	[TCONS_00322515]	3	[]	[]	[]	[Zebrafish]	[]			[linc|3P|MSTRG.48705|ENSDART00000153811:0.36|77AA|76AA|, linc|3P|MSTRG.48705|ENSDART00000154982:7.79|54AA|15AA|, linc|3P|MSTRG.48705|ENSDART00000156642:0.59|95AA|68AA|]		0		0		0
NONCO15725	chr8	128698587	128746213	-	[TCONS_00969337, TCONS_00969339, TCONS_00969338]	[]	[TCONS_00969337, TCONS_00969338, TCONS_00969339]	7	[]	[]	[]	[Zebrafish]	[]			[LongAUGORFlinc|3P|MSTRG.32789|MSTRG.32789.4:0.69|286AA|239AA|, linc|3P|MSTRG.32790|MSTRG.32790.1:4.32|154AA|93AA|, linc|3P|MSTRG.32790|MSTRG.32790.2:1.86|114AA|90AA|]		0		0		0
NONCO15722	chr8	128220110	128231333	-	[TCONS_00969332]	[]	[TCONS_00969332]	2	[]	[]	[]	[Zebrafish]	[]			[LongAUGORFlinc|3P|MSTRG.38049|MSTRG.38049.1:0.61|147AA|133AA|, linc|3P|MSTRG.20379|ENSDART00000133019:0.31|95AA|95AA|, linc|3P|MSTRG.20379|ENSDART00000142965:0.87|90AA|75AA|, linc|3P|MSTRG.20379|ENSDART00000156042:0.29|90AA|79AA|, linc|3P|MSTRG.20379|MSTRG.20379.1:8.62|95AA|95AA|]		0		0		0
NONCO884	chr1	32814794	32816264	-	[TCONS_00010826]	[]	[TCONS_00010826]	2	[]	[]	[]	[Zebrafish]	[]			[EnsASCoding|3P|MSTRG.12689|MSTRG.12689.1:1.74|105AA|94AA|, LongAUGORFlinc|3P|MSTRG.12662|MSTRG.12662.1:2.4|199AA|176AA|, LongAUGORFlinc|3P|MSTRG.12677|MSTRG.12677.3:0.81|236AA|145AA|, LongORFlinc|3P|MSTRG.12664|MSTRG.12664.1:0.63|266AA|82AA|, linc|3P|MSTRG.12662|MSTRG.12662.2:2.23|105AA|51AA|, linc|3P|MSTRG.12662|MSTRG.12662.3:0.32|69AA|48AA|, linc|3P|MSTRG.12677|MSTRG.12677.1:0.68|78AA|70AA|, l…		0		0		0
NONCO15720	chr8	128084938	128094466	-	[TCONS_00969329]	[]	[TCONS_00969329]	4	[]	[]	[]	[Zebrafish]	[]			[LongAUGORFlinc|3P|MSTRG.38049|MSTRG.38049.1:0.61|147AA|133AA|, linc|3P|MSTRG.20379|ENSDART00000133019:0.31|95AA|95AA|, linc|3P|MSTRG.20379|ENSDART00000142965:0.87|90AA|75AA|, linc|3P|MSTRG.20379|ENSDART00000156042:0.29|90AA|79AA|, linc|3P|MSTRG.20379|MSTRG.20379.1:8.62|95AA|95AA|]		0		0		0
NONCO15721	chr8	128197879	128215467	-	[TCONS_00969331]	[]	[TCONS_00969331]	4	[]	[]	[]	[Zebrafish]	[]			[LongAUGORFlinc|3P|MSTRG.38049|MSTRG.38049.1:0.61|147AA|133AA|, linc|3P|MSTRG.20379|ENSDART00000133019:0.31|95AA|95AA|, linc|3P|MSTRG.20379|ENSDART00000142965:0.87|90AA|75AA|, linc|3P|MSTRG.20379|ENSDART00000156042:0.29|90AA|79AA|, linc|3P|MSTRG.20379|MSTRG.20379.1:8.62|95AA|95AA|]		0		0		0
NONCO6750	chr17	70068473	70089622	+	[TCONS_00409009]	[]	[TCONS_00409009]	6	[]	[]	[]	[Zebrafish]	[]			[LongAUGORFlinc|3P|MSTRG.8302|MSTRG.8302.1:1.95|174AA|133AA|, linc|3P|MSTRG.53249|MSTRG.53249.1:0.38|56AA|50AA|, linc|3P|MSTRG.53249|MSTRG.53249.2:0.23|44AA|33AA|, linc|3P|MSTRG.53249|MSTRG.53249.3:0.88|44AA|33AA|, linc|3P|MSTRG.53249|MSTRG.53249.4:0.39|63AA|45AA|, linc|3P|MSTRG.53249|MSTRG.53249.5:2.05|49AA|45AA|, linc|3P|MSTRG.53249|MSTRG.53249.6:0.14|49AA|45AA|, linc|3P|MSTRG.53253|MSTRG.53253…		0		0		0
NONCO15719	chr8	127779120	127802882	-	[TCONS_00969328]	[]	[TCONS_00969328]	4	[]	[]	[]	[Zebrafish]	[]			[LongAUGORFlinc|3P|MSTRG.38049|MSTRG.38049.1:0.61|147AA|133AA|, linc|3P|MSTRG.20379|ENSDART00000133019:0.31|95AA|95AA|, linc|3P|MSTRG.20379|ENSDART00000142965:0.87|90AA|75AA|, linc|3P|MSTRG.20379|ENSDART00000156042:0.29|90AA|79AA|, linc|3P|MSTRG.20379|MSTRG.20379.1:8.62|95AA|95AA|]		0		0		0
NONCO15718	chr8	127186429	127187258	-	[TCONS_00969324]	[]	[TCONS_00969324]	2	[]	[]	[]	[Zebrafish]	[]			[linc|3P|MSTRG.19944|MSTRG.19944.1:0.53|164AA|12AA|]		0		0		0
NONCO6758	chr17	71782940	71796932	+	[TCONS_00409043, TCONS_00409044]	[]	[TCONS_00409043, TCONS_00409044]	7	[]	[]	[]	[Zebrafish]	[]			[LongAUGORFlinc|3P|MSTRG.9803|MSTRG.9803.1:1.51|236AA|112AA|, LongORFlinc|3P|MSTRG.9805|MSTRG.9805.1:1.05|419AA|0AA|, linc|3P|MSTRG.9803|ENSDART00000152962:7.86|172AA|93AA|]		0		0		0
NONCO5422	chr15	66108639	66109819	-	[TCONS_00322712]	[]	[TCONS_00322712]	2	[]	[]	[]	[Zebrafish]	[]			[linc|3P|MSTRG.25411|ENSDART00000146392:1.0|95AA|95AA|]		0		0		0
NONCO898	chr1	38674705	38680439	-	[TCONS_00011171]	[]	[TCONS_00011171]	4	[]	[]	[]	[Zebrafish]	[]			[linc|3P|MSTRG.20371|ENSDART00000194098:2.58|71AA|55AA|, linc|3P|MSTRG.20371|MSTRG.20371.2:0.18|89AA|68AA|, linc|3P|MSTRG.20371|MSTRG.20371.6:0.18|71AA|55AA|]		0		0		0
NONCO15715	chr8	126934551	126963493	-	[TCONS_00969317, TCONS_00969316, TCONS_00969319, TCONS_00969318]	[]	[TCONS_00969316, TCONS_00969317, TCONS_00969318, TCONS_00969319]	4	[]	[]	[]	[Zebrafish]	[]			[linc|3P|MSTRG.19944|MSTRG.19944.1:0.53|164AA|12AA|]		0		0		0
NONCO15716	chr8	127011237	127013245	-	[TCONS_00969321]	[]	[TCONS_00969321]	2	[]	[]	[]	[Zebrafish]	[]			[linc|3P|MSTRG.19944|MSTRG.19944.1:0.53|164AA|12AA|]		0		0		0
NONCO15714	chr8	126761298	126762485	-	[TCONS_00969315]	[]	[TCONS_00969315]	2	[]	[]	[]	[Zebrafish]	[]			[linc|3P|MSTRG.19944|MSTRG.19944.1:0.53|164AA|12AA|]		0		0		0
NONCO6727	chr17	62923751	62930321	+	[TCONS_00408795, TCONS_00408796, TCONS_00408797]	[]	[TCONS_00408795, TCONS_00408796, TCONS_00408797]	6	[]	[]	[]	[Zebrafish]	[]			[EnsASCoding|3P|MSTRG.51245|MSTRG.51245.1:20.99|153AA|90AA|]		0		0		0
NONCO6728	chr17	62939379	62947172	+	[TCONS_00408801]	[]	[TCONS_00408801]	2	[]	[]	[]	[Zebrafish]	[]			[EnsASCoding|3P|MSTRG.51245|MSTRG.51245.1:20.99|153AA|90AA|]		0		0		0
NONCO6730	chr17	63096929	63107176	+	[TCONS_00408806]	[]	[TCONS_00408806]	3	[]	[]	[]	[Zebrafish]	[]			[linc|3P|MSTRG.9143|MSTRG.9143.1:1.89|166AA|42AA|, linc|3P|MSTRG.9143|MSTRG.9143.2:10.62|140AA|42AA|]		0		0		0
NONCO5403	chr15	60365866	60410519	-	[TCONS_00322394]	[]	[TCONS_00322394]	3	[]	[]	[]	[Zebrafish]	[]			[LongAUGORFlinc|3P|MSTRG.49000|MSTRG.49000.1:1.05|132AA|109AA|]		0		0		0
NONCO5407	chr15	62545928	62562879	-	[TCONS_00322487, TCONS_00322489]	[]	[TCONS_00322487, TCONS_00322489]	18	[]	[]	[]	[Zebrafish]	[]			[EnsASCoding|3P|MSTRG.48974|MSTRG.48974.1:2.75|75AA|26AA||NearGap]		0		0		0
NONCO6731	chr17	63453658	63454526	+	[TCONS_00408818]	[]	[TCONS_00408818]	3	[]	[]	[]	[Zebrafish]	[]			[LongAUGORFEnsASCoding|3P|MSTRG.52832|MSTRG.52832.1:73.82|773AA|481AA|, linc|3P|MSTRG.52832|ENSDART00000154650:23.86|197AA|29AA|]		0		0		0
NONCO5406	chr15	61931547	62007370	-	[TCONS_00322464, TCONS_00322465]	[]	[TCONS_00322464, TCONS_00322465]	3	[]	[]	[]	[Zebrafish]	[]			[LongORFlinc|3P|MSTRG.48990|MSTRG.48990.2:8.43|2136AA|0AA|, LongORFlinc|3P|MSTRG.48990|MSTRG.48990.3:0.16|2107AA|0AA|, LongORFlinc|3P|MSTRG.48990|MSTRG.48990.5:1.91|2128AA|0AA|, LongORFlinc|3P|MSTRG.48990|MSTRG.48990.6:20.33|1949AA|0AA|]		0		0		0
NONCO5405	chr15	61592524	61927648	-	[TCONS_00322463]	[]	[TCONS_00322463]	5	[]	[]	[]	[Zebrafish]	[]			[LongORFlinc|3P|MSTRG.48990|MSTRG.48990.2:8.43|2136AA|0AA|, LongORFlinc|3P|MSTRG.48990|MSTRG.48990.3:0.16|2107AA|0AA|, LongORFlinc|3P|MSTRG.48990|MSTRG.48990.5:1.91|2128AA|0AA|, LongORFlinc|3P|MSTRG.48990|MSTRG.48990.6:20.33|1949AA|0AA|]		0		0		0
NONCO6782	chr17	76311809	76343879	+	[TCONS_00409614, TCONS_00409615]	[]	[TCONS_00409614, TCONS_00409615]	4	[]	[]	[]	[Zebrafish]	[]			[linc|3P|MSTRG.9636|MSTRG.9636.1:0.7|135AA|81AA|]		0		0		0
NONCO828	chr1	19918295	19923326	-	[TCONS_00010075]	[]	[TCONS_00010075]	2	[]	[]	[]	[Zebrafish]	[]			[linc|3P|MSTRG.39831|MSTRG.39831.1:2.88|141AA|0AA||NearGap]		0		0		0
NONCO6786	chr17	76840269	76842771	+	[TCONS_00409645]	[]	[TCONS_00409645]	2	[]	[]	[]	[Zebrafish]	[]			[LongAUGORFlinc|3P|MSTRG.52917|MSTRG.52917.1:5.21|111AA|109AA|]		0		0		0
NONCO4130	chr13	22446908	22449705	-	[TCONS_00256538]	[]	[TCONS_00256538]	2	[]	[]	[]	[Zebrafish]	[]			[LongAUGORFlinc|3P|MSTRG.16504|MSTRG.16504.1:5.28|682AA|681AA|, LongAUGORFlinc|3P|MSTRG.16504|MSTRG.16504.2:2.22|334AA|333AA|]		0		0		0
NONCO4133	chr13	23743973	23744736	-	[TCONS_00256547]	[]	[TCONS_00256547]	2	[]	[]	[]	[Zebrafish]	[]			[LongAUGORFlinc|3P|MSTRG.16504|MSTRG.16504.1:5.28|682AA|681AA|, LongAUGORFlinc|3P|MSTRG.16504|MSTRG.16504.2:2.22|334AA|333AA|]		0		0		0
NONCO6790	chr17	77681074	77686081	+	[TCONS_00409671]	[]	[TCONS_00409671]	2	[]	[]	[]	[Zebrafish]	[]			[LongAUGORFEnsASCoding|3P|MSTRG.50355|MSTRG.50355.1:5.99|531AA|496AA|, linc|3P|MSTRG.50359|MSTRG.50359.2:30.0|198AA|0AA|, linc|3P|MSTRG.9576|MSTRG.9576.1:0.69|127AA|86AA|]		0		0		0
NONCO4132	chr13	23468794	23490508	-	[TCONS_00256544]	[]	[TCONS_00256544]	3	[]	[]	[]	[Zebrafish]	[]			[LongAUGORFlinc|3P|MSTRG.16504|MSTRG.16504.1:5.28|682AA|681AA|, LongAUGORFlinc|3P|MSTRG.16504|MSTRG.16504.2:2.22|334AA|333AA|]		0		0		0
NONCO4131	chr13	23278877	23280345	-	[TCONS_00256542]	[]	[TCONS_00256542]	2	[]	[]	[]	[Zebrafish]	[]			[LongAUGORFlinc|3P|MSTRG.16504|MSTRG.16504.1:5.28|682AA|681AA|, LongAUGORFlinc|3P|MSTRG.16504|MSTRG.16504.2:2.22|334AA|333AA|]		0		0		0
NONCO5467	chr15	74770410	74782627	-	[TCONS_00323153, TCONS_00323154]	[]	[TCONS_00323153, TCONS_00323154]	2	[]	[]	[]	[Zebrafish]	[]			[EnsASCoding|3P|MSTRG.48789|ENSDART00000162238:1143.57|122AA|73AA|]		0		0		0
NONCO6798	chr17	77893155	77899261	+	[TCONS_00409685, TCONS_00409686]	[]	[TCONS_00409685, TCONS_00409686]	3	[]	[]	[]	[Zebrafish]	[]			[linc|3P|MSTRG.50914|MSTRG.50914.1:2.13|110AA|67AA|, linc|3P|MSTRG.50914|MSTRG.50914.2:4.68|110AA|76AA|]		0		0		0
NONCO855	chr1	27555596	27560843	-	[TCONS_00010527]	[]	[TCONS_00010527]	3	[]	[]	[]	[Zebrafish]	[]			[LongAUGORFlinc|3P|MSTRG.21436|MSTRG.21436.1:5.2|594AA|579AA|, LongAUGORFlinc|3P|MSTRG.21436|MSTRG.21436.2:1.6|246AA|242AA|, linc|3P|MSTRG.21439|MSTRG.21439.1:2.04|53AA|52AA|, linc|3P|MSTRG.24087|MSTRG.24087.1:152.8|78AA|57AA||NearGap, linc|3P|MSTRG.24087|MSTRG.24087.2:16.62|89AA|69AA||NearGap]		0		0		0
NONCO846	chr1	25370197	25439611	-	[TCONS_00010382, TCONS_00010381]	[]	[TCONS_00010381, TCONS_00010382]	4	[]	[]	[]	[Zebrafish]	[]			[LongAUGORFlinc|3P|MSTRG.12627|ENSDART00000171638:1.41|418AA|398AA|, linc|3P|MSTRG.12627|MSTRG.12627.2:21.29|149AA|80AA|]		0		0		0
NONCO4105	chr13	114580580	114582349	+	[TCONS_00256385]	[]	[TCONS_00256385]	2	[]	[]	[]	[Zebrafish]	[]			[LongAUGORFEnsASCoding|3P|MSTRG.42|MSTRG.42.1:51.71|225AA|126AA|, linc|3P|MSTRG.43|MSTRG.43.2:2.15|79AA|60AA|]		0		0		0
NONCO4104	chr13	114567140	114569806	+	[TCONS_00256384]	[]	[TCONS_00256384]	2	[]	[]	[]	[Zebrafish]	[]			[LongAUGORFEnsASCoding|3P|MSTRG.42|MSTRG.42.1:51.71|225AA|126AA|, linc|3P|MSTRG.43|MSTRG.43.2:2.15|79AA|60AA|]		0		0		0
NONCO5439	chr15	69750860	69754145	-	[TCONS_00322849]	[]	[TCONS_00322849]	2	[]	[]	[]	[Zebrafish]	[]			[LongAUGORFEnsASCoding|3P|MSTRG.68912|ENSDART00000173797:4.26|104AA|101AA|, linc|3P|MSTRG.25445|MSTRG.25445.1:0.45|124AA|69AA|, linc|3P|MSTRG.68912|ENSDART00000173833:0.82|102AA|80AA|]		0		0		0
NONCO4106	chr13	114586639	114588308	+	[TCONS_00256386]	[]	[TCONS_00256386]	2	[]	[]	[]	[Zebrafish]	[]			[LongAUGORFEnsASCoding|3P|MSTRG.42|MSTRG.42.1:51.71|225AA|126AA|, linc|3P|MSTRG.43|MSTRG.43.2:2.15|79AA|60AA|]		0		0		0
NONCO5437	chr15	69570666	69580778	-	[TCONS_00322840]	[]	[TCONS_00322840]	2	[]	[]	[]	[Zebrafish]	[]			[LongAUGORFEnsASCoding|3P|MSTRG.68912|ENSDART00000173797:4.26|104AA|101AA|]		0		0		0
NONCO865	chr1	29814704	29823405	-	[TCONS_00010649]	[]	[TCONS_00010649]	2	[]	[]	[]	[Zebrafish]	[]			[LongAUGORFlinc|3P|MSTRG.20445|MSTRG.20445.1:353.94|2003AA|1825AA|, linc|3P|MSTRG.28404|ENSDART00000150941:0.13|32AA|31AA|, linc|3P|MSTRG.28404|ENSDART00000151100:0.21|74AA|37AA|, linc|3P|MSTRG.28404|ENSDART00000151263:0.29|74AA|38AA|, linc|3P|MSTRG.28404|ENSDART00000151523:1.49|104AA|76AA|, linc|3P|MSTRG.28404|ENSDART00000151631:0.18|57AA|33AA|, linc|3P|MSTRG.28404|ENSDART00000151762:0.23|136AA|…		0		0		0
NONCO864	chr1	29656131	29676626	-	[TCONS_00010648]	[]	[TCONS_00010648]	3	[]	[]	[]	[Zebrafish]	[]			[LongAUGORFlinc|3P|MSTRG.20445|MSTRG.20445.1:353.94|2003AA|1825AA|, linc|3P|MSTRG.28404|ENSDART00000150941:0.13|32AA|31AA|, linc|3P|MSTRG.28404|ENSDART00000151100:0.21|74AA|37AA|, linc|3P|MSTRG.28404|ENSDART00000151263:0.29|74AA|38AA|, linc|3P|MSTRG.28404|ENSDART00000151523:1.49|104AA|76AA|, linc|3P|MSTRG.28404|ENSDART00000151631:0.18|57AA|33AA|, linc|3P|MSTRG.28404|ENSDART00000151762:0.23|136AA|…		0		0		0
NONCO862	chr1	29196273	29203848	-	[TCONS_00010615]	[]	[TCONS_00010615]	3	[]	[]	[]	[Zebrafish]	[]			[EnsASCoding|3P|MSTRG.28270|ENSDART00000164756:9.05|131AA|82AA|]		0		0		0
NONCO859	chr1	28446959	28447832	-	[TCONS_00010581]	[]	[TCONS_00010581]	2	[]	[]	[]	[Zebrafish]	[]			[LongAUGORFlinc|3P|MSTRG.22964|MSTRG.22964.1:3.14|503AA|462AA|, LongAUGORFlinc|3P|MSTRG.22964|MSTRG.22964.2:9.59|503AA|462AA|]		0		0		0
NONCO5441	chr15	70113094	70115195	-	[TCONS_00322856]	[]	[TCONS_00322856]	3	[]	[]	[]	[Zebrafish]	[]			[LongAUGORFEnsASCoding|3P|MSTRG.68912|ENSDART00000173797:4.26|104AA|101AA|, linc|3P|MSTRG.25445|MSTRG.25445.1:0.45|124AA|69AA|, linc|3P|MSTRG.68912|ENSDART00000173833:0.82|102AA|80AA|]		0		0		0
NONCO5440	chr15	69857062	69858129	-	[TCONS_00322852]	[]	[TCONS_00322852]	2	[]	[]	[]	[Zebrafish]	[]			[LongAUGORFEnsASCoding|3P|MSTRG.68912|ENSDART00000173797:4.26|104AA|101AA|, linc|3P|MSTRG.25445|MSTRG.25445.1:0.45|124AA|69AA|, linc|3P|MSTRG.68912|ENSDART00000173833:0.82|102AA|80AA|]		0		0		0
NONCO67	chr1	12587765	12588462	+	[TCONS_00000798]	[]	[TCONS_00000798]	2	[]	[]	[]	[Zebrafish]	[]			[EnsASCoding|3P|MSTRG.6915|MSTRG.6915.1:34.85|71AA|67AA|, LongORFlinc|3P|MSTRG.43377|ENSDART00000146572:1.32|369AA|0AA|, linc|3P|MSTRG.6915|MSTRG.6915.2:1.27|71AA|29AA|, linc|3P|MSTRG.6915|MSTRG.6915.3:0.85|87AA|48AA|, linc|3P|MSTRG.6915|MSTRG.6915.4:1.28|71AA|29AA|, linc|3P|MSTRG.6915|MSTRG.6915.5:0.3|71AA|29AA|]		0		0		0
NONCO64	chr1	11669587	11673412	+	[TCONS_00000703]	[]	[TCONS_00000703]	3	[]	[]	[]	[Zebrafish]	[]			[LongAUGORFlinc|3P|MSTRG.73851|MSTRG.73851.1:12.54|281AA|257AA||NearGap, LongORFEnsASCoding|3P|MSTRG.73852|MSTRG.73852.1:35.06|296AA|0AA||NearGap]		0		0		0
NONCO4169	chr13	31569298	31570275	-	[TCONS_00256744]	[]	[TCONS_00256744]	2	[]	[]	[]	[Zebrafish]	[]			[LongAUGORFlinc|3P|MSTRG.17616|MSTRG.17616.1:0.7|1364AA|828AA|, linc|3P|MSTRG.4614|MSTRG.4614.1:0.95|89AA|78AA|]		0		0		0
NONCO71	chr1	13881495	13882189	+	[TCONS_00000828]	[]	[TCONS_00000828]	2	[]	[]	[]	[Zebrafish]	[]			[linc|3P|MSTRG.43382|ENSDART00000156932:9.07|44AA|26AA|]		0		0		0
NONCO4171	chr13	33451568	33485788	-	[TCONS_00256782]	[]	[TCONS_00256782]	4	[]	[]	[]	[Zebrafish]	[]			[EnsASCoding|3P|MSTRG.17689|ENSDART00000160093:98.77|110AA|54AA|, EnsASCoding|3P|MSTRG.17689|ENSDART00000170373:155.56|120AA|33AA|]		0		0		0
NONCO4179	chr13	37500574	37501356	-	[TCONS_00256857]	[]	[TCONS_00256857]	2	[]	[]	[]	[Zebrafish]	[]			[EnsASCoding|3P|MSTRG.4509|ENSDART00000156045:16.16|102AA|40AA|, EnsASCoding|3P|MSTRG.4509|MSTRG.4509.2:405.13|102AA|40AA|]		0		0		0
NONCO47	chr1	8268731	8275270	+	[TCONS_00000554]	[]	[TCONS_00000554]	4	[]	[]	[]	[Zebrafish]	[]			[LongAUGORFlinc|3P|MSTRG.7404|MSTRG.7404.1:5.11|1962AA|1830AA|, linc|3P|MSTRG.7414|ENSDART00000173400:5.0|70AA|38AA|]		0		0		0
NONCO46	chr1	8249883	8252830	+	[TCONS_00000553]	[]	[TCONS_00000553]	4	[]	[]	[]	[Zebrafish]	[]			[LongAUGORFlinc|3P|MSTRG.7404|MSTRG.7404.1:5.11|1962AA|1830AA|, linc|3P|MSTRG.7414|ENSDART00000173400:5.0|70AA|38AA|]		0		0		0
NONCO45	chr1	8086797	8182762	+	[TCONS_00000552]	[]	[TCONS_00000552]	3	[]	[]	[]	[Zebrafish]	[]			[LongAUGORFlinc|3P|MSTRG.7404|MSTRG.7404.1:5.11|1962AA|1830AA|, linc|3P|MSTRG.7414|ENSDART00000173400:5.0|70AA|38AA|]		0		0		0
NONCO5474	chr15	76228309	76235113	-	[TCONS_00323340]	[]	[TCONS_00323340]	2	[]	[]	[]	[Zebrafish]	[]			[EnsASCoding|3P|MSTRG.68741|MSTRG.68741.1:0.29|119AA|94AA|, LongAUGORFEnsASCoding|3P|MSTRG.68741|MSTRG.68741.2:295.98|199AA|199AA|, linc|3P|MSTRG.48969|MSTRG.48969.2:3.97|63AA|44AA|]		0		0		0
NONCO5473	chr15	76083810	76085024	-	[TCONS_00323337]	[]	[TCONS_00323337]	2	[]	[]	[]	[Zebrafish]	[]			[linc|3P|MSTRG.47747|MSTRG.47747.1:4.27|110AA|76AA||NearGap]		0		0		0
NONCO51	chr1	9242262	9252148	+	[TCONS_00000577]	[]	[TCONS_00000577]	3	[]	[]	[]	[Zebrafish]	[]			[EnsASCoding|3P|MSTRG.43420|ENSDART00000146966:1.28|122AA|94AA|, linc|3P|MSTRG.43420|MSTRG.43420.1:1.51|108AA|94AA|]		0		0		0
NONCO10896	chr3	65160632	65179174	+	[TCONS_00680617]	[]	[TCONS_00680617]	4	[]	[]	[]	[Zebrafish]	[]			[LongAUGORFlinc|3P|MSTRG.6540|MSTRG.6540.2:0.57|300AA|290AA|]		0		0		0
NONCO5489	chr15	80555409	80634147	-	[TCONS_00323589, TCONS_00323591, TCONS_00323590, TCONS_00323592]	[]	[TCONS_00323589, TCONS_00323590, TCONS_00323591, TCONS_00323592]	7	[]	[]	[]	[Zebrafish]	[]			[LongAUGORFlinc|3P|MSTRG.67912|MSTRG.67912.2:2.03|221AA|181AA|]		0		0		0
NONCO5488	chr15	80487825	80544555	-	[TCONS_00323588]	[]	[TCONS_00323588]	3	[]	[]	[]	[Zebrafish]	[]			[LongAUGORFlinc|3P|MSTRG.67912|MSTRG.67912.2:2.03|221AA|181AA|]		0		0		0
NONCO1922	chr10	36185801	36187891	-	[TCONS_00104965]	[]	[TCONS_00104965]	2	[]	[]	[]	[Zebrafish]	[]			[linc|3P|MSTRG.33636|ENSDART00000146201:5.68|50AA|41AA|, linc|3P|MSTRG.33636|ENSDART00000147455:37.83|118AA|74AA|, linc|3P|MSTRG.33636|MSTRG.33636.3:70.74|118AA|74AA|]		0		0		0
NONCO10884	chr3	59050875	59105235	+	[TCONS_00680529]	[]	[TCONS_00680529]	2	[]	[]	[]	[Zebrafish]	[]			[EnsASCoding|3P|MSTRG.65635|ENSDART00000156299:0.2|90AA|56AA|]		0		0		0
NONCO89	chr1	18392150	18400906	+	[TCONS_00001071]	[]	[TCONS_00001071]	3	[]	[]	[]	[Zebrafish]	[]			[LongAUGORFlinc|3P|MSTRG.6926|ENSDART00000167559:0.19|109AA|108AA|, LongAUGORFlinc|3P|MSTRG.6926|ENSDART00000173049:0.72|195AA|146AA|, LongAUGORFlinc|3P|MSTRG.6926|MSTRG.6926.1:0.24|175AA|146AA|, linc|3P|MSTRG.6926|ENSDART00000172449:0.26|62AA|55AA|, linc|3P|MSTRG.6926|MSTRG.6926.5:0.23|62AA|56AA|]		0		0		0
NONCO88	chr1	18044181	18076473	+	[TCONS_00001069]	[]	[TCONS_00001069]	4	[]	[]	[]	[Zebrafish]	[]			[LongAUGORFlinc|3P|MSTRG.6926|ENSDART00000167559:0.19|109AA|108AA|, LongAUGORFlinc|3P|MSTRG.6926|ENSDART00000173049:0.72|195AA|146AA|, LongAUGORFlinc|3P|MSTRG.6926|MSTRG.6926.1:0.24|175AA|146AA|, linc|3P|MSTRG.6926|ENSDART00000172449:0.26|62AA|55AA|, linc|3P|MSTRG.6926|MSTRG.6926.5:0.23|62AA|56AA|]		0		0		0
NONCO1908	chr10	29078116	29085042	-	[TCONS_00104803, TCONS_00104801, TCONS_00104802]	[]	[TCONS_00104801, TCONS_00104802, TCONS_00104803]	3	[]	[]	[]	[Zebrafish]	[]			[EnsASCoding|3P|MSTRG.46113|MSTRG.46113.1:28.53|53AA|28AA|]		0		0		0
NONCO1909	chr10	30806544	30807790	-	[TCONS_00104833]	[]	[TCONS_00104833]	2	[]	[]	[]	[Zebrafish]	[]			[EnsShortNonCoding|3P|MSTRG.9240|ENSDART00000134063:1.09|101AA|23AA|, EnsShortNonCoding|3P|MSTRG.9240|MSTRG.9240.1:0.33|112AA|55AA|, EnsShortNonCoding|3P|MSTRG.9240|MSTRG.9240.2:0.26|101AA|55AA|]		0		0		0
NONCO10857	chr3	46653924	46668033	+	[TCONS_00679770]	[]	[TCONS_00679770]	3	[]	[]	[]	[Zebrafish]	[]			[EnsASCoding|3P|MSTRG.31877|MSTRG.31877.1:5.1|118AA|14AA|, EnsASCoding|3P|MSTRG.31878|MSTRG.31878.1:552.31|121AA|66AA|]		0		0		0
NONCO1910	chr10	30842782	30843412	-	[TCONS_00104834]	[]	[TCONS_00104834]	2	[]	[]	[]	[Zebrafish]	[]			[EnsShortNonCoding|3P|MSTRG.9240|ENSDART00000134063:1.09|101AA|23AA|, EnsShortNonCoding|3P|MSTRG.9240|MSTRG.9240.1:0.33|112AA|55AA|, EnsShortNonCoding|3P|MSTRG.9240|MSTRG.9240.2:0.26|101AA|55AA|]		0		0		0
NONCO10845	chr3	40807697	40904117	+	[TCONS_00679487]	[]	[TCONS_00679487]	3	[]	[]	[]	[Zebrafish]	[]			[EnsASCoding|3P|MSTRG.18982|MSTRG.18982.1:1.76|115AA|99AA|]		0		0		0
NONCO1920	chr10	35508821	35519526	-	[TCONS_00104957]	[]	[TCONS_00104957]	2	[]	[]	[]	[Zebrafish]	[]			[LongAUGORFlinc|3P|MSTRG.33418|MSTRG.33418.1:1.45|194AA|192AA|, linc|3P|MSTRG.33418|MSTRG.33418.2:3.43|93AA|91AA|]		0		0		0
NONCO10838	chr3	38865392	38866793	+	[TCONS_00679370]	[]	[TCONS_00679370]	3	[]	[]	[]	[Zebrafish]	[]			[EnsASCoding|3P|MSTRG.33894|MSTRG.33894.2:0.18|119AA|45AA|, LongAUGORFEnsASCoding|3P|MSTRG.33894|MSTRG.33894.1:0.27|154AA|149AA|, LongAUGORFEnsASCoding|3P|MSTRG.33894|MSTRG.33894.3:0.46|126AA|115AA|, LongAUGORFlinc|3P|MSTRG.33763|MSTRG.33763.1:0.74|2009AA|1627AA|, linc|3P|MSTRG.33898|MSTRG.33898.1:0.5|94AA|4AA|]		0		0		0
NONCO10837	chr3	34244735	34310303	+	[TCONS_00679192]	[]	[TCONS_00679192]	2	[]	[]	[]	[Zebrafish]	[]			[LongORFlinc|3P|MSTRG.29838|MSTRG.29838.1:52.86|425AA|86AA|, linc|3P|MSTRG.29838|MSTRG.29838.2:3.75|105AA|86AA|, linc|3P|MSTRG.29838|MSTRG.29838.3:67.28|105AA|86AA|, linc|3P|MSTRG.29838|MSTRG.29838.4:18.23|105AA|86AA|, linc|3P|MSTRG.29838|MSTRG.29838.5:28.49|104AA|82AA|]		0		0		0
NONCO10832	chr3	28616281	28799831	+	[TCONS_00679047, TCONS_00679046, TCONS_00679048]	[]	[TCONS_00679046, TCONS_00679047, TCONS_00679048]	6	[]	[]	[]	[Zebrafish]	[]			[linc|3P|MSTRG.20656|MSTRG.20656.1:3.22|65AA|38AA|, linc|3P|MSTRG.20656|MSTRG.20656.2:0.31|91AA|60AA|]		0		0		0
NONCO10831	chr3	27844252	27932792	+	[TCONS_00679025, TCONS_00679027, TCONS_00679026]	[]	[TCONS_00679025, TCONS_00679026, TCONS_00679027]	6	[]	[]	[]	[Zebrafish]	[]			[EnsASCoding|3P|MSTRG.27535|MSTRG.27535.1:1248.39|98AA|47AA|]		0		0		0
NONCO10823	chr3	20383959	20392420	+	[TCONS_00678932]	[]	[TCONS_00678932]	5	[]	[]	[]	[Zebrafish]	[]			[LongAUGORFlinc|3P|MSTRG.30117|MSTRG.30117.1:2.22|321AA|252AA|, LongAUGORFlinc|3P|MSTRG.30119|ENSDART00000162244:10.05|102AA|101AA|, linc|3P|MSTRG.30114|ENSDART00000158886:0.36|57AA|40AA|, linc|3P|MSTRG.30114|ENSDART00000169390:1.06|72AA|62AA|, linc|3P|MSTRG.30114|MSTRG.30114.2:0.66|72AA|62AA|, linc|3P|MSTRG.30120|ENSDART00000162752:4.87|174AA|17AA|, linc|3P|MSTRG.30121|ENSDART00000168065:17.71|1…		0		0		0
NONCO1982	chr10	54210633	54230293	-	[TCONS_00105408, TCONS_00105409]	[TCONS_00105408]	[TCONS_00105408, TCONS_00105409]	5	[Zebrafish]	[Zebrafish]	[]	[Zebrafish]	[]	[LongAUGORFlinc|3P|MSTRG.28979|ENSDART00000194149:12.26|255AA|120AA|]		[LongAUGORFlinc|3P|MSTRG.8535|MSTRG.8535.1:1.55|131AA|124AA||NearGap, LongAUGORFlinc|3P|MSTRG.8539|MSTRG.8539.2:0.11|159AA|146AA|, linc|3P|MSTRG.8539|ENSDART00000152646:0.15|99AA|80AA|, linc|3P|MSTRG.8539|MSTRG.8539.1:0.32|106AA|93AA|]		1	54210909-54210966;	1	54210633-54211277;	57
NONCO1984	chr10	54733247	54735575	-	[TCONS_00105413]	[]	[TCONS_00105413]	3	[]	[]	[]	[Zebrafish]	[]			[LongAUGORFlinc|3P|MSTRG.12457|MSTRG.12457.1:0.8|2662AA|183AA|, LongAUGORFlinc|3P|MSTRG.8539|MSTRG.8539.2:0.11|159AA|146AA|, linc|3P|MSTRG.12450|MSTRG.12450.1:4.28|90AA|62AA|, linc|3P|MSTRG.8539|ENSDART00000152646:0.15|99AA|80AA|, linc|3P|MSTRG.8539|MSTRG.8539.1:0.32|106AA|93AA|]		0		0		0
NONCO1983	chr10	54316742	54515169	-	[TCONS_00105410]	[]	[TCONS_00105410]	3	[]	[]	[]	[Zebrafish]	[]			[LongAUGORFlinc|3P|MSTRG.8535|MSTRG.8535.1:1.55|131AA|124AA||NearGap, LongAUGORFlinc|3P|MSTRG.8539|MSTRG.8539.2:0.11|159AA|146AA|, linc|3P|MSTRG.8539|ENSDART00000152646:0.15|99AA|80AA|, linc|3P|MSTRG.8539|MSTRG.8539.1:0.32|106AA|93AA|]		0		0		0
NONCO1985	chr10	55050831	55070825	-	[TCONS_00105414]	[]	[TCONS_00105414]	2	[]	[]	[]	[Zebrafish]	[]			[LongAUGORFlinc|3P|MSTRG.12457|MSTRG.12457.1:0.8|2662AA|183AA|, LongAUGORFlinc|3P|MSTRG.8539|MSTRG.8539.2:0.11|159AA|146AA|, linc|3P|MSTRG.12450|MSTRG.12450.1:4.28|90AA|62AA|, linc|3P|MSTRG.8539|ENSDART00000152646:0.15|99AA|80AA|, linc|3P|MSTRG.8539|MSTRG.8539.1:0.32|106AA|93AA|]		0		0		0
NONCO13099	chr5	87988461	87989789	-	[TCONS_00800221]	[]	[TCONS_00800221]	2	[]	[]	[]	[Zebrafish]	[]			[EnsShortNonCoding|3P|MSTRG.5004|ENSDART00000170891:4.18|66AA|46AA|, EnsShortNonCoding|3P|MSTRG.61478|ENSDART00000140395:1.97|60AA|45AA|, EnsShortNonCoding|3P|MSTRG.61478|ENSDART00000141802:6.19|88AA|81AA|, EnsShortNonCoding|3P|MSTRG.61478|ENSDART00000144252:13.95|92AA|91AA|, EnsShortNonCoding|3P|MSTRG.61478|ENSDART00000153239:10.37|88AA|81AA|, linc|3P|MSTRG.61478|MSTRG.61478.2:0.88|70AA|31AA|]		0		0		0
NONCO1943	chr10	45086655	45097552	-	[TCONS_00105074]	[]	[TCONS_00105074]	2	[]	[]	[]	[Zebrafish]	[]			[linc|3P|MSTRG.41355|MSTRG.41355.1:4.78|100AA|81AA|]		0		0		0
NONCO13098	chr5	87803362	87986858	-	[TCONS_00800211, TCONS_00800212, TCONS_00800213, TCONS_00800214, TCONS_00800220, TCONS_00800210, TCONS_00800208, TCONS_00800219, TCONS_00800209, TCONS_00800215, TCONS_00800216, TCONS_00800205, TCONS_00800206, TCONS_00800217, TCONS_00800207, TCONS_00800218]	[TCONS_00800212, TCONS_00800213, TCONS_00800214, TCONS_00800215, TCONS_00800216]	[TCONS_00800205, TCONS_00800206, TCONS_00800207, TCONS_00800208, TCONS_00800209, TCONS_00800210, TCONS_00800211, TCONS_00800212, TCONS_00800213, TCONS_00800214, TCONS_00800215, TCONS_00800216, TCONS_00800217, TCONS_00800218, TCONS_00800219, TCONS_00800220]	14	[Zebrafish]	[Zebrafish]	[Zebrafish]	[Zebrafish]	[]	[EnsShortNonCoding|3P|MSTRG.20170|ENSDART00000149569:54.65|103AA|74AA|, EnsShortNonCoding|3P|MSTRG.68026|ENSDART00000161442:81.04|70AA|49AA|]	[EnsShortNonCoding|3P|MSTRG.61478|ENSDART00000144252:84.66|92AA|91AA|]	[EnsShortNonCoding|3P|MSTRG.5004|ENSDART00000170891:4.18|66AA|46AA|, EnsShortNonCoding|3P|MSTRG.61478|ENSDART00000140395:1.97|60AA|45AA|, EnsShortNonCoding|3P|MSTRG.61478|ENSDART00000141802:6.19|88AA|81AA|, EnsShortNonCoding|3P|MSTRG.61478|ENSDART00000144252:13.95|92AA|91AA|, EnsShortNonCoding|3P|MSTRG.61478|ENSDART00000153239:10.37|88AA|81AA|, linc|3P|MSTRG.61478|MSTRG.61478.2:0.88|70AA|31AA|]		2	87962678-87962749;87968782-87969157;	2	87960262-87963409;87968782-87969157;	446
NONCO1948	chr10	45727473	45742809	-	[TCONS_00105097]	[]	[TCONS_00105097]	7	[]	[]	[]	[Zebrafish]	[]			[EnsASCoding|3P|MSTRG.55395|ENSDART00000164600:1.74|87AA|36AA|, LongAUGORFlinc|3P|MSTRG.57401|MSTRG.57401.1:0.68|124AA|115AA|, LongAUGORFlinc|3P|MSTRG.57436|MSTRG.57436.1:0.39|159AA|127AA|, LongORFlinc|3P|MSTRG.55397|MSTRG.55397.1:1.37|805AA|9AA|, LongORFlinc|3P|MSTRG.55397|MSTRG.55397.2:0.41|524AA|9AA|, LongORFlinc|3P|MSTRG.57410|MSTRG.57410.1:9.68|254AA|20AA|, linc|3P|MSTRG.55400|ENSDART0000019…		0		0		0
NONCO1947	chr10	45659675	45676875	-	[TCONS_00105096]	[]	[TCONS_00105096]	2	[]	[]	[]	[Zebrafish]	[]			[EnsASCoding|3P|MSTRG.55395|ENSDART00000164600:1.74|87AA|36AA|, LongAUGORFlinc|3P|MSTRG.57401|MSTRG.57401.1:0.68|124AA|115AA|, LongAUGORFlinc|3P|MSTRG.57436|MSTRG.57436.1:0.39|159AA|127AA|, LongORFlinc|3P|MSTRG.55397|MSTRG.55397.1:1.37|805AA|9AA|, LongORFlinc|3P|MSTRG.55397|MSTRG.55397.2:0.41|524AA|9AA|, LongORFlinc|3P|MSTRG.57410|MSTRG.57410.1:9.68|254AA|20AA|, linc|3P|MSTRG.55400|ENSDART0000019…		0		0		0
NONCO13097	chr5	87729708	87794514	-	[TCONS_00800204]	[]	[TCONS_00800204]	2	[]	[]	[]	[Zebrafish]	[]			[EnsShortNonCoding|3P|MSTRG.5004|ENSDART00000170891:4.18|66AA|46AA|, EnsShortNonCoding|3P|MSTRG.61478|ENSDART00000140395:1.97|60AA|45AA|, EnsShortNonCoding|3P|MSTRG.61478|ENSDART00000141802:6.19|88AA|81AA|, EnsShortNonCoding|3P|MSTRG.61478|ENSDART00000144252:13.95|92AA|91AA|, EnsShortNonCoding|3P|MSTRG.61478|ENSDART00000153239:10.37|88AA|81AA|, linc|3P|MSTRG.61478|MSTRG.61478.2:0.88|70AA|31AA|]		0		0		0
NONCO13096	chr5	87704798	87734907	-	[TCONS_00800202, TCONS_00800203]	[]	[TCONS_00800202, TCONS_00800203]	6	[]	[]	[]	[Zebrafish]	[]			[EnsShortNonCoding|3P|MSTRG.5004|ENSDART00000170891:4.18|66AA|46AA|, EnsShortNonCoding|3P|MSTRG.61478|ENSDART00000140395:1.97|60AA|45AA|, EnsShortNonCoding|3P|MSTRG.61478|ENSDART00000141802:6.19|88AA|81AA|, EnsShortNonCoding|3P|MSTRG.61478|ENSDART00000144252:13.95|92AA|91AA|, EnsShortNonCoding|3P|MSTRG.61478|ENSDART00000153239:10.37|88AA|81AA|, linc|3P|MSTRG.61478|MSTRG.61478.2:0.88|70AA|31AA|]		0		0		0
NONCO13093	chr5	84505877	84506721	-	[TCONS_00800167]	[]	[TCONS_00800167]	2	[]	[]	[]	[Zebrafish]	[]			[linc|3P|MSTRG.61456|MSTRG.61456.2:0.52|152AA|49AA|]		0		0		0
NONCO1951	chr10	46717126	46733073	-	[TCONS_00105164]	[]	[TCONS_00105164]	4	[]	[]	[]	[Zebrafish]	[]			[LongAUGORFEnsASCoding|3P|MSTRG.9683|MSTRG.9683.1:61.44|364AA|248AA|]		0		0		0
NONCO1953	chr10	46790403	46791522	-	[TCONS_00105169]	[]	[TCONS_00105169]	3	[]	[]	[]	[Zebrafish]	[]			[LongAUGORFEnsASCoding|3P|MSTRG.9683|MSTRG.9683.1:61.44|364AA|248AA|]		0		0		0
NONCO1952	chr10	46737611	46761205	-	[TCONS_00105167, TCONS_00105168]	[]	[TCONS_00105167, TCONS_00105168]	10	[]	[]	[]	[Zebrafish]	[]			[LongAUGORFEnsASCoding|3P|MSTRG.9683|MSTRG.9683.1:61.44|364AA|248AA|]		0		0		0
NONCO1955	chr10	46914144	46917230	-	[TCONS_00105171]	[]	[TCONS_00105171]	4	[]	[]	[]	[Zebrafish]	[]			[LongAUGORFEnsASCoding|3P|MSTRG.9683|MSTRG.9683.1:61.44|364AA|248AA|]		0		0		0
NONCO1954	chr10	46797867	46809021	-	[TCONS_00105170]	[]	[TCONS_00105170]	3	[]	[]	[]	[Zebrafish]	[]			[LongAUGORFEnsASCoding|3P|MSTRG.9683|MSTRG.9683.1:61.44|364AA|248AA|]		0		0		0
NONCO1959	chr10	47271221	47272342	-	[TCONS_00105208]	[]	[TCONS_00105208]	3	[]	[]	[]	[Zebrafish]	[]			[EnsASCoding|3P|MSTRG.8323|MSTRG.8323.1:2.96|92AA|92AA|, linc|3P|MSTRG.8331|MSTRG.8331.1:0.86|90AA|48AA|]		0		0		0
NONCO1960	chr10	47279072	47289833	-	[TCONS_00105210, TCONS_00105209]	[]	[TCONS_00105209, TCONS_00105210]	3	[]	[]	[]	[Zebrafish]	[]			[EnsASCoding|3P|MSTRG.8323|MSTRG.8323.1:2.96|92AA|92AA|, linc|3P|MSTRG.8331|MSTRG.8331.1:0.86|90AA|48AA|]		0		0		0
NONCO10808	chr3	13692195	13788132	+	[TCONS_00678750, TCONS_00678751]	[]	[TCONS_00678750, TCONS_00678751]	6	[]	[]	[]	[Zebrafish]	[]			[LongAUGORFlinc|3P|MSTRG.6854|ENSDART00000172760:0.19|164AA|127AA|]		0		0		0
NONCO1962	chr10	48169664	48175810	-	[TCONS_00105217]	[]	[TCONS_00105217]	3	[]	[]	[]	[Zebrafish]	[]			[LongAUGORFlinc|3P|MSTRG.30117|MSTRG.30117.1:2.22|321AA|252AA|, LongAUGORFlinc|3P|MSTRG.30119|ENSDART00000162244:10.05|102AA|101AA|, linc|3P|MSTRG.30114|ENSDART00000158886:0.36|57AA|40AA|, linc|3P|MSTRG.30114|ENSDART00000169390:1.06|72AA|62AA|, linc|3P|MSTRG.30114|MSTRG.30114.2:0.66|72AA|62AA|, linc|3P|MSTRG.30120|ENSDART00000162752:4.87|174AA|17AA|, linc|3P|MSTRG.30121|ENSDART00000168065:17.71|1…		0		0		0
NONCO1961	chr10	47605210	47644793	-	[TCONS_00105212, TCONS_00105213, TCONS_00105214]	[]	[TCONS_00105212, TCONS_00105213, TCONS_00105214]	14	[]	[]	[]	[Zebrafish]	[]			[EnsASCoding|3P|MSTRG.8323|MSTRG.8323.1:2.96|92AA|92AA|, linc|3P|MSTRG.8331|MSTRG.8331.1:0.86|90AA|48AA|]		0		0		0
NONCO1963	chr10	48324787	48332197	-	[TCONS_00105219]	[]	[TCONS_00105219]	4	[]	[]	[]	[Zebrafish]	[]			[LongAUGORFlinc|3P|MSTRG.30117|MSTRG.30117.1:2.22|321AA|252AA|, LongAUGORFlinc|3P|MSTRG.30119|ENSDART00000162244:10.05|102AA|101AA|, linc|3P|MSTRG.30114|ENSDART00000158886:0.36|57AA|40AA|, linc|3P|MSTRG.30114|ENSDART00000169390:1.06|72AA|62AA|, linc|3P|MSTRG.30114|MSTRG.30114.2:0.66|72AA|62AA|, linc|3P|MSTRG.30120|ENSDART00000162752:4.87|174AA|17AA|, linc|3P|MSTRG.30121|ENSDART00000168065:17.71|1…		0		0		0
NONCO13076	chr5	77638188	77656331	-	[TCONS_00800007, TCONS_00800008]	[]	[TCONS_00800007, TCONS_00800008]	4	[]	[]	[]	[Zebrafish]	[]			[EnsASCoding|3P|MSTRG.37748|MSTRG.37748.1:1.1|68AA|59AA|, LongAUGORFlinc|3P|MSTRG.37569|MSTRG.37569.2:10.35|440AA|376AA|]		0		0		0
NONCO13067	chr5	74343543	74348668	-	[TCONS_00799909, TCONS_00799910]	[]	[TCONS_00799909, TCONS_00799910]	3	[]	[]	[]	[Zebrafish]	[]			[LongAUGORFlinc|3P|MSTRG.37510|MSTRG.37510.1:8.6|824AA|797AA|, LongAUGORFlinc|3P|MSTRG.37510|MSTRG.37510.2:4.25|824AA|797AA|, LongAUGORFlinc|3P|MSTRG.37510|MSTRG.37510.3:3.69|824AA|797AA|, LongAUGORFlinc|3P|MSTRG.61563|MSTRG.61563.1:0.18|215AA|204AA|, linc|3P|MSTRG.37516|MSTRG.37516.1:1.8|77AA|0AA|]		0		0		0
NONCO9020	chr2	237642024	237663006	+	[TCONS_00535224, TCONS_00535225]	[]	[TCONS_00535224, TCONS_00535225]	4	[]	[]	[]	[Zebrafish]	[]			[LongORFlinc|3P|MSTRG.64309|MSTRG.64309.1:0.1|348AA|20AA|, LongORFlinc|3P|MSTRG.64309|MSTRG.64309.2:1.36|215AA|20AA|]		0		0		0
NONCO9028	chr2	240547391	240552533	+	[TCONS_00535378]	[]	[TCONS_00535378]	2	[]	[]	[]	[Zebrafish]	[]			[EnsASCoding|3P|MSTRG.76599|MSTRG.76599.2:7.73|90AA|55AA|, LongAUGORFEnsASCoding|3P|MSTRG.76599|MSTRG.76599.1:2.91|114AA|113AA|]		0		0		0
NONCO13054	chr5	70668502	70670725	-	[TCONS_00799809]	[]	[TCONS_00799809]	3	[]	[]	[]	[Zebrafish]	[]			[EnsASCoding|3P|MSTRG.37916|MSTRG.37916.2:0.26|156AA|10AA|]		0		0		0
NONCO13057	chr5	71982938	72058554	-	[TCONS_00799849, TCONS_00799850]	[]	[TCONS_00799849, TCONS_00799850]	6	[]	[]	[]	[Zebrafish]	[]			[EnsASCoding|3P|MSTRG.60875|MSTRG.60875.1:37.27|71AA|13AA|]		0		0		0
NONCO1989	chr10	63541502	63581004	-	[TCONS_00105533]	[]	[TCONS_00105533]	5	[]	[]	[]	[Zebrafish]	[]			[LongAUGORFlinc|3P|MSTRG.8592|MSTRG.8592.1:0.98|123AA|115AA|, linc|3P|MSTRG.8592|MSTRG.8592.2:1.63|76AA|55AA|]		0		0		0
NONCO13056	chr5	71869946	71956496	-	[TCONS_00799847, TCONS_00799848, TCONS_00799846]	[]	[TCONS_00799846, TCONS_00799847, TCONS_00799848]	4	[]	[]	[]	[Zebrafish]	[]			[EnsASCoding|3P|MSTRG.60875|MSTRG.60875.1:37.27|71AA|13AA|]		0		0		0
NONCO13053	chr5	70647681	70742169	-	[TCONS_00799807, TCONS_00799808]	[]	[TCONS_00799807, TCONS_00799808]	2	[]	[]	[]	[Zebrafish]	[]			[EnsASCoding|3P|MSTRG.37916|MSTRG.37916.2:0.26|156AA|10AA|]		0		0		0
NONCO13052	chr5	70435715	70585611	-	[TCONS_00799805, TCONS_00799806, TCONS_00799804]	[]	[TCONS_00799804, TCONS_00799805, TCONS_00799806]	11	[]	[]	[]	[Zebrafish]	[]			[EnsASCoding|3P|MSTRG.37916|MSTRG.37916.2:0.26|156AA|10AA|]		0		0		0
NONCO13059	chr5	72427834	72446419	-	[TCONS_00799857]	[]	[TCONS_00799857]	2	[]	[]	[]	[Zebrafish]	[]			[LongORFEnsASCoding|3P|MSTRG.60873|ENSDART00000153629:27.33|314AA|85AA|]		0		0		0
NONCO1991	chr10	64883697	64885297	-	[TCONS_00105546]	[]	[TCONS_00105546]	3	[]	[]	[]	[Zebrafish]	[]			[LongAUGORFlinc|3P|MSTRG.8598|MSTRG.8598.1:3.57|565AA|507AA|, LongAUGORFlinc|3P|MSTRG.8599|MSTRG.8599.1:0.74|143AA|103AA|]		0		0		0
NONCO1993	chr10	65796104	65797040	-	[TCONS_00105561]	[]	[TCONS_00105561]	2	[]	[]	[]	[Zebrafish]	[]			[EnsASCoding|3P|MSTRG.22651|ENSDART00000154373:2.28|73AA|38AA|, EnsASCoding|3P|MSTRG.22654|MSTRG.22654.1:2.0|86AA|67AA|]		0		0		0
NONCO13044	chr5	68334344	68339648	-	[TCONS_00799734]	[]	[TCONS_00799734]	2	[]	[]	[]	[Zebrafish]	[]			[linc|3P|MSTRG.61772|MSTRG.61772.2:2.97|134AA|76AA|]		0		0		0
NONCO13043	chr5	68322581	68325992	-	[TCONS_00799733]	[]	[TCONS_00799733]	3	[]	[]	[]	[Zebrafish]	[]			[linc|3P|MSTRG.61772|MSTRG.61772.2:2.97|134AA|76AA|]		0		0		0
NONCO14377	chr7	90940682	91144724	+	[TCONS_00905151, TCONS_00905150, TCONS_00905149]	[]	[TCONS_00905149, TCONS_00905150, TCONS_00905151]	11	[]	[]	[]	[Zebrafish]	[]			[LongAUGORFlinc|3P|MSTRG.21337|MSTRG.21337.2:2.44|318AA|171AA|]		0		0		0
NONCO13040	chr5	67726253	67730308	-	[TCONS_00799728]	[]	[TCONS_00799728]	3	[]	[]	[]	[Zebrafish]	[]			[linc|3P|MSTRG.61772|MSTRG.61772.2:2.97|134AA|76AA|]		0		0		0
NONCO13042	chr5	68128411	68257985	-	[TCONS_00799730]	[]	[TCONS_00799730]	3	[]	[]	[]	[Zebrafish]	[]			[linc|3P|MSTRG.61772|MSTRG.61772.2:2.97|134AA|76AA|]		0		0		0
NONCO13041	chr5	67827516	67829357	-	[TCONS_00799729]	[]	[TCONS_00799729]	2	[]	[]	[]	[Zebrafish]	[]			[linc|3P|MSTRG.61772|MSTRG.61772.2:2.97|134AA|76AA|]		0		0		0
NONCO9007	chr2	233306743	233312128	+	[TCONS_00534965]	[]	[TCONS_00534965]	5	[]	[]	[]	[Zebrafish]	[]			[LongAUGORFEnsASCoding|3P|MSTRG.41893|MSTRG.41893.1:4.17|137AA|112AA|]		0		0		0
NONCO15697	chr8	123989265	123997869	-	[TCONS_00969201]	[]	[TCONS_00969201]	2	[]	[]	[]	[Zebrafish]	[]			[EnsASCoding|3P|MSTRG.27455|ENSDART00000157639:6.68|100AA|18AA|, EnsASCoding|3P|MSTRG.27455|MSTRG.27455.1:6.64|159AA|72AA|]		0		0		0
NONCO15695	chr8	123712507	123715662	-	[TCONS_00969196]	[]	[TCONS_00969196]	2	[]	[]	[]	[Zebrafish]	[]			[EnsASCoding|3P|MSTRG.27455|ENSDART00000157639:6.68|100AA|18AA|, EnsASCoding|3P|MSTRG.27455|MSTRG.27455.1:6.64|159AA|72AA|]		0		0		0
NONCO15692	chr8	123426570	123440790	-	[TCONS_00969192]	[]	[TCONS_00969192]	3	[]	[]	[]	[Zebrafish]	[]			[EnsASCoding|3P|MSTRG.27455|ENSDART00000157639:6.68|100AA|18AA|, EnsASCoding|3P|MSTRG.27455|MSTRG.27455.1:6.64|159AA|72AA|]		0		0		0
NONCO15693	chr8	123497753	123502054	-	[TCONS_00969193]	[]	[TCONS_00969193]	4	[]	[]	[]	[Zebrafish]	[]			[EnsASCoding|3P|MSTRG.27455|ENSDART00000157639:6.68|100AA|18AA|, EnsASCoding|3P|MSTRG.27455|MSTRG.27455.1:6.64|159AA|72AA|]		0		0		0
NONCO15690	chr8	122684012	122696802	-	[TCONS_00969190]	[]	[TCONS_00969190]	3	[]	[]	[]	[Zebrafish]	[]			[EnsASCoding|3P|MSTRG.27455|ENSDART00000157639:6.68|100AA|18AA|, EnsASCoding|3P|MSTRG.27455|MSTRG.27455.1:6.64|159AA|72AA|]		0		0		0
NONCO15691	chr8	122966878	123139423	-	[TCONS_00969191]	[]	[TCONS_00969191]	3	[]	[]	[]	[Zebrafish]	[]			[EnsASCoding|3P|MSTRG.27455|ENSDART00000157639:6.68|100AA|18AA|, EnsASCoding|3P|MSTRG.27455|MSTRG.27455.1:6.64|159AA|72AA|]		0		0		0
NONCO14367	chr7	82984469	82991582	+	[TCONS_00904963]	[]	[TCONS_00904963]	2	[]	[]	[]	[Zebrafish]	[]			[EnsASCoding|3P|MSTRG.54465|ENSDART00000150333:4.95|52AA|33AA|]		0		0		0
NONCO13022	chr5	57403908	57418168	-	[TCONS_00799565]	[]	[TCONS_00799565]	5	[]	[]	[]	[Zebrafish]	[]			[linc|3P|MSTRG.72152|ENSDART00000142166:0.3|72AA|56AA|]		0		0		0
NONCO13021	chr5	57186153	57194989	-	[TCONS_00799564]	[]	[TCONS_00799564]	3	[]	[]	[]	[Zebrafish]	[]			[linc|3P|MSTRG.72152|ENSDART00000142166:0.3|72AA|56AA|]		0		0		0
NONCO13026	chr5	60497135	60560756	-	[TCONS_00799645, TCONS_00799644]	[]	[TCONS_00799644, TCONS_00799645]	4	[]	[]	[]	[Zebrafish]	[]			[linc|3P|MSTRG.5055|MSTRG.5055.2:32.87|147AA|0AA|]		0		0		0
NONCO13028	chr5	61028600	61031496	-	[TCONS_00799650, TCONS_00799651]	[]	[TCONS_00799650, TCONS_00799651]	2	[]	[]	[]	[Zebrafish]	[]			[linc|3P|MSTRG.5055|MSTRG.5055.2:32.87|147AA|0AA|]		0		0		0
NONCO14344	chr7	72440344	72442258	+	[TCONS_00904525]	[]	[TCONS_00904525]	4	[]	[]	[]	[Zebrafish]	[]			[EnsASCoding|3P|MSTRG.4523|ENSDART00000147173:3.13|130AA|58AA|, EnsASCoding|3P|MSTRG.4523|MSTRG.4523.1:53.44|130AA|52AA|]		0		0		0
NONCO14345	chr7	72476063	72555749	+	[TCONS_00904528, TCONS_00904529, TCONS_00904530, TCONS_00904531, TCONS_00904532, TCONS_00904527]	[]	[TCONS_00904527, TCONS_00904528, TCONS_00904529, TCONS_00904530, TCONS_00904531, TCONS_00904532]	15	[]	[]	[]	[Zebrafish]	[]			[EnsASCoding|3P|MSTRG.4523|ENSDART00000147173:3.13|130AA|58AA|, EnsASCoding|3P|MSTRG.4523|MSTRG.4523.1:53.44|130AA|52AA|]		0		0		0
NONCO9037	chr2	490943	492655	-	[TCONS_00535734]	[]	[TCONS_00535734]	2	[]	[]	[]	[Zebrafish]	[]			[linc|3P|MSTRG.23057|MSTRG.23057.1:0.83|50AA|35AA|]		0		0		0
NONCO805	chr1	14675449	14677518	-	[TCONS_00009840]	[]	[TCONS_00009840]	2	[]	[]	[]	[Zebrafish]	[]			[EnsASCoding|3P|MSTRG.72670|MSTRG.72670.1:136.09|103AA|80AA|]		0		0		0
NONCO804	chr1	14548385	14549613	-	[TCONS_00009839]	[]	[TCONS_00009839]	2	[]	[]	[]	[Zebrafish]	[]			[EnsASCoding|3P|MSTRG.72670|MSTRG.72670.1:136.09|103AA|80AA|]		0		0		0
NONCO9036	chr2	305110	314367	-	[TCONS_00535708, TCONS_00535709, TCONS_00535706, TCONS_00535728, TCONS_00535707, TCONS_00535729, TCONS_00535730, TCONS_00535711, TCONS_00535733, TCONS_00535712, TCONS_00535731, TCONS_00535710, TCONS_00535732, TCONS_00535715, TCONS_00535716, TCONS_00535713, TCONS_00535714, TCONS_00535719, TCONS_00535717, TCONS_00535718, TCONS_00535722, TCONS_00535723, TCONS_00535720, TCONS_00535721, TCONS_00535726…	[]	[TCONS_00535705, TCONS_00535706, TCONS_00535707, TCONS_00535708, TCONS_00535709, TCONS_00535710, TCONS_00535711, TCONS_00535712, TCONS_00535713, TCONS_00535714, TCONS_00535715, TCONS_00535716, TCONS_00535717, TCONS_00535718, TCONS_00535719, TCONS_00535720, TCONS_00535721, TCONS_00535722, TCONS_00535723, TCONS_00535724, TCONS_00535725, TCONS_00535726, TCONS_00535727, TCONS_00535728, TCONS_00535729…	12	[]	[]	[]	[Zebrafish]	[]			[linc|3P|MSTRG.23057|MSTRG.23057.1:0.83|50AA|35AA|]		0		0		0
NONCO13007	chr5	50265050	50266001	-	[TCONS_00799400, TCONS_00799401]	[]	[TCONS_00799400, TCONS_00799401]	2	[]	[]	[]	[Zebrafish]	[]			[linc|3P|MSTRG.61125|MSTRG.61125.1:0.8|84AA|63AA|]		0		0		0
NONCO13004	chr5	50154593	50155854	-	[TCONS_00799397]	[]	[TCONS_00799397]	2	[]	[]	[]	[Zebrafish]	[]			[linc|3P|MSTRG.61125|MSTRG.61125.1:0.8|84AA|63AA|]		0		0		0
NONCO16999	chrY	15195703	15207719	+	[TCONS_01088456]	[]	[TCONS_01088456]	2	[]	[]	[]	[Zebrafish]	[]			[LongAUGORFlinc|3P|MSTRG.66270|MSTRG.66270.3:0.53|187AA|187AA|, LongAUGORFlinc|3P|MSTRG.66271|MSTRG.66271.1:2.62|589AA|581AA|, linc|3P|MSTRG.66270|MSTRG.66270.2:1.3|137AA|72AA|]		0		0		0
NONCO13006	chr5	50261520	50262842	-	[TCONS_00799399]	[]	[TCONS_00799399]	2	[]	[]	[]	[Zebrafish]	[]			[linc|3P|MSTRG.61125|MSTRG.61125.1:0.8|84AA|63AA|]		0		0		0
NONCO13005	chr5	50225317	50230355	-	[TCONS_00799398]	[]	[TCONS_00799398]	3	[]	[]	[]	[Zebrafish]	[]			[linc|3P|MSTRG.61125|MSTRG.61125.1:0.8|84AA|63AA|]		0		0		0
NONCO14320	chr7	63600872	63610436	+	[TCONS_00904283]	[]	[TCONS_00904283]	3	[]	[]	[]	[Zebrafish]	[]			[EnsASCoding|3P|MSTRG.40040|MSTRG.40040.1:61.07|49AA|35AA|, EnsASCoding|3P|MSTRG.40041|MSTRG.40041.1:35.22|77AA|27AA|, EnsASCoding|3P|MSTRG.40041|MSTRG.40041.2:11.26|77AA|31AA|, EnsASCoding|3P|MSTRG.40042|MSTRG.40042.1:66.19|43AA|27AA|, EnsASCoding|3P|MSTRG.40042|MSTRG.40042.2:139.04|154AA|27AA|, EnsASCoding|3P|MSTRG.40043|MSTRG.40043.1:14.52|49AA|27AA|, EnsASCoding|3P|MSTRG.40045|MSTRG.40045.1:1…		0		0		0
NONCO14321	chr7	63667580	63680031	+	[TCONS_00904285]	[]	[TCONS_00904285]	4	[]	[]	[]	[Zebrafish]	[]			[EnsASCoding|3P|MSTRG.40040|MSTRG.40040.1:61.07|49AA|35AA|, EnsASCoding|3P|MSTRG.40041|MSTRG.40041.1:35.22|77AA|27AA|, EnsASCoding|3P|MSTRG.40041|MSTRG.40041.2:11.26|77AA|31AA|, EnsASCoding|3P|MSTRG.40042|MSTRG.40042.1:66.19|43AA|27AA|, EnsASCoding|3P|MSTRG.40042|MSTRG.40042.2:139.04|154AA|27AA|, EnsASCoding|3P|MSTRG.40043|MSTRG.40043.1:14.52|49AA|27AA|, EnsASCoding|3P|MSTRG.40045|MSTRG.40045.1:1…		0		0		0
NONCO15659	chr8	103700544	103701134	-	[TCONS_00968901]	[]	[TCONS_00968901]	2	[]	[]	[]	[Zebrafish]	[]			[EnsASCoding|3P|MSTRG.21258|MSTRG.21258.1:1.35|81AA|50AA|]		0		0		0
NONCO14323	chr7	63815455	63816577	+	[TCONS_00904296]	[]	[TCONS_00904296]	2	[]	[]	[]	[Zebrafish]	[]			[EnsASCoding|3P|MSTRG.40040|MSTRG.40040.1:61.07|49AA|35AA|, EnsASCoding|3P|MSTRG.40041|MSTRG.40041.1:35.22|77AA|27AA|, EnsASCoding|3P|MSTRG.40041|MSTRG.40041.2:11.26|77AA|31AA|, EnsASCoding|3P|MSTRG.40042|MSTRG.40042.1:66.19|43AA|27AA|, EnsASCoding|3P|MSTRG.40042|MSTRG.40042.2:139.04|154AA|27AA|, EnsASCoding|3P|MSTRG.40043|MSTRG.40043.1:14.52|49AA|27AA|, EnsASCoding|3P|MSTRG.40045|MSTRG.40045.1:1…		0		0		0
NONCO9094	chr2	11528148	11530493	-	[TCONS_00536056]	[]	[TCONS_00536056]	3	[]	[]	[]	[Zebrafish]	[]			[EnsASCoding|3P|MSTRG.35943|MSTRG.35943.1:1.78|81AA|57AA|, LongORFEnsASCoding|3P|MSTRG.35936|MSTRG.35936.1:1.21|205AA|97AA|, LongORFEnsASCoding|3P|MSTRG.35936|MSTRG.35936.2:1.54|205AA|97AA|]		0		0		0
NONCO9093	chr2	11497640	11505762	-	[TCONS_00536055]	[]	[TCONS_00536055]	2	[]	[]	[]	[Zebrafish]	[]			[EnsASCoding|3P|MSTRG.35943|MSTRG.35943.1:1.78|81AA|57AA|, LongORFEnsASCoding|3P|MSTRG.35936|MSTRG.35936.1:1.21|205AA|97AA|, LongORFEnsASCoding|3P|MSTRG.35936|MSTRG.35936.2:1.54|205AA|97AA|]		0		0		0
NONCO14325	chr7	64330549	64350233	+	[TCONS_00904324, TCONS_00904325]	[]	[TCONS_00904324, TCONS_00904325]	6	[]	[]	[]	[Zebrafish]	[]			[EnsASCoding|3P|MSTRG.39972|MSTRG.39972.2:36.19|84AA|37AA|, EnsASCoding|3P|MSTRG.39982|MSTRG.39982.1:37.11|59AA|59AA|, EnsASCoding|3P|MSTRG.39984|MSTRG.39984.1:29.77|49AA|27AA|, EnsASCoding|3P|MSTRG.40012|ENSDART00000170574:22.26|109AA|42AA|, EnsASCoding|3P|MSTRG.40023|MSTRG.40023.1:65.62|43AA|37AA|, EnsASCoding|3P|MSTRG.40026|MSTRG.40026.1:44.5|151AA|82AA|, EnsASCoding|3P|MSTRG.40027|MSTRG.40027…		0		0		0
NONCO15640	chr8	97384092	97399666	-	[TCONS_00968626, TCONS_00968625]	[]	[TCONS_00968625, TCONS_00968626]	4	[]	[]	[]	[Zebrafish]	[]			[linc|3P|MSTRG.30015|MSTRG.30015.1:1.44|108AA|92AA|]		0		0		0
NONCO6828	chr17	81091899	81125376	+	[TCONS_00410180]	[]	[TCONS_00410180]	3	[]	[]	[]	[Zebrafish]	[]			[linc|3P|MSTRG.2763|MSTRG.2763.1:0.16|54AA|31AA|, linc|3P|MSTRG.2767|MSTRG.2767.1:0.73|102AA|98AA|]		0		0		0
NONCO6829	chr17	81159764	81168959	+	[TCONS_00410182, TCONS_00410181]	[]	[TCONS_00410181, TCONS_00410182]	4	[]	[]	[]	[Zebrafish]	[]			[linc|3P|MSTRG.2763|MSTRG.2763.1:0.16|54AA|31AA|, linc|3P|MSTRG.2767|MSTRG.2767.1:0.73|102AA|98AA|]		0		0		0
NONCO15649	chr8	101441061	101443225	-	[TCONS_00968749, TCONS_00968748]	[]	[TCONS_00968748, TCONS_00968749]	3	[]	[]	[]	[Zebrafish]	[]			[linc|3P|MSTRG.69717|MSTRG.69717.3:1.86|86AA|54AA|]		0		0		0
NONCO14319	chr7	63545937	63546954	+	[TCONS_00904280]	[]	[TCONS_00904280]	2	[]	[]	[]	[Zebrafish]	[]			[EnsASCoding|3P|MSTRG.40040|MSTRG.40040.1:61.07|49AA|35AA|, EnsASCoding|3P|MSTRG.40041|MSTRG.40041.1:35.22|77AA|27AA|, EnsASCoding|3P|MSTRG.40041|MSTRG.40041.2:11.26|77AA|31AA|, EnsASCoding|3P|MSTRG.40042|MSTRG.40042.1:66.19|43AA|27AA|, EnsASCoding|3P|MSTRG.40042|MSTRG.40042.2:139.04|154AA|27AA|, EnsASCoding|3P|MSTRG.40043|MSTRG.40043.1:14.52|49AA|27AA|, EnsASCoding|3P|MSTRG.40045|MSTRG.40045.1:1…		0		0		0
NONCO15648	chr8	101393487	101426687	-	[TCONS_00968747, TCONS_00968746]	[]	[TCONS_00968746, TCONS_00968747]	5	[]	[]	[]	[Zebrafish]	[]			[linc|3P|MSTRG.69717|MSTRG.69717.3:1.86|86AA|54AA|]		0		0		0
NONCO15645	chr8	100008990	100025272	-	[TCONS_00968685]	[]	[TCONS_00968685]	2	[]	[]	[]	[Zebrafish]	[]			[LongAUGORFlinc|3P|MSTRG.21355|MSTRG.21355.1:3.21|210AA|170AA||NearGap, linc|3P|MSTRG.21355|MSTRG.21355.2:4.99|136AA|96AA|, linc|3P|MSTRG.21356|MSTRG.21356.1:3.39|130AA|51AA|]		0		0		0
NONCO15643	chr8	99383582	99400475	-	[TCONS_00968664]	[]	[TCONS_00968664]	3	[]	[]	[]	[Zebrafish]	[]			[EnsASCoding|3P|MSTRG.21395|MSTRG.21395.1:62.87|101AA|31AA||NearGap]		0		0		0
NONCO6830	chr17	81174665	81188573	+	[TCONS_00410183]	[]	[TCONS_00410183]	4	[]	[]	[]	[Zebrafish]	[]			[linc|3P|MSTRG.2763|MSTRG.2763.1:0.16|54AA|31AA|, linc|3P|MSTRG.2767|MSTRG.2767.1:0.73|102AA|98AA|]		0		0		0
NONCO14305	chr7	57659499	57669810	+	[TCONS_00904235]	[]	[TCONS_00904235]	2	[]	[]	[]	[Zebrafish]	[]			[EnsASCoding|3P|MSTRG.39972|MSTRG.39972.2:36.19|84AA|37AA|, EnsASCoding|3P|MSTRG.39982|MSTRG.39982.1:37.11|59AA|59AA|, EnsASCoding|3P|MSTRG.39984|MSTRG.39984.1:29.77|49AA|27AA|, EnsASCoding|3P|MSTRG.40012|ENSDART00000170574:22.26|109AA|42AA|, EnsASCoding|3P|MSTRG.40023|MSTRG.40023.1:65.62|43AA|37AA|, EnsASCoding|3P|MSTRG.40026|MSTRG.40026.1:44.5|151AA|82AA|, EnsASCoding|3P|MSTRG.40027|MSTRG.40027…		0		0		0
NONCO9076	chr2	7811734	7812377	-	[TCONS_00535928]	[]	[TCONS_00535928]	2	[]	[]	[]	[Zebrafish]	[]			[LongAUGORFlinc|3P|MSTRG.23269|ENSDART00000155680:0.68|168AA|142AA|, LongAUGORFlinc|3P|MSTRG.23269|MSTRG.23269.1:1.55|180AA|148AA|]		0		0		0
NONCO14304	chr7	57544871	57545601	+	[TCONS_00904234]	[]	[TCONS_00904234]	2	[]	[]	[]	[Zebrafish]	[]			[EnsASCoding|3P|MSTRG.39972|MSTRG.39972.2:36.19|84AA|37AA|, EnsASCoding|3P|MSTRG.39982|MSTRG.39982.1:37.11|59AA|59AA|, EnsASCoding|3P|MSTRG.39984|MSTRG.39984.1:29.77|49AA|27AA|, EnsASCoding|3P|MSTRG.40012|ENSDART00000170574:22.26|109AA|42AA|, EnsASCoding|3P|MSTRG.40023|MSTRG.40023.1:65.62|43AA|37AA|, EnsASCoding|3P|MSTRG.40026|MSTRG.40026.1:44.5|151AA|82AA|, EnsASCoding|3P|MSTRG.40027|MSTRG.40027…		0		0		0
NONCO15632	chr8	94846681	94858971	-	[TCONS_00968541]	[]	[TCONS_00968541]	2	[]	[]	[]	[Zebrafish]	[]			[LongAUGORFlinc|3P|MSTRG.20090|ENSDART00000147883:2.13|104AA|104AA|, linc|3P|MSTRG.20090|ENSDART00000139372:2.07|82AA|59AA|, linc|3P|MSTRG.20090|ENSDART00000140202:0.69|65AA|61AA|, linc|3P|MSTRG.20090|ENSDART00000142169:0.56|81AA|54AA|, linc|3P|MSTRG.20090|ENSDART00000143270:1.77|56AA|40AA|, linc|3P|MSTRG.20090|ENSDART00000148330:0.67|91AA|64AA|]		0		0		0
NONCO9078	chr2	8062555	8418214	-	[TCONS_00535933, TCONS_00535934]	[]	[TCONS_00535933, TCONS_00535934]	5	[]	[]	[]	[Zebrafish]	[]			[LongAUGORFlinc|3P|MSTRG.23269|ENSDART00000155680:0.68|168AA|142AA|, LongAUGORFlinc|3P|MSTRG.23269|MSTRG.23269.1:1.55|180AA|148AA|]		0		0		0
NONCO9077	chr2	8026900	8039786	-	[TCONS_00535931, TCONS_00535932]	[]	[TCONS_00535931, TCONS_00535932]	6	[]	[]	[]	[Zebrafish]	[]			[LongAUGORFlinc|3P|MSTRG.23269|ENSDART00000155680:0.68|168AA|142AA|, LongAUGORFlinc|3P|MSTRG.23269|MSTRG.23269.1:1.55|180AA|148AA|]		0		0		0
NONCO9079	chr2	8147900	8523751	-	[TCONS_00535937, TCONS_00535938, TCONS_00535935, TCONS_00535936]	[]	[TCONS_00535935, TCONS_00535936, TCONS_00535937, TCONS_00535938]	18	[]	[]	[]	[Zebrafish]	[]			[LongAUGORFlinc|3P|MSTRG.23269|ENSDART00000155680:0.68|168AA|142AA|, LongAUGORFlinc|3P|MSTRG.23269|MSTRG.23269.1:1.55|180AA|148AA|]		0		0		0
NONCO9085	chr2	9897624	9910470	-	[TCONS_00536008]	[]	[TCONS_00536008]	2	[]	[]	[]	[Zebrafish]	[]			[linc|3P|MSTRG.23147|MSTRG.23147.6:3.43|100AA|6AA|]		0		0		0
NONCO16958	chrY	2870952	2970313	+	[TCONS_01088314, TCONS_01088312]	[]	[TCONS_01088312, TCONS_01088314]	4	[]	[]	[]	[Zebrafish]	[]			[LongAUGORFlinc|3P|MSTRG.69753|MSTRG.69753.1:3.29|431AA|413AA|]		0		0		0
NONCO16959	chrY	3904537	3968361	+	[TCONS_01088319]	[]	[TCONS_01088319]	2	[]	[]	[]	[Zebrafish]	[]			[EnsASCoding|3P|MSTRG.21113|MSTRG.21113.1:2.25|82AA|77AA|, EnsASCoding|3P|MSTRG.21116|ENSDART00000154270:0.4|100AA|56AA|, EnsASCoding|3P|MSTRG.21116|ENSDART00000154683:2.96|75AA|56AA|, EnsASCoding|3P|MSTRG.21116|ENSDART00000155394:3.29|89AA|58AA|, EnsASCoding|3P|MSTRG.21116|ENSDART00000156910:1.29|89AA|67AA|, LongAUGORFEnsASCoding|3P|MSTRG.21115|MSTRG.21115.1:1.24|180AA|169AA|]		0		0		0
NONCO9086	chr2	10143285	10146158	-	[TCONS_00536009]	[]	[TCONS_00536009]	2	[]	[]	[]	[Zebrafish]	[]			[linc|3P|MSTRG.23147|MSTRG.23147.6:3.43|100AA|6AA|]		0		0		0
NONCO9081	chr2	8699962	8723922	-	[TCONS_00535940, TCONS_00535941]	[]	[TCONS_00535940, TCONS_00535941]	6	[]	[]	[]	[Zebrafish]	[]			[LongAUGORFlinc|3P|MSTRG.23269|ENSDART00000155680:0.68|168AA|142AA|, LongAUGORFlinc|3P|MSTRG.23269|MSTRG.23269.1:1.55|180AA|148AA|]		0		0		0
NONCO9080	chr2	8683721	8715631	-	[TCONS_00535939]	[]	[TCONS_00535939]	3	[]	[]	[]	[Zebrafish]	[]			[LongAUGORFlinc|3P|MSTRG.23269|ENSDART00000155680:0.68|168AA|142AA|, LongAUGORFlinc|3P|MSTRG.23269|MSTRG.23269.1:1.55|180AA|148AA|]		0		0		0
NONCO9082	chr2	8741021	8763072	-	[TCONS_00535942]	[]	[TCONS_00535942]	3	[]	[]	[]	[Zebrafish]	[]			[LongAUGORFlinc|3P|MSTRG.23269|ENSDART00000155680:0.68|168AA|142AA|, LongAUGORFlinc|3P|MSTRG.23269|MSTRG.23269.1:1.55|180AA|148AA|]		0		0		0
NONCO995	chr1	69709054	69715106	-	[TCONS_00012319]	[]	[TCONS_00012319]	2	[]	[]	[]	[Zebrafish]	[]			[LongAUGORFlinc|3P|MSTRG.64985|MSTRG.64985.1:4.0|251AA|230AA|]		0		0		0
NONCO1172	chr1	154349441	154351749	-	[TCONS_00014405]	[]	[TCONS_00014405]	3	[]	[]	[]	[Zebrafish]	[]			[EnsASCoding|3P|MSTRG.3830|MSTRG.3830.1:2.44|102AA|92AA|]		0		0		0
NONCO1181	chr1	156416203	156426369	-	[TCONS_00014763, TCONS_00014762]	[]	[TCONS_00014762, TCONS_00014763]	5	[]	[]	[]	[Zebrafish]	[]			[EnsShortNonCoding|3P|MSTRG.20170|ENSDART00000149569:27.4|103AA|74AA|, EnsShortNonCoding|3P|MSTRG.20170|MSTRG.20170.2:18.98|76AA|70AA|, EnsShortNonCoding|3P|MSTRG.20170|MSTRG.20170.3:6.82|91AA|70AA|]		0		0		0
NONCO1186	chr1	157202020	157206926	-	[TCONS_00014851]	[]	[TCONS_00014851]	2	[]	[]	[]	[Zebrafish]	[]			[LongAUGORFlinc|3P|MSTRG.33457|MSTRG.33457.1:7.3|209AA|169AA|, LongAUGORFlinc|3P|MSTRG.33457|MSTRG.33457.2:1.49|209AA|162AA|, LongAUGORFlinc|3P|MSTRG.68225|MSTRG.68225.1:1.29|282AA|122AA|]		0		0		0
NONCO1188	chr1	157606089	157610091	-	[TCONS_00014867]	[]	[TCONS_00014867]	2	[]	[]	[]	[Zebrafish]	[]			[LongAUGORFlinc|3P|MSTRG.33457|MSTRG.33457.1:7.3|209AA|169AA|, LongAUGORFlinc|3P|MSTRG.33457|MSTRG.33457.2:1.49|209AA|162AA|, LongAUGORFlinc|3P|MSTRG.68225|MSTRG.68225.1:1.29|282AA|122AA|]		0		0		0
NONCO1187	chr1	157599728	157600518	-	[TCONS_00014866]	[]	[TCONS_00014866]	2	[]	[]	[]	[Zebrafish]	[]			[LongAUGORFlinc|3P|MSTRG.33457|MSTRG.33457.1:7.3|209AA|169AA|, LongAUGORFlinc|3P|MSTRG.33457|MSTRG.33457.2:1.49|209AA|162AA|, LongAUGORFlinc|3P|MSTRG.68225|MSTRG.68225.1:1.29|282AA|122AA|]		0		0		0
NONCO1189	chr1	158101833	158110429	-	[TCONS_00014897, TCONS_00014898]	[]	[TCONS_00014897, TCONS_00014898]	3	[]	[]	[]	[Zebrafish]	[]			[LongAUGORFlinc|3P|MSTRG.33457|MSTRG.33457.1:7.3|209AA|169AA|, LongAUGORFlinc|3P|MSTRG.33457|MSTRG.33457.2:1.49|209AA|162AA|, LongAUGORFlinc|3P|MSTRG.68225|MSTRG.68225.1:1.29|282AA|122AA|]		0		0		0
NONCO2484	chr11	82502703	82528188	+	[TCONS_00152152]	[]	[TCONS_00152152]	2	[]	[]	[]	[Zebrafish]	[]			[LongAUGORFEnsASCoding|3P|MSTRG.16616|ENSDART00000156409:2.92|149AA|127AA|, linc|3P|MSTRG.16609|MSTRG.16609.1:1.01|91AA|69AA|]		0		0		0
NONCO1152	chr1	149305909	149313076	-	[TCONS_00013908]	[]	[TCONS_00013908]	3	[]	[]	[]	[Zebrafish]	[]			[EnsASCoding|3P|MSTRG.46887|ENSDART00000156652:4.62|101AA|87AA|, EnsASCoding|3P|MSTRG.46887|MSTRG.46887.1:0.62|101AA|87AA|, EnsASCoding|3P|MSTRG.46887|MSTRG.46887.2:0.33|113AA|87AA|, EnsASCoding|3P|MSTRG.46887|MSTRG.46887.3:1.95|125AA|87AA|, EnsASCoding|3P|MSTRG.46887|MSTRG.46887.4:0.37|132AA|87AA|, EnsASCoding|3P|MSTRG.46887|MSTRG.46887.5:0.22|101AA|87AA|, EnsASCoding|3P|MSTRG.46887|MSTRG.46887.…		0		0		0
NONCO1155	chr1	149576593	149577296	-	[TCONS_00013918]	[]	[TCONS_00013918]	2	[]	[]	[]	[Zebrafish]	[]			[EnsASCoding|3P|MSTRG.46887|ENSDART00000156652:4.62|101AA|87AA|, EnsASCoding|3P|MSTRG.46887|MSTRG.46887.1:0.62|101AA|87AA|, EnsASCoding|3P|MSTRG.46887|MSTRG.46887.2:0.33|113AA|87AA|, EnsASCoding|3P|MSTRG.46887|MSTRG.46887.3:1.95|125AA|87AA|, EnsASCoding|3P|MSTRG.46887|MSTRG.46887.4:0.37|132AA|87AA|, EnsASCoding|3P|MSTRG.46887|MSTRG.46887.5:0.22|101AA|87AA|, EnsASCoding|3P|MSTRG.46887|MSTRG.46887.…		0		0		0
NONCO1154	chr1	149372291	149379646	-	[TCONS_00013911]	[]	[TCONS_00013911]	2	[]	[]	[]	[Zebrafish]	[]			[EnsASCoding|3P|MSTRG.46887|ENSDART00000156652:4.62|101AA|87AA|, EnsASCoding|3P|MSTRG.46887|MSTRG.46887.1:0.62|101AA|87AA|, EnsASCoding|3P|MSTRG.46887|MSTRG.46887.2:0.33|113AA|87AA|, EnsASCoding|3P|MSTRG.46887|MSTRG.46887.3:1.95|125AA|87AA|, EnsASCoding|3P|MSTRG.46887|MSTRG.46887.4:0.37|132AA|87AA|, EnsASCoding|3P|MSTRG.46887|MSTRG.46887.5:0.22|101AA|87AA|, EnsASCoding|3P|MSTRG.46887|MSTRG.46887.…		0		0		0
NONCO2485	chr11	82783107	82817761	+	[TCONS_00152173, TCONS_00152172, TCONS_00152175, TCONS_00152174, TCONS_00152167, TCONS_00152169, TCONS_00152171, TCONS_00152170]	[]	[TCONS_00152167, TCONS_00152169, TCONS_00152170, TCONS_00152171, TCONS_00152172, TCONS_00152173, TCONS_00152174, TCONS_00152175]	5	[]	[]	[]	[Zebrafish]	[]			[LongAUGORFEnsASCoding|3P|MSTRG.38426|MSTRG.38426.1:10.8|236AA|224AA|, LongAUGORFlinc|3P|MSTRG.16623|MSTRG.16623.1:23.25|381AA|117AA|, LongAUGORFlinc|3P|MSTRG.16626|MSTRG.16626.1:1.43|148AA|121AA|, LongAUGORFlinc|3P|MSTRG.16626|MSTRG.16626.2:1.21|148AA|121AA|, LongAUGORFlinc|3P|MSTRG.16626|MSTRG.16626.3:1.91|148AA|121AA|, LongORFlinc|3P|MSTRG.16618|MSTRG.16618.1:0.57|467AA|0AA|, linc|3P|MSTRG.166…		0		0		0
NONCO1156	chr1	149590751	149591762	-	[TCONS_00013920]	[]	[TCONS_00013920]	2	[]	[]	[]	[Zebrafish]	[]			[EnsASCoding|3P|MSTRG.46887|ENSDART00000156652:4.62|101AA|87AA|, EnsASCoding|3P|MSTRG.46887|MSTRG.46887.1:0.62|101AA|87AA|, EnsASCoding|3P|MSTRG.46887|MSTRG.46887.2:0.33|113AA|87AA|, EnsASCoding|3P|MSTRG.46887|MSTRG.46887.3:1.95|125AA|87AA|, EnsASCoding|3P|MSTRG.46887|MSTRG.46887.4:0.37|132AA|87AA|, EnsASCoding|3P|MSTRG.46887|MSTRG.46887.5:0.22|101AA|87AA|, EnsASCoding|3P|MSTRG.46887|MSTRG.46887.…		0		0		0
NONCO2486	chr11	82843097	82845779	+	[TCONS_00152176]	[]	[TCONS_00152176]	4	[]	[]	[]	[Zebrafish]	[]			[LongAUGORFEnsASCoding|3P|MSTRG.38426|MSTRG.38426.1:10.8|236AA|224AA|, LongAUGORFlinc|3P|MSTRG.16623|MSTRG.16623.1:23.25|381AA|117AA|, LongAUGORFlinc|3P|MSTRG.16626|MSTRG.16626.1:1.43|148AA|121AA|, LongAUGORFlinc|3P|MSTRG.16626|MSTRG.16626.2:1.21|148AA|121AA|, LongAUGORFlinc|3P|MSTRG.16626|MSTRG.16626.3:1.91|148AA|121AA|, LongORFlinc|3P|MSTRG.16618|MSTRG.16618.1:0.57|467AA|0AA|, linc|3P|MSTRG.166…		0		0		0
NONCO1158	chr1	149691431	149699958	-	[TCONS_00013925, TCONS_00013922, TCONS_00013923, TCONS_00013924]	[]	[TCONS_00013922, TCONS_00013923, TCONS_00013924, TCONS_00013925]	6	[]	[]	[]	[Zebrafish]	[]			[EnsASCoding|3P|MSTRG.46887|ENSDART00000156652:4.62|101AA|87AA|, EnsASCoding|3P|MSTRG.46887|MSTRG.46887.1:0.62|101AA|87AA|, EnsASCoding|3P|MSTRG.46887|MSTRG.46887.2:0.33|113AA|87AA|, EnsASCoding|3P|MSTRG.46887|MSTRG.46887.3:1.95|125AA|87AA|, EnsASCoding|3P|MSTRG.46887|MSTRG.46887.4:0.37|132AA|87AA|, EnsASCoding|3P|MSTRG.46887|MSTRG.46887.5:0.22|101AA|87AA|, EnsASCoding|3P|MSTRG.46887|MSTRG.46887.…		0		0		0
NONCO10371	chr21	45225638	45232448	-	[TCONS_00642577, TCONS_00642579, TCONS_00642578]	[]	[TCONS_00642577, TCONS_00642578, TCONS_00642579]	3	[]	[]	[]	[Zebrafish]	[]			[EnsASCoding|3P|MSTRG.2095|ENSDART00000133380:13.44|101AA|58AA|, LongAUGORFlinc|3P|MSTRG.2102|MSTRG.2102.1:14.66|215AA|154AA|]		0		0		0
NONCO10377	chr21	45625783	45627420	-	[TCONS_00642588]	[]	[TCONS_00642588]	2	[]	[]	[]	[Zebrafish]	[]			[linc|3P|MSTRG.76050|MSTRG.76050.1:137.32|91AA|61AA|]		0		0		0
NONCO10374	chr21	45578622	45579959	-	[TCONS_00642584, TCONS_00642583]	[]	[TCONS_00642583, TCONS_00642584]	2	[]	[]	[]	[Zebrafish]	[]			[linc|3P|MSTRG.76050|MSTRG.76050.1:137.32|91AA|61AA|]		0		0		0
NONCO1166	chr1	152902515	152921686	-	[TCONS_00014249]	[]	[TCONS_00014249]	2	[]	[]	[]	[Zebrafish]	[]			[LongAUGORFlinc|3P|MSTRG.19834|MSTRG.19834.1:1.38|123AA|106AA|, linc|3P|MSTRG.9373|ENSDART00000153365:8.37|53AA|41AA|]		0		0		0
NONCO1169	chr1	153399495	153400877	-	[TCONS_00014274]	[]	[TCONS_00014274]	2	[]	[]	[]	[Zebrafish]	[]			[LongAUGORFlinc|3P|MSTRG.27960|MSTRG.27960.1:80.93|419AA|228AA|]		0		0		0
NONCO10361	chr21	44560632	44561202	-	[TCONS_00642548]	[]	[TCONS_00642548]	2	[]	[]	[]	[Zebrafish]	[]			[LongAUGORFlinc|3P|MSTRG.75000|ENSDART00000138297:0.21|145AA|102AA|, LongAUGORFlinc|3P|MSTRG.75000|ENSDART00000140251:2.07|141AA|102AA|, LongAUGORFlinc|3P|MSTRG.75011|MSTRG.75011.1:1.96|284AA|284AA|, LongAUGORFlinc|3P|MSTRG.75012|MSTRG.75012.1:21.07|1904AA|457AA|, linc|3P|MSTRG.75000|ENSDART00000133336:0.22|67AA|45AA|]		0		0		0
NONCO953	chr1	53814159	53814905	-	[TCONS_00011951]	[]	[TCONS_00011951]	2	[]	[]	[]	[Zebrafish]	[]			[LongAUGORFlinc|3P|MSTRG.65103|MSTRG.65103.1:0.17|272AA|228AA|, linc|3P|MSTRG.65093|MSTRG.65093.1:0.24|112AA|82AA|, linc|3P|MSTRG.65094|MSTRG.65094.1:0.19|179AA|91AA|]		0		0		0
[truncated: 1,419 more rows]
