# Supplementary material for: The syntenic long non-coding RNA DANCR is an essential regulator of zebrafish development and a human melanoma oncogene
Source: PLoS Genet. 2025 Dec 3;21(12):e1011970. doi: 10.1371/journal.pgen.1011970 (PMC12694859; doi:10.1371/journal.pgen.1011970)
Supplement: S2 Table — (XLSX) [file pgen.1011970.s005.xlsx]

## Sheet: S2 Table
S2 Table: 506 syntenic lncRNAs that contain a MITF ChIP-seq binding site in humans
GeneId	Chromosome	Start	End	Strand	TranscriptsWithConservation	TranscriptsWithConservationSeq	TranscriptsWithConservationSynteny	NonredundantExons	SpeciesWithSeqOrthologs	SpeciesWithBLAST	SpeciesWithWGA	SpeciesWithSynteny	Zebrafish Synteny
NONCO10012	chr20	40642673	40644118	-	[TCONS_00617628]	[]	[TCONS_00617628]	3	[]	[]	[]	[Zebrafish]	[LongAUGORFlinc|3P|MSTRG.65821|ENSDART00000155071:0.21|161AA|140AA|, LongAUGORFlinc|3P|MSTRG.65821|MSTRG.65821.1:0.46|404AA|364AA|, LongAUGORFlinc|3P|MSTRG.65822|ENSDART00000155551:1.93|277AA|216AA|, linc|3P|MSTRG.65821|ENSDART00000156815:0.8|123AA|54AA|]
NONCO10042	chr20	48780000	48782639	-	[TCONS_00617942]	[]	[TCONS_00617942]	2	[]	[]	[]	[Zebrafish]	[EnsASCoding|3P|MSTRG.72741|MSTRG.72741.1:82.54|112AA|19AA|, EnsASCoding|3P|MSTRG.72741|MSTRG.72741.2:77.74|117AA|24AA|]
NONCO10046	chr20	48927247	48937879	-	[TCONS_00617944]	[]	[TCONS_00617944]	3	[]	[]	[]	[Zebrafish]	[EnsASCoding|3P|MSTRG.72741|MSTRG.72741.1:82.54|112AA|19AA|, EnsASCoding|3P|MSTRG.72741|MSTRG.72741.2:77.74|117AA|24AA|]
NONCO10053	chr20	51104460	51117130	-	[TCONS_00618014]	[]	[TCONS_00618014]	2	[]	[]	[]	[Zebrafish]	[LongAUGORFlinc|3P|MSTRG.44098|MSTRG.44098.2:1.06|345AA|312AA|, LongAUGORFlinc|3P|MSTRG.44098|MSTRG.44098.3:1.72|345AA|312AA|]
NONCO10098	chr20	61726844	61733671	-	[TCONS_00618257, TCONS_00618258]	[]	[TCONS_00618257, TCONS_00618258]	2	[]	[]	[]	[Zebrafish]	[linc|3P|MSTRG.72431|ENSDART00000137225:13.0|118AA|0AA|]
NONCO10099	chr20	61797421	61812324	-	[TCONS_00618260]	[]	[TCONS_00618260]	2	[]	[]	[]	[Zebrafish]	[linc|3P|MSTRG.72431|ENSDART00000137225:13.0|118AA|0AA|]
NONCO10117	chr21	16290854	16319417	+	[TCONS_00640626]	[]	[TCONS_00640626]	2	[]	[]	[]	[Zebrafish]	[EnsASCoding|3P|MSTRG.17491|ENSDART00000154806:1.95|62AA|56AA|, EnsASCoding|3P|MSTRG.17493|MSTRG.17493.1:0.89|106AA|63AA|, LongAUGORFlinc|3P|MSTRG.17500|ENSDART00000153603:1.74|157AA|147AA|, LongAUGORFlinc|3P|MSTRG.17500|ENSDART00000154546:0.36|157AA|147AA|, LongAUGORFlinc|3P|MSTRG.17500|MSTRG.17500.2:0.61|157AA|147AA|, LongAUGORFlinc|3P|MSTRG.17511|MSTRG.17511.1:8.3|295AA|103AA|, linc|3P|MSTRG.1…
NONCO10125	chr21	17442841	17999716	+	[TCONS_00640648, TCONS_00640649, TCONS_00640646, TCONS_00640647, TCONS_00640644, TCONS_00640645, TCONS_00640642, TCONS_00640643]	[]	[TCONS_00640642, TCONS_00640643, TCONS_00640644, TCONS_00640645, TCONS_00640646, TCONS_00640647, TCONS_00640648, TCONS_00640649]	18	[]	[]	[]	[Zebrafish]	[EnsShortNonCoding|3P|MSTRG.4681|MSTRG.4681.1:1.51|66AA|56AA|, LongORFEnsShortNonCoding|3P|MSTRG.4677|MSTRG.4677.4:1.67|297AA|62AA|, linc|3P|MSTRG.4668|MSTRG.4668.2:2.9|68AA|63AA|]
NONCO10192	chr21	40897509	40901782	+	[TCONS_00641200]	[]	[TCONS_00641200]	2	[]	[]	[]	[Zebrafish]	[LongAUGORFlinc|3P|MSTRG.4355|MSTRG.4355.1:1.14|120AA|106AA|]
NONCO10210	chr21	44866480	44873773	+	[TCONS_00641391, TCONS_00641393]	[]	[TCONS_00641391, TCONS_00641393]	4	[]	[]	[]	[Zebrafish]	[LongAUGORFlinc|3P|MSTRG.74981|MSTRG.74981.1:1.91|313AA|282AA|]
NONCO10265	chr21	19207332	19257925	-	[TCONS_00641789]	[]	[TCONS_00641789]	3	[]	[]	[]	[Zebrafish]	[LongORFlinc|3P|MSTRG.4518|MSTRG.4518.1:5.07|362AA|0AA|]
NONCO10304	chr21	33452628	33570125	-	[TCONS_00642016, TCONS_00642017]	[]	[TCONS_00642016, TCONS_00642017]	5	[]	[]	[]	[Zebrafish]	[EnsASCoding|3P|MSTRG.18098|ENSDART00000155459:8.79|100AA|85AA|]
NONCO10344	chr21	42931051	42934885	-	[TCONS_00642433]	[]	[TCONS_00642433]	3	[]	[]	[]	[Zebrafish]	[LongORFlinc|3P|MSTRG.4518|MSTRG.4518.1:5.07|362AA|0AA|]
NONCO10347	chr21	43131679	43135935	-	[TCONS_00642438, TCONS_00642437, TCONS_00642435]	[]	[TCONS_00642435, TCONS_00642437, TCONS_00642438]	7	[]	[]	[]	[Zebrafish]	[LongORFlinc|3P|MSTRG.4518|MSTRG.4518.1:5.07|362AA|0AA|]
NONCO10357	chr21	44251149	44256587	-	[TCONS_00642504]	[]	[TCONS_00642504]	3	[]	[]	[]	[Zebrafish]	[EnsASCoding|3P|MSTRG.75408|ENSDART00000164666:1.09|101AA|52AA|]
NONCO1037	chr1	91248542	91317207	-	[TCONS_00012688, TCONS_00012690, TCONS_00012691, TCONS_00012689]	[]	[TCONS_00012688, TCONS_00012689, TCONS_00012690, TCONS_00012691]	6	[]	[]	[]	[Zebrafish]	[linc|3P|MSTRG.64808|ENSDART00000163121:1.56|50AA|40AA|, linc|3P|MSTRG.64808|ENSDART00000166043:1.24|69AA|69AA|, linc|3P|MSTRG.64808|ENSDART00000167543:0.47|157AA|69AA|, linc|3P|MSTRG.64808|MSTRG.64808.1:7.22|149AA|36AA|]
NONCO10371	chr21	45225638	45232448	-	[TCONS_00642577, TCONS_00642579, TCONS_00642578]	[]	[TCONS_00642577, TCONS_00642578, TCONS_00642579]	3	[]	[]	[]	[Zebrafish]	[EnsASCoding|3P|MSTRG.2095|ENSDART00000133380:13.44|101AA|58AA|, LongAUGORFlinc|3P|MSTRG.2102|MSTRG.2102.1:14.66|215AA|154AA|]
NONCO10377	chr21	45625783	45627420	-	[TCONS_00642588]	[]	[TCONS_00642588]	2	[]	[]	[]	[Zebrafish]	[linc|3P|MSTRG.76050|MSTRG.76050.1:137.32|91AA|61AA|]
NONCO10428	chr22	19654545	19655078	+	[TCONS_00653655]	[]	[TCONS_00653655]	2	[]	[]	[]	[Zebrafish]	[linc|3P|MSTRG.71670|MSTRG.71670.2:3.27|86AA|61AA|]
NONCO10452	chr22	22552959	22553411	+	[TCONS_00653986]	[]	[TCONS_00653986]	2	[]	[]	[]	[Zebrafish]	[LongAUGORFlinc|3P|MSTRG.4908|MSTRG.4908.1:5.52|239AA|228AA|, LongORFlinc|3P|MSTRG.73317|ENSDART00000132013:10.75|213AA|0AA|, LongORFlinc|3P|MSTRG.73317|ENSDART00000144064:1.4|411AA|0AA|, linc|3P|MSTRG.2837|MSTRG.2837.1:440.21|43AA|0AA|, linc|3P|MSTRG.73317|ENSDART00000145462:0.82|169AA|0AA|]
NONCO10457	chr22	22758538	22759053	+	[TCONS_00654013]	[]	[TCONS_00654013]	2	[]	[]	[]	[Zebrafish]	[LongAUGORFlinc|3P|MSTRG.4908|MSTRG.4908.1:5.52|239AA|228AA|, LongORFlinc|3P|MSTRG.73317|ENSDART00000132013:10.75|213AA|0AA|, LongORFlinc|3P|MSTRG.73317|ENSDART00000144064:1.4|411AA|0AA|, linc|3P|MSTRG.2837|MSTRG.2837.1:440.21|43AA|0AA|, linc|3P|MSTRG.73317|ENSDART00000145462:0.82|169AA|0AA|]
NONCO10461	chr22	22946914	22947635	+	[TCONS_00654031]	[]	[TCONS_00654031]	2	[]	[]	[]	[Zebrafish]	[LongAUGORFlinc|3P|MSTRG.4908|MSTRG.4908.1:5.52|239AA|228AA|, LongORFlinc|3P|MSTRG.73317|ENSDART00000132013:10.75|213AA|0AA|, LongORFlinc|3P|MSTRG.73317|ENSDART00000144064:1.4|411AA|0AA|, linc|3P|MSTRG.2837|MSTRG.2837.1:440.21|43AA|0AA|, linc|3P|MSTRG.73317|ENSDART00000145462:0.82|169AA|0AA|]
NONCO10482	chr22	25844071	25916821	+	[TCONS_00654330, TCONS_00654328, TCONS_00654329, TCONS_00654327]	[]	[TCONS_00654327, TCONS_00654328, TCONS_00654329, TCONS_00654330]	10	[]	[]	[]	[Zebrafish]	[linc|3P|MSTRG.47925|MSTRG.47925.1:0.38|69AA|21AA|]
NONCO10525	chr22	34413461	34584414	+	[TCONS_00654808]	[]	[TCONS_00654808]	8	[]	[]	[]	[Zebrafish]	[LongAUGORFlinc|3P|MSTRG.58730|MSTRG.58730.1:20.58|429AA|121AA|]
NONCO1054	chr1	95821784	95846556	-	[TCONS_00012877, TCONS_00012878]	[]	[TCONS_00012877, TCONS_00012878]	4	[]	[]	[]	[Zebrafish]	[EnsASCoding|3P|MSTRG.32018|ENSDART00000156172:3.23|65AA|18AA|, LongAUGORFlinc|3P|MSTRG.32023|MSTRG.32023.1:0.23|753AA|680AA|, LongAUGORFlinc|3P|MSTRG.32023|MSTRG.32023.3:0.46|288AA|286AA|, LongAUGORFlinc|3P|MSTRG.32023|MSTRG.32023.4:9.88|156AA|121AA|, LongAUGORFlinc|3P|MSTRG.32023|MSTRG.32023.5:0.17|288AA|286AA|, LongAUGORFlinc|3P|MSTRG.32023|MSTRG.32023.6:2.67|288AA|286AA|]
NONCO10559	chr22	42765464	42767522	+	[TCONS_00655376]	[]	[TCONS_00655376]	2	[]	[]	[]	[Zebrafish]	[EnsASCoding|3P|MSTRG.49894|ENSDART00000149193:258.36|91AA|78AA|]
NONCO10571	chr22	44839206	44840668	+	[TCONS_00655460]	[]	[TCONS_00655460]	3	[]	[]	[]	[Zebrafish]	[LongAUGORFlinc|3P|MSTRG.47657|MSTRG.47657.2:0.66|253AA|240AA||NearGap, LongAUGORFlinc|3P|MSTRG.47657|MSTRG.47657.3:3.14|185AA|172AA||NearGap, linc|3P|MSTRG.47652|MSTRG.47652.1:0.36|57AA|47AA|, linc|3P|MSTRG.47657|MSTRG.47657.1:0.83|102AA|98AA||NearGap]
NONCO10575	chr22	46409485	46411378	+	[TCONS_00655593]	[]	[TCONS_00655593]	2	[]	[]	[]	[Zebrafish]	[EnsShortNonCoding|3P|MSTRG.54872|MSTRG.54872.2:1.86|98AA|77AA|, LongAUGORFEnsShortNonCoding|3P|MSTRG.47456|MSTRG.47456.1:5.57|598AA|373AA|, LongAUGORFEnsShortNonCoding|3P|MSTRG.47456|MSTRG.47456.2:1.46|707AA|688AA|, LongAUGORFEnsShortNonCoding|3P|MSTRG.47456|MSTRG.47456.3:7.72|724AA|717AA|, LongAUGORFEnsShortNonCoding|3P|MSTRG.54872|MSTRG.54872.1:2.04|125AA|109AA|, LongAUGORFlinc|3P|MSTRG.47457|…
NONCO10578	chr22	46937391	46944093	+	[TCONS_00655660]	[]	[TCONS_00655660]	2	[]	[]	[]	[Zebrafish]	[EnsASCoding|3P|MSTRG.48379|MSTRG.48379.1:8.48|41AA|23AA|]
NONCO1059	chr1	99937970	99999571	-	[TCONS_00012899]	[]	[TCONS_00012899]	4	[]	[]	[]	[Zebrafish]	[LongAUGORFEnsASCoding|3P|MSTRG.46423|MSTRG.46423.1:1.58|116AA|116AA|]
NONCO10615	chr22	17737748	17747623	-	[TCONS_00655915]	[]	[TCONS_00655915]	3	[]	[]	[]	[Zebrafish]	[EnsASCoding|3P|MSTRG.48208|MSTRG.48208.1:0.3|64AA|36AA|, linc|3P|MSTRG.48207|MSTRG.48207.1:1.09|53AA|33AA|]
NONCO10623	chr22	19111821	19115962	-	[TCONS_00656010]	[TCONS_00656010]	[]	3	[Zebrafish]	[Zebrafish]	[]	[]
NONCO10627	chr22	20186251	20192441	-	[TCONS_00656131]	[]	[TCONS_00656131]	4	[]	[]	[]	[Zebrafish]	[linc|3P|MSTRG.59707|MSTRG.59707.1:4.74|48AA|27AA|, linc|3P|MSTRG.59726|ENSDART00000155613:3.83|144AA|50AA|]
NONCO10662	chr22	26557875	26559180	-	[TCONS_00656540]	[]	[TCONS_00656540]	3	[]	[]	[]	[Zebrafish]	[LongAUGORFlinc|3P|MSTRG.5043|MSTRG.5043.1:315.91|141AA|116AA|]
NONCO1071	chr1	103960700	104068105	-	[TCONS_00012974, TCONS_00012975]	[]	[TCONS_00012974, TCONS_00012975]	6	[]	[]	[]	[Zebrafish]	[linc|3P|MSTRG.31824|MSTRG.31824.1:5.34|87AA|87AA|]
NONCO10754	chr22	45831743	45844624	-	[TCONS_00657733]	[]	[TCONS_00657733]	2	[]	[]	[]	[Zebrafish]	[EnsASCoding|3P|MSTRG.47442|MSTRG.47442.1:3.05|97AA|37AA||NearGap, LongAUGORFEnsASCoding|3P|MSTRG.47441|MSTRG.47441.1:1.32|136AA|129AA|, LongORFlinc|3P|MSTRG.47445|MSTRG.47445.1:5.65|372AA|65AA|, linc|3P|MSTRG.47444|MSTRG.47444.1:1.28|28AA|24AA|]
NONCO10756	chr22	46000311	46001501	-	[TCONS_00657734]	[]	[TCONS_00657734]	2	[]	[]	[]	[Zebrafish]	[EnsASCoding|3P|MSTRG.47442|MSTRG.47442.1:3.05|97AA|37AA||NearGap, LongAUGORFEnsASCoding|3P|MSTRG.47441|MSTRG.47441.1:1.32|136AA|129AA|, LongAUGORFEnsASCoding|3P|MSTRG.54876|MSTRG.54876.1:8.26|294AA|147AA|, LongAUGORFlinc|3P|MSTRG.47451|MSTRG.47451.1:0.32|179AA|132AA|, LongORFlinc|3P|MSTRG.47445|MSTRG.47445.1:5.65|372AA|65AA|, linc|3P|MSTRG.47444|MSTRG.47444.1:1.28|28AA|24AA|]
NONCO10757	chr22	46271878	46283628	-	[TCONS_00657737]	[]	[TCONS_00657737]	3	[]	[]	[]	[Zebrafish]	[EnsASCoding|3P|MSTRG.47442|MSTRG.47442.1:3.05|97AA|37AA||NearGap, EnsASCoding|3P|MSTRG.54865|MSTRG.54865.1:2.64|110AA|99AA|, EnsASCoding|3P|MSTRG.54865|MSTRG.54865.2:2.14|98AA|90AA|, EnsASCoding|3P|MSTRG.54865|MSTRG.54865.3:0.55|110AA|99AA|, LongAUGORFEnsASCoding|3P|MSTRG.47441|MSTRG.47441.1:1.32|136AA|129AA|, LongAUGORFlinc|3P|MSTRG.47451|MSTRG.47451.1:0.32|179AA|132AA|, LongORFlinc|3P|MSTRG.47…
NONCO10784	chr3	577913	887698	+	[TCONS_00678272, TCONS_00678271]	[]	[TCONS_00678271, TCONS_00678272]	6	[]	[]	[]	[Zebrafish]	[LongORFlinc|3P|MSTRG.42972|MSTRG.42972.4:21.14|314AA|0AA|, linc|3P|MSTRG.42975|MSTRG.42975.1:9.28|182AA|90AA|]
NONCO10808	chr3	13692195	13788132	+	[TCONS_00678750, TCONS_00678751]	[]	[TCONS_00678750, TCONS_00678751]	6	[]	[]	[]	[Zebrafish]	[LongAUGORFlinc|3P|MSTRG.6854|ENSDART00000172760:0.19|164AA|127AA|]
NONCO10832	chr3	28616281	28799831	+	[TCONS_00679047, TCONS_00679046, TCONS_00679048]	[]	[TCONS_00679046, TCONS_00679047, TCONS_00679048]	6	[]	[]	[]	[Zebrafish]	[linc|3P|MSTRG.20656|MSTRG.20656.1:3.22|65AA|38AA|, linc|3P|MSTRG.20656|MSTRG.20656.2:0.31|91AA|60AA|]
NONCO10837	chr3	34244735	34310303	+	[TCONS_00679192]	[]	[TCONS_00679192]	2	[]	[]	[]	[Zebrafish]	[LongORFlinc|3P|MSTRG.29838|MSTRG.29838.1:52.86|425AA|86AA|, linc|3P|MSTRG.29838|MSTRG.29838.2:3.75|105AA|86AA|, linc|3P|MSTRG.29838|MSTRG.29838.3:67.28|105AA|86AA|, linc|3P|MSTRG.29838|MSTRG.29838.4:18.23|105AA|86AA|, linc|3P|MSTRG.29838|MSTRG.29838.5:28.49|104AA|82AA|]
NONCO10845	chr3	40807697	40904117	+	[TCONS_00679487]	[]	[TCONS_00679487]	3	[]	[]	[]	[Zebrafish]	[EnsASCoding|3P|MSTRG.18982|MSTRG.18982.1:1.76|115AA|99AA|]
NONCO10896	chr3	65160632	65179174	+	[TCONS_00680617]	[]	[TCONS_00680617]	4	[]	[]	[]	[Zebrafish]	[LongAUGORFlinc|3P|MSTRG.6540|MSTRG.6540.2:0.57|300AA|290AA|]
NONCO10900	chr3	67705120	67998137	+	[TCONS_00680639, TCONS_00680640, TCONS_00680638]	[]	[TCONS_00680638, TCONS_00680639, TCONS_00680640]	11	[]	[]	[]	[Zebrafish]	[linc|3P|MSTRG.6491|MSTRG.6491.1:2.71|75AA|9AA|, linc|3P|MSTRG.6493|ENSDART00000136861:0.2|61AA|43AA|, linc|3P|MSTRG.6493|ENSDART00000139344:0.22|91AA|70AA|, linc|3P|MSTRG.6493|ENSDART00000143212:0.65|69AA|67AA|, linc|3P|MSTRG.6493|ENSDART00000144056:0.82|110AA|87AA|, linc|3P|MSTRG.6493|ENSDART00000144132:0.66|93AA|70AA|, linc|3P|MSTRG.6493|ENSDART00000147018:3.54|110AA|87AA|, linc|3P|MSTRG.6493|…
NONCO10909	chr3	73857751	73952017	+	[TCONS_00680731]	[]	[TCONS_00680731]	4	[]	[]	[]	[Zebrafish]	[EnsASCoding|3P|MSTRG.65584|MSTRG.65584.3:0.18|59AA|58AA|, linc|3P|MSTRG.65584|MSTRG.65584.1:0.22|89AA|88AA|, linc|3P|MSTRG.65584|MSTRG.65584.4:0.24|95AA|75AA||NearGap]
NONCO10910	chr3	74048955	74054760	+	[TCONS_00680732]	[]	[TCONS_00680732]	2	[]	[]	[]	[Zebrafish]	[EnsASCoding|3P|MSTRG.65584|MSTRG.65584.3:0.18|59AA|58AA|, linc|3P|MSTRG.65584|MSTRG.65584.1:0.22|89AA|88AA|, linc|3P|MSTRG.65584|MSTRG.65584.4:0.24|95AA|75AA||NearGap]
NONCO10918	chr3	81043018	81144798	+	[TCONS_00680782]	[]	[TCONS_00680782]	2	[]	[]	[]	[Zebrafish]	[linc|3P|MSTRG.4105|ENSDART00000138157:0.25|56AA|50AA|, linc|3P|MSTRG.4105|ENSDART00000154663:0.3|106AA|98AA|]
NONCO10920	chr3	82035288	82512826	+	[TCONS_00680786, TCONS_00680785]	[]	[TCONS_00680785, TCONS_00680786]	10	[]	[]	[]	[Zebrafish]	[linc|3P|MSTRG.4105|ENSDART00000138157:0.25|56AA|50AA|, linc|3P|MSTRG.4105|ENSDART00000154663:0.3|106AA|98AA|]
NONCO10964	chr3	114970042	115004194	+	[TCONS_00681356]	[]	[TCONS_00681356]	5	[]	[]	[]	[Zebrafish]	[EnsASCoding|3P|MSTRG.62356|MSTRG.62356.1:2.83|184AA|64AA|, LongAUGORFlinc|3P|MSTRG.62351|MSTRG.62351.1:2.26|302AA|238AA|]
NONCO10995	chr3	125985638	126010122	+	[TCONS_00681667, TCONS_00681666]	[]	[TCONS_00681666, TCONS_00681667]	3	[]	[]	[]	[Zebrafish]	[linc|3P|MSTRG.43915|ENSDART00000166830:2.32|107AA|73AA|]
NONCO11000	chr3	127208395	127209630	+	[TCONS_00681702]	[]	[TCONS_00681702]	4	[]	[]	[]	[Zebrafish]	[EnsASCoding|3P|MSTRG.63707|MSTRG.63707.1:16.94|101AA|69AA|, EnsASCoding|3P|MSTRG.63707|MSTRG.63707.2:23.66|84AA|69AA|, LongAUGORFlinc|3P|MSTRG.43894|MSTRG.43894.1:2.06|203AA|150AA|, LongAUGORFlinc|3P|MSTRG.43895|ENSDART00000194414:1.09|237AA|221AA||NearGap, LongAUGORFlinc|3P|MSTRG.63694|ENSDART00000194373:0.37|203AA|184AA|, LongAUGORFlinc|3P|MSTRG.63704|MSTRG.63704.1:18.65|298AA|263AA||NearGap, …
NONCO11009	chr3	129612713	129637418	+	[TCONS_00681849, TCONS_00681851, TCONS_00681850, TCONS_00681854]	[]	[TCONS_00681849, TCONS_00681850, TCONS_00681851, TCONS_00681854]	4	[]	[]	[]	[Zebrafish]	[LongAUGORFEnsASCoding|3P|MSTRG.74029|MSTRG.74029.1:47.16|448AA|344AA||NearGap, LongAUGORFEnsASCoding|3P|MSTRG.74029|MSTRG.74029.2:34.05|425AA|408AA||NearGap, LongAUGORFlinc|3P|MSTRG.6517|ENSDART00000194740:0.56|159AA|111AA|, linc|3P|MSTRG.6517|ENSDART00000194718:0.55|149AA|30AA|]
NONCO1103	chr1	113554308	113615727	-	[TCONS_00013307]	[]	[TCONS_00013307]	3	[]	[]	[]	[Zebrafish]	[LongAUGORFlinc|3P|MSTRG.65716|ENSDART00000167131:0.2|200AA|188AA|, LongAUGORFlinc|3P|MSTRG.72688|ENSDART00000194507:0.59|148AA|120AA|, linc|3P|MSTRG.65716|MSTRG.65716.1:0.31|81AA|70AA|, linc|3P|MSTRG.65716|MSTRG.65716.4:0.9|98AA|87AA|, linc|3P|MSTRG.72686|ENSDART00000194061:1.14|75AA|70AA|, linc|3P|MSTRG.72686|ENSDART00000194682:5.53|92AA|91AA|, linc|3P|MSTRG.72688|ENSDART00000194011:0.63|112AA|…
NONCO11069	chr3	153599314	153658625	+	[TCONS_00682606]	[]	[TCONS_00682606]	6	[]	[]	[]	[Zebrafish]	[linc|3P|MSTRG.25988|ENSDART00000141041:0.9|30AA|28AA|, linc|3P|MSTRG.25988|ENSDART00000168347:0.99|60AA|38AA|, linc|3P|MSTRG.25988|ENSDART00000169947:0.36|60AA|38AA|, linc|3P|MSTRG.25988|MSTRG.25988.2:1.99|62AA|57AA|]
NONCO11078	chr3	156881240	156886922	+	[TCONS_00682689]	[]	[TCONS_00682689]	2	[]	[]	[]	[Zebrafish]	[linc|3P|MSTRG.26431|MSTRG.26431.2:0.57|88AA|79AA|]
NONCO1111	chr1	116966345	117021464	-	[TCONS_00013445, TCONS_00013447, TCONS_00013451, TCONS_00013450, TCONS_00013448, TCONS_00013449]	[]	[TCONS_00013445, TCONS_00013447, TCONS_00013448, TCONS_00013449, TCONS_00013450, TCONS_00013451]	10	[]	[]	[]	[Zebrafish]	[EnsShortNonCoding|3P|MSTRG.75440|MSTRG.75440.1:1.05|178AA|0AA|, LongAUGORFEnsASCoding|3P|MSTRG.130|MSTRG.130.1:12.0|180AA|125AA|, linc|3P|MSTRG.75449|ENSDART00000145854:2.65|77AA|41AA|]
NONCO11117	chr3	177159708	177470093	+	[TCONS_00683076, TCONS_00683077, TCONS_00683078, TCONS_00683079]	[]	[TCONS_00683076, TCONS_00683077, TCONS_00683078, TCONS_00683079]	6	[]	[]	[]	[Zebrafish]	[linc|3P|MSTRG.6141|ENSDART00000194009:0.24|45AA|32AA|, linc|3P|MSTRG.6141|ENSDART00000194442:0.12|52AA|50AA|]
NONCO1112	chr1	116971670	116975990	-	[TCONS_00013446]	[]	[TCONS_00013446]	2	[]	[]	[]	[Zebrafish]	[EnsShortNonCoding|3P|MSTRG.75440|MSTRG.75440.1:1.05|178AA|0AA|, LongAUGORFEnsASCoding|3P|MSTRG.130|MSTRG.130.1:12.0|180AA|125AA|, linc|3P|MSTRG.75449|ENSDART00000145854:2.65|77AA|41AA|]
NONCO11130	chr3	181670130	181728466	+	[TCONS_00683245, TCONS_00683246, TCONS_00683247, TCONS_00683237, TCONS_00683248, TCONS_00683241, TCONS_00683242, TCONS_00683243, TCONS_00683244, TCONS_00683240, TCONS_00683238, TCONS_00683249, TCONS_00683239]	[]	[TCONS_00683237, TCONS_00683238, TCONS_00683239, TCONS_00683240, TCONS_00683241, TCONS_00683242, TCONS_00683243, TCONS_00683244, TCONS_00683245, TCONS_00683246, TCONS_00683247, TCONS_00683248, TCONS_00683249]	10	[]	[]	[]	[Zebrafish]	[LongAUGORFlinc|3P|MSTRG.41806|ENSDART00000194635:0.26|153AA|115AA|]
NONCO11165	chr3	187513974	187523046	+	[TCONS_00683681, TCONS_00683680]	[]	[TCONS_00683680, TCONS_00683681]	3	[]	[]	[]	[Zebrafish]	[LongAUGORFlinc|3P|MSTRG.64929|MSTRG.64929.1:3.38|217AA|179AA|]
NONCO11180	chr3	193965436	193975561	+	[TCONS_00683816]	[]	[TCONS_00683816]	4	[]	[]	[]	[Zebrafish]	[linc|3P|MSTRG.65188|ENSDART00000141053:0.39|115AA|64AA|, linc|3P|MSTRG.7138|MSTRG.7138.1:49.86|102AA|95AA|]
NONCO11181	chr3	193994470	194005157	+	[TCONS_00683817]	[]	[TCONS_00683817]	3	[]	[]	[]	[Zebrafish]	[linc|3P|MSTRG.65188|ENSDART00000141053:0.39|115AA|64AA|, linc|3P|MSTRG.7138|MSTRG.7138.1:49.86|102AA|95AA|]
NONCO11187	chr3	194426276	194427693	+	[TCONS_00683827]	[]	[TCONS_00683827]	2	[]	[]	[]	[Zebrafish]	[LongAUGORFlinc|3P|MSTRG.7151|MSTRG.7151.1:59.95|394AA|374AA|]
NONCO11188	chr3	194429149	194502897	+	[TCONS_00683829, TCONS_00683828]	[]	[TCONS_00683828, TCONS_00683829]	6	[]	[]	[]	[Zebrafish]	[LongAUGORFlinc|3P|MSTRG.7151|MSTRG.7151.1:59.95|394AA|374AA|]
NONCO11212	chr3	197185275	197193976	+	[TCONS_00683990]	[]	[TCONS_00683990]	2	[]	[]	[]	[Zebrafish]	[LongAUGORFEnsASCoding|3P|MSTRG.31233|MSTRG.31233.1:1697.77|1350AA|1320AA|, linc|3P|MSTRG.31232|MSTRG.31232.1:0.6|71AA|53AA|]
NONCO11236	chr3	8615411	8634810	-	[TCONS_00684170]	[]	[TCONS_00684170]	2	[]	[]	[]	[Zebrafish]	[linc|3P|MSTRG.41911|MSTRG.41911.1:2.36|105AA|95AA|]
NONCO11244	chr3	10801168	10805877	-	[TCONS_00684354, TCONS_00684355]	[]	[TCONS_00684354, TCONS_00684355]	4	[]	[]	[]	[Zebrafish]	[EnsASCoding|3P|MSTRG.5744|MSTRG.5744.1:0.17|83AA|27AA||NearGap, EnsASCoding|3P|MSTRG.5744|MSTRG.5744.2:0.55|83AA|48AA||NearGap, LongAUGORFlinc|3P|MSTRG.5756|MSTRG.5756.1:7.78|274AA|184AA|]
NONCO11282	chr3	28038700	28070095	-	[TCONS_00684809, TCONS_00684808]	[]	[TCONS_00684808, TCONS_00684809]	3	[]	[]	[]	[Zebrafish]	[linc|3P|MSTRG.27541|MSTRG.27541.1:27.54|86AA|43AA||NearGap]
NONCO11369	chr3	70246044	70361877	-	[TCONS_00686603, TCONS_00686602]	[]	[TCONS_00686602, TCONS_00686603]	4	[]	[]	[]	[Zebrafish]	[LongAUGORFEnsASCoding|3P|MSTRG.42460|MSTRG.42460.1:0.12|134AA|116AA|]
NONCO11371	chr3	72084450	72291716	-	[TCONS_00686645, TCONS_00686644, TCONS_00686641, TCONS_00686640, TCONS_00686643, TCONS_00686642, TCONS_00686637]	[]	[TCONS_00686637, TCONS_00686640, TCONS_00686641, TCONS_00686642, TCONS_00686643, TCONS_00686644, TCONS_00686645]	12	[]	[]	[]	[Zebrafish]	[linc|3P|MSTRG.65572|ENSDART00000154838:0.1|111AA|77AA|, linc|3P|MSTRG.72560|MSTRG.72560.1:9.09|44AA|41AA|]
NONCO11384	chr3	84687556	84930830	-	[TCONS_00686746, TCONS_00686748, TCONS_00686749]	[]	[TCONS_00686746, TCONS_00686748, TCONS_00686749]	26	[]	[]	[]	[Zebrafish]	[linc|3P|MSTRG.4090|MSTRG.4090.1:0.37|91AA|62AA|, linc|3P|MSTRG.4102|MSTRG.4102.1:1.02|90AA|22AA|]
NONCO11425	chr3	117723665	118276515	-	[TCONS_00687243, TCONS_00687242]	[]	[TCONS_00687242, TCONS_00687243]	8	[]	[]	[]	[Zebrafish]	[LongAUGORFlinc|3P|MSTRG.18286|MSTRG.18286.1:2.75|203AA|201AA|]
NONCO11440	chr3	127041149	127109513	-	[TCONS_00687652]	[]	[TCONS_00687652]	5	[]	[]	[]	[Zebrafish]	[LongORFlinc|3P|MSTRG.43892|MSTRG.43892.1:4.23|439AA|6AA||NearGap]
NONCO11441	chr3	127199532	127255655	-	[TCONS_00687653]	[]	[TCONS_00687653]	7	[]	[]	[]	[Zebrafish]	[LongORFlinc|3P|MSTRG.43892|MSTRG.43892.1:4.23|439AA|6AA||NearGap]
NONCO11467	chr3	138654030	138662862	-	[TCONS_00688086, TCONS_00688084, TCONS_00688085]	[]	[TCONS_00688084, TCONS_00688085, TCONS_00688086]	4	[]	[]	[]	[Zebrafish]	[LongORFEnsASCoding|3P|MSTRG.34251|MSTRG.34251.1:23.5|229AA|74AA|]
NONCO11487	chr3	147913515	147997885	-	[TCONS_00688317]	[]	[TCONS_00688317]	5	[]	[]	[]	[Zebrafish]	[LongAUGORFlinc|3P|MSTRG.45328|MSTRG.45328.2:2.1|508AA|118AA|]
NONCO11540	chr3	169657140	169684522	-	[TCONS_00688846, TCONS_00688844, TCONS_00688845, TCONS_00688843]	[]	[TCONS_00688843, TCONS_00688844, TCONS_00688845, TCONS_00688846]	4	[]	[]	[]	[Zebrafish]	[EnsASCoding|3P|MSTRG.33114|MSTRG.33114.1:19.86|62AA|23AA|]
NONCO11572	chr3	186172770	186211450	-	[TCONS_00689282, TCONS_00689281, TCONS_00689280, TCONS_00689279]	[]	[TCONS_00689279, TCONS_00689280, TCONS_00689281, TCONS_00689282]	9	[]	[]	[]	[Zebrafish]	[linc|3P|MSTRG.75564|MSTRG.75564.1:2.07|50AA|50AA|]
NONCO11765	chr4	53578596	53586518	+	[TCONS_00750271, TCONS_00750274, TCONS_00750273, TCONS_00750270]	[]	[TCONS_00750270, TCONS_00750271, TCONS_00750273, TCONS_00750274]	5	[]	[]	[]	[Zebrafish]	[linc|3P|MSTRG.35427|MSTRG.35427.1:70.28|83AA|51AA|, linc|3P|MSTRG.35427|MSTRG.35427.2:6.57|50AA|46AA|, linc|3P|MSTRG.35427|MSTRG.35427.4:0.48|45AA|26AA|]
NONCO1181	chr1	156416203	156426369	-	[TCONS_00014763, TCONS_00014762]	[]	[TCONS_00014762, TCONS_00014763]	5	[]	[]	[]	[Zebrafish]	[EnsShortNonCoding|3P|MSTRG.20170|ENSDART00000149569:27.4|103AA|74AA|, EnsShortNonCoding|3P|MSTRG.20170|MSTRG.20170.2:18.98|76AA|70AA|, EnsShortNonCoding|3P|MSTRG.20170|MSTRG.20170.3:6.82|91AA|70AA|]
NONCO11865	chr4	105828513	106041157	+	[TCONS_00751322, TCONS_00751320, TCONS_00751321]	[]	[TCONS_00751320, TCONS_00751321, TCONS_00751322]	8	[]	[]	[]	[Zebrafish]	[linc|3P|MSTRG.1136|MSTRG.1136.1:0.89|81AA|59AA|]
NONCO1187	chr1	157599728	157600518	-	[TCONS_00014866]	[]	[TCONS_00014866]	2	[]	[]	[]	[Zebrafish]	[LongAUGORFlinc|3P|MSTRG.33457|MSTRG.33457.1:7.3|209AA|169AA|, LongAUGORFlinc|3P|MSTRG.33457|MSTRG.33457.2:1.49|209AA|162AA|, LongAUGORFlinc|3P|MSTRG.68225|MSTRG.68225.1:1.29|282AA|122AA|]
NONCO1188	chr1	157606089	157610091	-	[TCONS_00014867]	[]	[TCONS_00014867]	2	[]	[]	[]	[Zebrafish]	[LongAUGORFlinc|3P|MSTRG.33457|MSTRG.33457.1:7.3|209AA|169AA|, LongAUGORFlinc|3P|MSTRG.33457|MSTRG.33457.2:1.49|209AA|162AA|, LongAUGORFlinc|3P|MSTRG.68225|MSTRG.68225.1:1.29|282AA|122AA|]
NONCO1189	chr1	158101833	158110429	-	[TCONS_00014897, TCONS_00014898]	[]	[TCONS_00014897, TCONS_00014898]	3	[]	[]	[]	[Zebrafish]	[LongAUGORFlinc|3P|MSTRG.33457|MSTRG.33457.1:7.3|209AA|169AA|, LongAUGORFlinc|3P|MSTRG.33457|MSTRG.33457.2:1.49|209AA|162AA|, LongAUGORFlinc|3P|MSTRG.68225|MSTRG.68225.1:1.29|282AA|122AA|]
NONCO11905	chr4	129214087	129440549	+	[TCONS_00751766, TCONS_00751767, TCONS_00751764, TCONS_00751771]	[]	[TCONS_00751764, TCONS_00751766, TCONS_00751767, TCONS_00751771]	15	[]	[]	[]	[Zebrafish]	[EnsASCoding|3P|MSTRG.22916|ENSDART00000155491:669.3|83AA|83AA|]
NONCO1191	chr1	158236542	158237110	-	[TCONS_00014902]	[]	[TCONS_00014902]	2	[]	[]	[]	[Zebrafish]	[LongAUGORFlinc|3P|MSTRG.33457|MSTRG.33457.1:7.3|209AA|169AA|, LongAUGORFlinc|3P|MSTRG.33457|MSTRG.33457.2:1.49|209AA|162AA|, LongAUGORFlinc|3P|MSTRG.68225|MSTRG.68225.1:1.29|282AA|122AA|]
NONCO11935	chr4	145772723	145795939	+	[TCONS_00751959]	[]	[TCONS_00751959]	2	[]	[]	[]	[Zebrafish]	[linc|3P|MSTRG.44379|MSTRG.44379.1:43.28|67AA|0AA|, linc|3P|MSTRG.44380|MSTRG.44380.1:189.01|52AA|31AA|]
NONCO12049	chr4	1575788	1581980	-	[TCONS_00752929]	[]	[TCONS_00752929]	2	[]	[]	[]	[Zebrafish]	[EnsShortNonCoding|3P|MSTRG.14150|ENSDART00000182203:0.81|132AA|42AA|, EnsShortNonCoding|3P|MSTRG.14150|MSTRG.14150.1:0.49|168AA|42AA|, EnsShortNonCoding|3P|MSTRG.14150|MSTRG.14150.2:0.21|132AA|42AA|]
NONCO12053	chr4	3065197	3076241	-	[TCONS_00753034]	[]	[TCONS_00753034]	3	[]	[]	[]	[Zebrafish]	[EnsASCoding|3P|MSTRG.1771|MSTRG.1771.1:0.75|108AA|64AA|, EnsASCoding|3P|MSTRG.1772|ENSDART00000144777:30.51|80AA|73AA|, EnsASCoding|3P|MSTRG.1772|MSTRG.1772.1:10.28|65AA|62AA|, EnsASCoding|3P|MSTRG.1772|MSTRG.1772.2:49.29|74AA|62AA|, EnsASCoding|3P|MSTRG.1772|MSTRG.1772.4:4.29|80AA|73AA|, EnsASCoding|3P|MSTRG.1775|MSTRG.1775.1:6.91|98AA|98AA|, LongAUGORFEnsASCoding|3P|MSTRG.1772|MSTRG.1772.3:9.9…
NONCO12085	chr4	13649320	13650024	-	[TCONS_00753282]	[]	[TCONS_00753282]	2	[]	[]	[]	[Zebrafish]	[LongORFEnsASCoding|3P|MSTRG.42537|MSTRG.42537.1:0.57|346AA|89AA|, LongORFEnsASCoding|3P|MSTRG.42537|MSTRG.42537.2:17.88|346AA|89AA|, LongORFEnsASCoding|3P|MSTRG.42537|MSTRG.42537.3:5.25|346AA|89AA|, LongORFlinc|3P|MSTRG.42537|MSTRG.42537.4:9.51|346AA|89AA|, LongORFlinc|3P|MSTRG.42537|MSTRG.42537.5:30.11|346AA|89AA|, LongORFlinc|3P|MSTRG.42537|MSTRG.42537.6:6.0|346AA|89AA|, linc|3P|MSTRG.39334|MS…
NONCO12118	chr4	34122515	34271369	-	[TCONS_00753546, TCONS_00753545]	[]	[TCONS_00753545, TCONS_00753546]	6	[]	[]	[]	[Zebrafish]	[EnsASCoding|3P|MSTRG.69711|ENSDART00000174326:6.4|78AA|26AA|, LongAUGORFEnsASCoding|3P|MSTRG.69711|MSTRG.69711.1:1.85|221AA|168AA|]
NONCO12163	chr4	60416859	60496042	-	[TCONS_00754055]	[]	[TCONS_00754055]	6	[]	[]	[]	[Zebrafish]	[linc|3P|MSTRG.70619|MSTRG.70619.1:0.59|80AA|62AA|]
NONCO12213	chr4	84717588	85214565	-	[TCONS_00754648]	[]	[TCONS_00754648]	11	[]	[]	[]	[Zebrafish]	[linc|3P|MSTRG.59653|ENSDART00000162718:11.7|93AA|88AA|, linc|3P|MSTRG.59653|MSTRG.59653.1:18.61|114AA|88AA|]
NONCO12232	chr4	95038942	95128707	-	[TCONS_00754826]	[]	[TCONS_00754826]	9	[]	[]	[]	[Zebrafish]	[LongORFlinc|3P|MSTRG.72789|ENSDART00000154459:1.45|245AA|71AA|]
NONCO12264	chr4	113614202	113627966	-	[TCONS_00755302]	[]	[TCONS_00755302]	2	[]	[]	[]	[Zebrafish]	[EnsASCoding|3P|MSTRG.640|MSTRG.640.1:1.17|83AA|58AA|]
NONCO12329	chr4	143854347	144106014	-	[TCONS_00755714, TCONS_00755715]	[]	[TCONS_00755714, TCONS_00755715]	4	[]	[]	[]	[Zebrafish]	[LongAUGORFlinc|3P|MSTRG.1501|MSTRG.1501.1:0.39|139AA|139AA|, LongAUGORFlinc|3P|MSTRG.1502|MSTRG.1502.1:5.89|249AA|241AA|, LongAUGORFlinc|3P|MSTRG.1503|MSTRG.1503.1:9.5|120AA|105AA|, LongAUGORFlinc|3P|MSTRG.1528|MSTRG.1528.1:3.54|122AA|121AA|, LongORFlinc|3P|MSTRG.1549|MSTRG.1549.1:7.08|343AA|0AA|, linc|3P|MSTRG.1527|MSTRG.1527.1:2.13|146AA|80AA|, linc|3P|MSTRG.2404|MSTRG.2404.1:0.43|116AA|96AA|,…
NONCO12425	chr4	188362830	188365452	-	[TCONS_00756594]	[]	[TCONS_00756594]	3	[]	[]	[]	[Zebrafish]	[LongAUGORFlinc|3P|MSTRG.784|MSTRG.784.1:0.61|147AA|142AA|]
NONCO12435	chr4	190701489	190861426	-	[TCONS_00756616, TCONS_00756617, TCONS_00756618, TCONS_00756619]	[]	[TCONS_00756616, TCONS_00756617, TCONS_00756618, TCONS_00756619]	8	[]	[]	[]	[Zebrafish]	[LongAUGORFlinc|3P|MSTRG.784|MSTRG.784.1:0.61|147AA|142AA|]
NONCO12444	chr5	1851063	1851611	+	[TCONS_00793997]	[]	[TCONS_00793997]	2	[]	[]	[]	[Zebrafish]	[EnsASCoding|3P|MSTRG.18727|MSTRG.18727.1:1.96|149AA|64AA|]
NONCO12447	chr5	1933976	1959290	+	[TCONS_00794001, TCONS_00794000]	[]	[TCONS_00794000, TCONS_00794001]	3	[]	[]	[]	[Zebrafish]	[LongAUGORFlinc|3P|MSTRG.18747|ENSDART00000194465:0.13|284AA|222AA||NearGap, LongAUGORFlinc|3P|MSTRG.18747|MSTRG.18747.2:0.3|214AA|172AA||NearGap]
NONCO1248	chr1	177362814	177566844	-	[TCONS_00015601]	[]	[TCONS_00015601]	4	[]	[]	[]	[Zebrafish]	[linc|3P|MSTRG.32921|MSTRG.32921.1:3.16|89AA|18AA|]
NONCO12494	chr5	16617333	16621385	+	[TCONS_00794214]	[]	[TCONS_00794214]	4	[]	[]	[]	[Zebrafish]	[linc|3P|MSTRG.33325|MSTRG.33325.1:5.57|45AA|30AA|, linc|3P|MSTRG.33328|MSTRG.33328.1:124.9|37AA|36AA|]
NONCO12502	chr5	20611948	20937800	+	[TCONS_00794249, TCONS_00794248, TCONS_00794247]	[]	[TCONS_00794247, TCONS_00794248, TCONS_00794249]	15	[]	[]	[]	[Zebrafish]	[EnsASCoding|3P|MSTRG.9849|MSTRG.9849.1:5.06|107AA|88AA||NearGap, LongAUGORFlinc|3P|MSTRG.9874|MSTRG.9874.1:46.82|179AA|162AA|, linc|3P|MSTRG.9857|ENSDART00000194049:0.14|100AA|65AA||NearGap, linc|3P|MSTRG.9857|ENSDART00000194524:0.24|108AA|49AA|, linc|3P|MSTRG.9857|ENSDART00000194888:0.2|100AA|65AA||NearGap]
NONCO12623	chr5	86263137	86433529	+	[TCONS_00795713, TCONS_00795712]	[]	[TCONS_00795712, TCONS_00795713]	4	[]	[]	[]	[Zebrafish]	[LongAUGORFlinc|3P|MSTRG.61441|ENSDART00000194383:0.68|112AA|109AA|, LongAUGORFlinc|3P|MSTRG.61449|MSTRG.61449.1:1.66|278AA|258AA|, LongORFlinc|3P|MSTRG.61444|MSTRG.61444.1:0.63|426AA|0AA|, LongORFlinc|3P|MSTRG.61444|MSTRG.61444.6:0.69|1102AA|0AA|, LongORFlinc|3P|MSTRG.61454|MSTRG.61454.7:2.23|724AA|0AA|, linc|3P|MSTRG.61456|MSTRG.61456.2:0.52|152AA|49AA|]
NONCO12727	chr5	135233325	135235939	+	[TCONS_00796702]	[]	[TCONS_00796702]	2	[]	[]	[]	[Zebrafish]	[linc|3P|MSTRG.15013|ENSDART00000194776:0.18|127AA|61AA|, linc|3P|MSTRG.15013|MSTRG.15013.1:0.54|127AA|61AA|]
NONCO1275	chr1	187475969	187476251	-	[TCONS_00015816]	[]	[TCONS_00015816]	2	[]	[]	[]	[Zebrafish]	[EnsASCoding|3P|MSTRG.35974|ENSDART00000152963:0.29|68AA|24AA|, EnsASCoding|3P|MSTRG.35974|MSTRG.35974.2:0.44|108AA|91AA|, EnsASCoding|3P|MSTRG.35974|MSTRG.35974.5:0.61|108AA|91AA|, EnsASCoding|3P|MSTRG.35976|ENSDART00000153342:92.07|77AA|53AA|, EnsShortNonCoding|3P|MSTRG.65150|ENSDART00000153753:0.22|86AA|42AA|, EnsShortNonCoding|3P|MSTRG.65150|ENSDART00000156888:1.03|135AA|72AA|, EnsShortNonCod…
NONCO12786	chr5	157602403	157627024	+	[TCONS_00797679]	[]	[TCONS_00797679]	2	[]	[]	[]	[Zebrafish]	[LongAUGORFlinc|3P|MSTRG.38957|ENSDART00000138022:9.62|129AA|123AA|, LongAUGORFlinc|3P|MSTRG.38957|ENSDART00000142019:178.93|154AA|148AA|, LongAUGORFlinc|3P|MSTRG.38957|ENSDART00000146945:23.87|153AA|147AA|, LongORFlinc|3P|MSTRG.38962|ENSDART00000141976:0.28|209AA|0AA|, linc|3P|MSTRG.38957|ENSDART00000137803:13.18|94AA|71AA|, linc|3P|MSTRG.38957|ENSDART00000140630:14.06|92AA|68AA|, linc|3P|MSTRG.…
NONCO12790	chr5	157912197	157961446	+	[TCONS_00797684, TCONS_00797685]	[]	[TCONS_00797684, TCONS_00797685]	4	[]	[]	[]	[Zebrafish]	[LongAUGORFlinc|3P|MSTRG.38957|ENSDART00000138022:9.62|129AA|123AA|, LongAUGORFlinc|3P|MSTRG.38957|ENSDART00000142019:178.93|154AA|148AA|, LongAUGORFlinc|3P|MSTRG.38957|ENSDART00000146945:23.87|153AA|147AA|, LongORFlinc|3P|MSTRG.38962|ENSDART00000141976:0.28|209AA|0AA|, linc|3P|MSTRG.38957|ENSDART00000137803:13.18|94AA|71AA|, linc|3P|MSTRG.38957|ENSDART00000140630:14.06|92AA|68AA|, linc|3P|MSTRG.…
NONCO12845	chr5	174717733	174718255	+	[TCONS_00798076]	[]	[TCONS_00798076]	2	[]	[]	[]	[Zebrafish]	[LongAUGORFEnsASCoding|3P|MSTRG.76972|MSTRG.76972.1:0.82|109AA|100AA|]
NONCO12866	chr5	178804505	178805866	+	[TCONS_00798377]	[]	[TCONS_00798377]	2	[]	[]	[]	[Zebrafish]	[EnsASCoding|3P|MSTRG.38911|ENSDART00000144264:37.34|158AA|25AA|]
NONCO12880	chr5	269972	271631	-	[TCONS_00798541]	[]	[TCONS_00798541]	2	[]	[]	[]	[Zebrafish]	[EnsASCoding|3P|MSTRG.27861|MSTRG.27861.1:306.66|92AA|52AA|]
NONCO12886	chr5	1173255	1178720	-	[TCONS_00798601, TCONS_00798600, TCONS_00798602]	[]	[TCONS_00798600, TCONS_00798601, TCONS_00798602]	5	[]	[]	[]	[Zebrafish]	[EnsASCoding|3P|MSTRG.32305|ENSDART00000135002:9.57|89AA|40AA|, LongORFEnsASCoding|3P|MSTRG.27518|MSTRG.27518.1:23.56|206AA|52AA|, LongORFEnsASCoding|3P|MSTRG.27518|MSTRG.27518.2:3.81|304AA|52AA|, LongORFEnsASCoding|3P|MSTRG.27518|MSTRG.27518.3:3.81|304AA|52AA|, LongORFlinc|3P|MSTRG.32309|MSTRG.32309.1:0.9|530AA|20AA|]
NONCO12892	chr5	1856083	1856682	-	[TCONS_00798657]	[]	[TCONS_00798657]	2	[]	[]	[]	[Zebrafish]	[LongAUGORFlinc|3P|MSTRG.18739|MSTRG.18739.1:1.56|232AA|196AA|]
NONCO12896	chr5	3417265	3536208	-	[TCONS_00798671]	[]	[TCONS_00798671]	5	[]	[]	[]	[Zebrafish]	[LongAUGORFlinc|3P|MSTRG.18764|MSTRG.18764.1:1.09|136AA|117AA|]
NONCO12897	chr5	3496342	3504118	-	[TCONS_00798672]	[]	[TCONS_00798672]	3	[]	[]	[]	[Zebrafish]	[LongAUGORFlinc|3P|MSTRG.18764|MSTRG.18764.1:1.09|136AA|117AA|]
NONCO12921	chr5	8333595	8457677	-	[TCONS_00798728, TCONS_00798727, TCONS_00798731]	[]	[TCONS_00798727, TCONS_00798728, TCONS_00798731]	9	[]	[]	[]	[Zebrafish]	[EnsASCoding|3P|MSTRG.45801|ENSDART00000162153:33.3|115AA|97AA|]
NONCO12937	chr5	15192247	15266650	-	[TCONS_00798839]	[]	[TCONS_00798839]	3	[]	[]	[]	[Zebrafish]	[linc|3P|MSTRG.32154|MSTRG.32154.1:3.06|86AA|36AA|]
NONCO12959	chr5	26711659	26750106	-	[TCONS_00798956]	[]	[TCONS_00798956]	3	[]	[]	[]	[Zebrafish]	[linc|3P|MSTRG.32550|MSTRG.32550.1:5.16|93AA|73AA||NearGap]
NONCO12972	chr5	32925744	33298016	-	[TCONS_00799032, TCONS_00799031, TCONS_00799029]	[]	[TCONS_00799029, TCONS_00799031, TCONS_00799032]	5	[]	[]	[]	[Zebrafish]	[linc|3P|MSTRG.61133|ENSDART00000137545:0.16|86AA|56AA|, linc|3P|MSTRG.61133|MSTRG.61133.1:2.63|86AA|59AA|]
NONCO1304	chr1	203209457	203242769	-	[TCONS_00016104]	[]	[TCONS_00016104]	3	[]	[]	[]	[Zebrafish]	[LongAUGORFlinc|3P|MSTRG.39859|MSTRG.39859.1:11.19|139AA|124AA||NearGap, linc|3P|MSTRG.6707|ENSDART00000194275:0.15|43AA|10AA|]
NONCO13040	chr5	67726253	67730308	-	[TCONS_00799728]	[]	[TCONS_00799728]	3	[]	[]	[]	[Zebrafish]	[linc|3P|MSTRG.61772|MSTRG.61772.2:2.97|134AA|76AA|]
NONCO13042	chr5	68128411	68257985	-	[TCONS_00799730]	[]	[TCONS_00799730]	3	[]	[]	[]	[Zebrafish]	[linc|3P|MSTRG.61772|MSTRG.61772.2:2.97|134AA|76AA|]
NONCO13056	chr5	71869946	71956496	-	[TCONS_00799847, TCONS_00799848, TCONS_00799846]	[]	[TCONS_00799846, TCONS_00799847, TCONS_00799848]	4	[]	[]	[]	[Zebrafish]	[EnsASCoding|3P|MSTRG.60875|MSTRG.60875.1:37.27|71AA|13AA|]
NONCO131	chr1	27852315	27857072	+	[TCONS_00001622]	[]	[TCONS_00001622]	2	[]	[]	[]	[Zebrafish]	[LongAUGORFEnsASCoding|3P|MSTRG.29895|ENSDART00000147108:0.69|125AA|121AA|, LongAUGORFEnsASCoding|3P|MSTRG.29895|MSTRG.29895.1:0.52|125AA|121AA|]
NONCO1316	chr1	207974862	208042495	-	[TCONS_00016289, TCONS_00016287, TCONS_00016288]	[]	[TCONS_00016287, TCONS_00016288, TCONS_00016289]	6	[]	[]	[]	[Zebrafish]	[LongAUGORFlinc|3P|MSTRG.29565|MSTRG.29565.1:1.32|189AA|118AA|, LongAUGORFlinc|3P|MSTRG.29567|ENSDART00000140723:0.84|135AA|129AA|, LongAUGORFlinc|3P|MSTRG.29567|MSTRG.29567.1:2.85|135AA|129AA|, linc|3P|MSTRG.29567|ENSDART00000136527:1.26|38AA|24AA|]
NONCO13163	chr5	121964646	122066380	-	[TCONS_00800780, TCONS_00800781, TCONS_00800782]	[]	[TCONS_00800780, TCONS_00800781, TCONS_00800782]	14	[]	[]	[]	[Zebrafish]	[LongAUGORFlinc|3P|MSTRG.71394|MSTRG.71394.1:21.16|768AA|764AA||NearGap]
NONCO13268	chr5	159175239	159188068	-	[TCONS_00802079]	[]	[TCONS_00802079]	4	[]	[]	[]	[Zebrafish]	[LongAUGORFlinc|3P|MSTRG.15180|ENSDART00000194646:1.25|153AA|135AA||NearGap, LongAUGORFlinc|3P|MSTRG.15180|MSTRG.15180.1:0.31|208AA|190AA||NearGap, LongAUGORFlinc|3P|MSTRG.38738|MSTRG.38738.1:2.04|207AA|144AA|, linc|3P|MSTRG.15180|ENSDART00000194634:0.22|94AA|55AA||NearGap, linc|3P|MSTRG.15187|ENSDART00000153594:0.16|74AA|55AA|, linc|3P|MSTRG.15187|MSTRG.15187.1:0.23|57AA|51AA|]
NONCO13269	chr5	159203778	159298391	-	[TCONS_00802080]	[]	[TCONS_00802080]	3	[]	[]	[]	[Zebrafish]	[LongAUGORFlinc|3P|MSTRG.15180|ENSDART00000194646:1.25|153AA|135AA||NearGap, LongAUGORFlinc|3P|MSTRG.15180|MSTRG.15180.1:0.31|208AA|190AA||NearGap, LongAUGORFlinc|3P|MSTRG.38738|MSTRG.38738.1:2.04|207AA|144AA|, LongORFlinc|3P|MSTRG.38777|MSTRG.38777.1:1.61|297AA|45AA|, linc|3P|MSTRG.15180|ENSDART00000194634:0.22|94AA|55AA||NearGap, linc|3P|MSTRG.15187|ENSDART00000153594:0.16|74AA|55AA|, linc|3P|M…
NONCO13308	chr5	173134616	173173214	-	[TCONS_00802283, TCONS_00802285, TCONS_00802284]	[]	[TCONS_00802283, TCONS_00802284, TCONS_00802285]	4	[]	[]	[]	[Zebrafish]	[linc|3P|MSTRG.39334|MSTRG.39334.1:0.19|87AA|37AA|]
NONCO13321	chr5	176134356	176153244	-	[TCONS_00802366]	[]	[TCONS_00802366]	2	[]	[]	[]	[Zebrafish]	[LongAUGORFEnsASCoding|3P|MSTRG.15488|MSTRG.15488.1:363.33|163AA|119AA|, LongAUGORFlinc|3P|MSTRG.15433|MSTRG.15433.1:8.44|475AA|418AA||NearGap, linc|3P|MSTRG.15432|MSTRG.15432.1:2.69|146AA|46AA|]
NONCO13346	chr6	2245981	2482256	+	[TCONS_00849443, TCONS_00849444, TCONS_00849445, TCONS_00849435, TCONS_00849446, TCONS_00849436, TCONS_00849437, TCONS_00849448, TCONS_00849438, TCONS_00849449, TCONS_00849439, TCONS_00849450, TCONS_00849440, TCONS_00849441, TCONS_00849452, TCONS_00849442]	[]	[TCONS_00849435, TCONS_00849436, TCONS_00849437, TCONS_00849438, TCONS_00849439, TCONS_00849440, TCONS_00849441, TCONS_00849442, TCONS_00849443, TCONS_00849444, TCONS_00849445, TCONS_00849446, TCONS_00849448, TCONS_00849449, TCONS_00849450, TCONS_00849452]	17	[]	[]	[]	[Zebrafish]	[EnsASCoding|3P|MSTRG.30978|MSTRG.30978.2:5.78|112AA|44AA|, EnsASCoding|3P|MSTRG.35603|MSTRG.35603.1:1.94|73AA|64AA|, LongAUGORFEnsASCoding|3P|MSTRG.30978|MSTRG.30978.1:1.74|124AA|121AA||NearGap, linc|3P|MSTRG.30978|MSTRG.30978.3:1.3|87AA|52AA||NearGap, linc|3P|MSTRG.30982|MSTRG.30982.1:0.18|63AA|46AA||NearGap, linc|3P|MSTRG.35596|MSTRG.35596.1:3.47|96AA|1AA|]
NONCO13404	chr6	21665002	22214734	+	[TCONS_00849853, TCONS_00849854, TCONS_00849855, TCONS_00849856]	[]	[TCONS_00849853, TCONS_00849854, TCONS_00849855, TCONS_00849856]	21	[]	[]	[]	[Zebrafish]	[LongAUGORFlinc|3P|MSTRG.18721|MSTRG.18721.1:0.73|128AA|115AA||NearGap]
NONCO13428	chr6	29497196	29501345	+	[TCONS_00850216, TCONS_00850217]	[]	[TCONS_00850216, TCONS_00850217]	3	[]	[]	[]	[Zebrafish]	[LongAUGORFEnsASCoding|3P|MSTRG.29116|MSTRG.29116.1:18.89|353AA|339AA|]
NONCO13430	chr6	29758730	29765588	+	[TCONS_00850259, TCONS_00850260, TCONS_00850261, TCONS_00850262]	[]	[TCONS_00850259, TCONS_00850260, TCONS_00850261, TCONS_00850262]	5	[]	[]	[]	[Zebrafish]	[LongAUGORFEnsASCoding|3P|MSTRG.29116|MSTRG.29116.1:18.89|353AA|339AA|]
NONCO13480	chr6	39960553	39967972	+	[TCONS_00851159]	[]	[TCONS_00851159]	2	[]	[]	[]	[Zebrafish]	[LongAUGORFEnsASCoding|3P|MSTRG.34353|ENSDART00000154001:4.73|365AA|305AA|, linc|3P|MSTRG.23506|MSTRG.23506.1:0.25|71AA|37AA||NearGap]
NONCO13483	chr6	41470181	41487590	+	[TCONS_00851183, TCONS_00851182]	[]	[TCONS_00851182, TCONS_00851183]	4	[]	[]	[]	[Zebrafish]	[EnsASCoding|3P|MSTRG.7214|MSTRG.7214.1:1.18|116AA|58AA|, linc|3P|MSTRG.6635|ENSDART00000170131:0.33|74AA|56AA|, linc|3P|MSTRG.6635|MSTRG.6635.1:0.23|87AA|37AA|, linc|3P|MSTRG.6635|MSTRG.6635.2:0.45|47AA|37AA|]
NONCO1350	chr1	221503421	221509638	-	[TCONS_00016551, TCONS_00016552]	[]	[TCONS_00016551, TCONS_00016552]	2	[]	[]	[]	[Zebrafish]	[LongAUGORFEnsASCoding|3P|MSTRG.36880|ENSDART00000157311:2.74|287AA|156AA|, LongAUGORFEnsASCoding|3P|MSTRG.36880|MSTRG.36880.2:0.3|287AA|156AA||NearGap, LongAUGORFlinc|3P|MSTRG.36880|MSTRG.36880.1:0.81|503AA|491AA|, linc|3P|MSTRG.36872|MSTRG.36872.1:0.75|122AA|75AA||NearGap, linc|3P|MSTRG.36872|MSTRG.36872.2:0.44|112AA|75AA||NearGap, linc|3P|MSTRG.36877|ENSDART00000194125:2.58|44AA|41AA|]
NONCO13561	chr6	97731178	97757924	+	[TCONS_00852169, TCONS_00852168]	[]	[TCONS_00852168, TCONS_00852169]	3	[]	[]	[]	[Zebrafish]	[LongAUGORFEnsASCoding|3P|MSTRG.20339|MSTRG.20339.1:0.57|155AA|114AA|, LongAUGORFEnsASCoding|3P|MSTRG.20339|MSTRG.20339.2:3.45|155AA|114AA|, LongAUGORFlinc|3P|MSTRG.20339|ENSDART00000154886:0.87|155AA|114AA|, LongAUGORFlinc|3P|MSTRG.20344|MSTRG.20344.1:0.42|114AA|104AA|, linc|3P|MSTRG.20339|ENSDART00000155056:0.44|83AA|68AA|]
NONCO13699	chr6	166167676	166189268	+	[TCONS_00853465]	[]	[TCONS_00853465]	2	[]	[]	[]	[Zebrafish]	[LongAUGORFEnsASCoding|3P|MSTRG.10946|MSTRG.10946.1:1.3|150AA|115AA|]
NONCO13737	chr6	2854895	2881641	-	[TCONS_00853649, TCONS_00853650]	[]	[TCONS_00853649, TCONS_00853650]	4	[]	[]	[]	[Zebrafish]	[EnsASCoding|3P|MSTRG.35603|MSTRG.35603.1:1.94|73AA|64AA|]
NONCO13748	chr6	4019076	4021449	-	[TCONS_00853695]	[]	[TCONS_00853695]	2	[]	[]	[]	[Zebrafish]	[LongAUGORFlinc|3P|MSTRG.45551|MSTRG.45551.1:0.84|592AA|543AA|, linc|3P|MSTRG.45549|ENSDART00000131585:5.75|103AA|29AA|]
NONCO13753	chr6	4599520	4602654	-	[TCONS_00853720]	[]	[TCONS_00853720]	2	[]	[]	[]	[Zebrafish]	[LongAUGORFEnsASCoding|3P|MSTRG.45242|MSTRG.45242.1:0.25|252AA|186AA|, LongAUGORFEnsASCoding|3P|MSTRG.45242|MSTRG.45242.2:1.66|252AA|186AA|, LongAUGORFlinc|3P|MSTRG.45244|MSTRG.45244.1:3.96|159AA|117AA|, linc|3P|MSTRG.45244|MSTRG.45244.2:13.12|123AA|82AA|]
NONCO13784	chr6	14280357	14285376	-	[TCONS_00853966]	[]	[TCONS_00853966]	2	[]	[]	[]	[Zebrafish]	[LongORFlinc|3P|MSTRG.29061|MSTRG.29061.3:0.4|2753AA|0AA|, linc|3P|MSTRG.19966|MSTRG.19966.1:1.18|51AA|49AA|]
NONCO13786	chr6	14977018	15090234	-	[TCONS_00853971]	[]	[TCONS_00853971]	4	[]	[]	[]	[Zebrafish]	[LongORFlinc|3P|MSTRG.29061|MSTRG.29061.3:0.4|2753AA|0AA|, linc|3P|MSTRG.19966|MSTRG.19966.1:1.18|51AA|49AA|]
NONCO13800	chr6	21354641	21355527	-	[TCONS_00854052]	[]	[TCONS_00854052]	2	[]	[]	[]	[Zebrafish]	[LongAUGORFEnsASCoding|3P|MSTRG.29218|ENSDART00000133664:8.18|234AA|233AA|, LongAUGORFlinc|3P|MSTRG.29218|ENSDART00000194088:37.69|136AA|136AA|, LongAUGORFlinc|3P|MSTRG.29218|ENSDART00000194341:13.48|271AA|270AA|, LongAUGORFlinc|3P|MSTRG.29218|MSTRG.29218.2:1.79|234AA|233AA|, LongAUGORFlinc|3P|MSTRG.29218|MSTRG.29218.3:20.83|184AA|136AA|, linc|3P|MSTRG.29218|MSTRG.29218.4:13.92|120AA|72AA|, linc|…
NONCO13805	chr6	22744623	23032009	-	[TCONS_00854059]	[]	[TCONS_00854059]	3	[]	[]	[]	[Zebrafish]	[LongAUGORFlinc|3P|MSTRG.29191|MSTRG.29191.1:1.56|1432AA|279AA|, linc|3P|MSTRG.18712|MSTRG.18712.1:67.49|108AA|0AA|, linc|3P|MSTRG.18720|MSTRG.18720.1:0.12|109AA|99AA|]
NONCO13818	chr6	27325604	27339304	-	[TCONS_00854189]	[]	[TCONS_00854189]	4	[]	[]	[]	[Zebrafish]	[EnsASCoding|3P|MSTRG.49086|MSTRG.49086.1:194.55|152AA|46AA|, LongAUGORFlinc|3P|MSTRG.70691|ENSDART00000163030:6.08|305AA|238AA||NearGap, LongAUGORFlinc|3P|MSTRG.70691|MSTRG.70691.1:0.73|310AA|234AA||NearGap, LongORFlinc|3P|MSTRG.70696|MSTRG.70696.1:2.98|838AA|96AA|, linc|3P|MSTRG.67639|MSTRG.67639.1:1.22|96AA|48AA|, linc|3P|MSTRG.70691|ENSDART00000157795:0.55|81AA|77AA||NearGap, linc|3P|MSTRG.70…
NONCO13858	chr6	33098992	33111102	-	[TCONS_00854908]	[]	[TCONS_00854908]	2	[]	[]	[]	[Zebrafish]	[LongAUGORFlinc|3P|MSTRG.21123|MSTRG.21123.2:1.95|128AA|123AA|, linc|3P|MSTRG.21123|MSTRG.21123.1:2.14|115AA|47AA|]
NONCO13941	chr6	75239963	75443995	-	[TCONS_00855940, TCONS_00855939]	[]	[TCONS_00855939, TCONS_00855940]	5	[]	[]	[]	[Zebrafish]	[EnsASCoding|3P|MSTRG.23924|ENSDART00000155690:0.35|103AA|80AA|, LongAUGORFlinc|3P|MSTRG.36735|MSTRG.36735.1:12.29|134AA|133AA|]
NONCO13956	chr6	86370709	86388451	-	[TCONS_00856130, TCONS_00856141, TCONS_00856140, TCONS_00856139, TCONS_00856136, TCONS_00856135, TCONS_00856138, TCONS_00856137, TCONS_00856132, TCONS_00856131, TCONS_00856134, TCONS_00856133]	[]	[TCONS_00856130, TCONS_00856131, TCONS_00856132, TCONS_00856133, TCONS_00856134, TCONS_00856135, TCONS_00856136, TCONS_00856137, TCONS_00856138, TCONS_00856139, TCONS_00856140, TCONS_00856141]	4	[]	[]	[]	[Zebrafish]	[EnsASCoding|3P|MSTRG.34494|MSTRG.34494.1:1323.84|148AA|88AA|]
NONCO14063	chr6	148454944	148458540	-	[TCONS_00857371]	[]	[TCONS_00857371]	2	[]	[]	[]	[Zebrafish]	[linc|3P|MSTRG.22136|MSTRG.22136.2:1.29|192AA|55AA|]
NONCO14069	chr6	150319154	150326293	-	[TCONS_00857433, TCONS_00857432]	[]	[TCONS_00857432, TCONS_00857433]	4	[]	[]	[]	[Zebrafish]	[EnsASCoding|3P|MSTRG.2111|MSTRG.2111.1:1.23|100AA|44AA|, linc|3P|MSTRG.49815|MSTRG.49815.2:10.72|75AA|66AA|, linc|3P|MSTRG.49815|MSTRG.49815.3:0.42|66AA|66AA|]
NONCO14095	chr6	160007986	160010201	-	[TCONS_00857623]	[]	[TCONS_00857623]	2	[]	[]	[]	[Zebrafish]	[LongAUGORFlinc|3P|MSTRG.35808|MSTRG.35808.2:1.83|323AA|135AA|, linc|3P|MSTRG.35808|MSTRG.35808.1:1.39|113AA|35AA|]
NONCO14117	chr6	168625958	168627197	-	[TCONS_00857820]	[]	[TCONS_00857820]	2	[]	[]	[]	[Zebrafish]	[LongAUGORFlinc|3P|MSTRG.12547|MSTRG.12547.2:63.85|302AA|206AA|]
NONCO14152	chr7	1660289	1661041	+	[TCONS_00902724]	[]	[TCONS_00902724]	2	[]	[]	[]	[Zebrafish]	[linc|3P|MSTRG.52198|ENSDART00000156448:29.48|65AA|55AA|, linc|3P|MSTRG.52201|ENSDART00000156307:0.61|98AA|64AA|, linc|3P|MSTRG.52203|ENSDART00000155738:9.32|118AA|68AA|]
NONCO14184	chr7	13141015	13743774	+	[TCONS_00903121, TCONS_00903122]	[]	[TCONS_00903121, TCONS_00903122]	6	[]	[]	[]	[Zebrafish]	[linc|3P|MSTRG.17712|MSTRG.17712.1:0.83|81AA|80AA|]
NONCO14193	chr7	17414490	17506288	+	[TCONS_00903164]	[]	[TCONS_00903164]	4	[]	[]	[]	[Zebrafish]	[LongAUGORFlinc|3P|MSTRG.19641|ENSDART00000194218:1.87|214AA|214AA|, LongAUGORFlinc|3P|MSTRG.27611|MSTRG.27611.2:13.67|570AA|547AA|, LongAUGORFlinc|3P|MSTRG.27611|MSTRG.27611.3:7.28|177AA|154AA|, LongORFlinc|3P|MSTRG.27611|MSTRG.27611.4:112.47|348AA|28AA|]
NONCO14194	chr7	17719172	17720283	+	[TCONS_00903165]	[]	[TCONS_00903165]	2	[]	[]	[]	[Zebrafish]	[LongAUGORFlinc|3P|MSTRG.27611|MSTRG.27611.2:13.67|570AA|547AA|, LongAUGORFlinc|3P|MSTRG.27611|MSTRG.27611.3:7.28|177AA|154AA|, LongORFlinc|3P|MSTRG.27611|MSTRG.27611.4:112.47|348AA|28AA|]
NONCO14202	chr7	20336330	20351335	+	[TCONS_00903208, TCONS_00903206, TCONS_00903207]	[]	[TCONS_00903206, TCONS_00903207, TCONS_00903208]	7	[]	[]	[]	[Zebrafish]	[LongAUGORFlinc|3P|MSTRG.19613|MSTRG.19613.1:0.25|120AA|105AA|, linc|3P|MSTRG.19615|ENSDART00000194017:12.59|140AA|0AA|]
NONCO14207	chr7	22893796	22901021	+	[TCONS_00903261, TCONS_00903262, TCONS_00903259]	[]	[TCONS_00903259, TCONS_00903261, TCONS_00903262]	5	[]	[]	[]	[Zebrafish]	[EnsASCoding|3P|MSTRG.27648|MSTRG.27648.2:9.04|78AA|78AA|, LongAUGORFEnsASCoding|3P|MSTRG.27648|MSTRG.27648.1:7.99|123AA|123AA|]
NONCO14211	chr7	26438212	26538594	+	[TCONS_00903392, TCONS_00903393, TCONS_00903390, TCONS_00903391, TCONS_00903394, TCONS_00903395, TCONS_00903388]	[]	[TCONS_00903388, TCONS_00903390, TCONS_00903391, TCONS_00903392, TCONS_00903393, TCONS_00903394, TCONS_00903395]	10	[]	[]	[]	[Zebrafish]	[LongAUGORFlinc|3P|MSTRG.28507|MSTRG.28507.1:2.41|234AA|227AA|]
NONCO14212	chr7	26591440	26596819	+	[TCONS_00903396, TCONS_00903397, TCONS_00903398]	[]	[TCONS_00903396, TCONS_00903397, TCONS_00903398]	2	[]	[]	[]	[Zebrafish]	[LongAUGORFlinc|3P|MSTRG.28507|MSTRG.28507.1:2.41|234AA|227AA|]
NONCO14238	chr7	34249137	34295955	+	[TCONS_00903695]	[]	[TCONS_00903695]	2	[]	[]	[]	[Zebrafish]	[EnsASCoding|3P|MSTRG.19009|ENSDART00000155078:4.12|88AA|74AA|]
NONCO14242	chr7	36069220	36095041	+	[TCONS_00903741]	[]	[TCONS_00903741]	4	[]	[]	[]	[Zebrafish]	[EnsASCoding|3P|MSTRG.21070|MSTRG.21070.3:4.53|64AA|12AA|, LongAUGORFEnsASCoding|3P|MSTRG.21070|MSTRG.21070.1:0.57|333AA|327AA|, linc|3P|MSTRG.21067|MSTRG.21067.2:13.16|83AA|54AA|, linc|3P|MSTRG.21075|MSTRG.21075.1:0.87|83AA|23AA|]
NONCO14470	chr7	131582399	131633712	+	[TCONS_00906598, TCONS_00906599]	[]	[TCONS_00906598, TCONS_00906599]	8	[]	[]	[]	[Zebrafish]	[EnsASCoding|3P|MSTRG.54680|MSTRG.54680.10:3.05|103AA|23AA|, EnsASCoding|3P|MSTRG.54680|MSTRG.54680.11:2.05|78AA|73AA|, EnsASCoding|3P|MSTRG.54680|MSTRG.54680.13:2.62|96AA|23AA|, EnsASCoding|3P|MSTRG.54680|MSTRG.54680.14:4.39|96AA|73AA|, EnsASCoding|3P|MSTRG.54680|MSTRG.54680.15:0.67|80AA|23AA|, EnsASCoding|3P|MSTRG.54680|MSTRG.54680.8:1.0|80AA|73AA|, LongAUGORFEnsASCoding|3P|MSTRG.54680|MSTRG.54…
NONCO14613	chr7	25632970	25790614	-	[TCONS_00908256, TCONS_00908258, TCONS_00908255]	[]	[TCONS_00908255, TCONS_00908256, TCONS_00908258]	5	[]	[]	[]	[Zebrafish]	[linc|3P|MSTRG.28646|MSTRG.28646.1:1.79|76AA|68AA|]
NONCO14640	chr7	35535630	35549873	-	[TCONS_00908532]	[]	[TCONS_00908532]	2	[]	[]	[]	[Zebrafish]	[EnsASCoding|3P|MSTRG.20812|MSTRG.20812.1:4.95|71AA|66AA|, LongAUGORFlinc|3P|MSTRG.20814|MSTRG.20814.1:26.88|498AA|242AA|]
NONCO14658	chr7	42701324	42746046	-	[TCONS_00908689]	[]	[TCONS_00908689]	3	[]	[]	[]	[Zebrafish]	[LongAUGORFlinc|3P|MSTRG.45555|MSTRG.45555.1:5.76|303AA|166AA|]
NONCO14660	chr7	42993733	43099149	-	[TCONS_00908704, TCONS_00908705, TCONS_00908703]	[]	[TCONS_00908703, TCONS_00908704, TCONS_00908705]	11	[]	[]	[]	[Zebrafish]	[EnsASCoding|3P|MSTRG.33773|MSTRG.33773.1:7.41|56AA|35AA|, LongAUGORFlinc|3P|MSTRG.45157|MSTRG.45157.2:2.26|129AA|100AA|, linc|3P|MSTRG.45157|MSTRG.45157.1:0.63|56AA|27AA|]
NONCO14687	chr7	53994368	54015437	-	[TCONS_00909083]	[]	[TCONS_00909083]	3	[]	[]	[]	[Zebrafish]	[linc|3P|MSTRG.45149|MSTRG.45149.1:9.96|87AA|81AA|]
NONCO1478	chr10	4067131	4070586	+	[TCONS_00101003]	[]	[TCONS_00101003]	2	[]	[]	[]	[Zebrafish]	[linc|3P|MSTRG.45294|ENSDART00000139450:0.6|165AA|0AA|]
NONCO14818	chr7	104590761	104653491	-	[TCONS_00910569, TCONS_00910568]	[]	[TCONS_00910568, TCONS_00910569]	4	[]	[]	[]	[Zebrafish]	[linc|3P|MSTRG.55017|MSTRG.55017.1:1.06|78AA|49AA|]
NONCO14836	chr7	114701590	114871409	-	[TCONS_00910797]	[]	[TCONS_00910797]	6	[]	[]	[]	[Zebrafish]	[LongAUGORFlinc|3P|MSTRG.54229|MSTRG.54229.1:0.13|143AA|111AA|, linc|3P|MSTRG.54230|ENSDART00000144326:0.46|92AA|69AA|]
NONCO14866	chr7	124869632	124904345	-	[TCONS_00910969]	[]	[TCONS_00910969]	5	[]	[]	[]	[Zebrafish]	[EnsASCoding|3P|MSTRG.54048|MSTRG.54048.1:2.49|59AA|44AA|, linc|3P|MSTRG.54043|MSTRG.54043.1:2.87|66AA|27AA|, linc|3P|MSTRG.54045|MSTRG.54045.1:0.19|56AA|47AA|, linc|3P|MSTRG.54045|MSTRG.54045.2:0.35|104AA|96AA|, linc|3P|MSTRG.54045|MSTRG.54045.3:0.4|81AA|73AA|]
NONCO14879	chr7	130561567	130598069	-	[TCONS_00911149, TCONS_00911151, TCONS_00911150]	[]	[TCONS_00911149, TCONS_00911150, TCONS_00911151]	4	[]	[]	[]	[Zebrafish]	[LongAUGORFEnsASCoding|3P|MSTRG.54479|MSTRG.54479.16:2.17|141AA|119AA|]
NONCO14936	chr7	155213900	155249794	-	[TCONS_00911903]	[]	[TCONS_00911903]	3	[]	[]	[]	[Zebrafish]	[EnsASCoding|3P|MSTRG.69247|ENSDART00000161890:14.26|50AA|49AA|, EnsASCoding|3P|MSTRG.69247|ENSDART00000169332:2.71|56AA|40AA|, linc|3P|MSTRG.69247|MSTRG.69247.1:4.31|48AA|23AA|]
NONCO14993	chr8	12651751	12675800	+	[TCONS_00962804]	[]	[TCONS_00962804]	2	[]	[]	[]	[Zebrafish]	[LongAUGORFlinc|3P|MSTRG.72036|MSTRG.72036.1:2.41|141AA|129AA|, LongAUGORFlinc|3P|MSTRG.72036|MSTRG.72036.2:3.05|146AA|103AA|]
NONCO15070	chr8	33462373	33896526	+	[TCONS_00963595, TCONS_00963592, TCONS_00963593]	[]	[TCONS_00963592, TCONS_00963593, TCONS_00963595]	7	[]	[]	[]	[Zebrafish]	[LongAUGORFEnsASCoding|3P|MSTRG.5080|MSTRG.5080.1:13.03|737AA|132AA||NearGap]
NONCO15131	chr8	55561552	55782463	+	[TCONS_00964151]	[]	[TCONS_00964151]	9	[]	[]	[]	[Zebrafish]	[LongAUGORFlinc|3P|MSTRG.32516|MSTRG.32516.1:0.32|187AA|182AA|]
NONCO15181	chr8	74964574	75012088	+	[TCONS_00964583]	[]	[TCONS_00964583]	2	[]	[]	[]	[Zebrafish]	[EnsASCoding|3P|MSTRG.45724|ENSDART00000146584:1.43|90AA|49AA|, LongAUGORFlinc|3P|MSTRG.32653|ENSDART00000194783:0.59|178AA|174AA|, linc|3P|MSTRG.32660|MSTRG.32660.1:0.3|54AA|39AA|]
NONCO15220	chr8	93777929	93788679	+	[TCONS_00964867]	[]	[TCONS_00964867]	3	[]	[]	[]	[Zebrafish]	[linc|3P|MSTRG.29442|MSTRG.29442.1:2.56|80AA|52AA|]
NONCO15309	chr8	127859299	128033259	+	[TCONS_00965588, TCONS_00965587]	[]	[TCONS_00965587, TCONS_00965588]	6	[]	[]	[]	[Zebrafish]	[LongAUGORFlinc|3P|MSTRG.19948|MSTRG.19948.1:1.82|296AA|271AA|, LongAUGORFlinc|3P|MSTRG.19948|MSTRG.19948.2:2.81|296AA|271AA|, LongAUGORFlinc|3P|MSTRG.19948|MSTRG.19948.3:1.18|168AA|158AA|]
NONCO15324	chr8	134420248	134421471	+	[TCONS_00965698]	[]	[TCONS_00965698]	2	[]	[]	[]	[Zebrafish]	[LongAUGORFlinc|3P|MSTRG.27747|MSTRG.27747.1:1.55|124AA|101AA||NearGap, linc|3P|MSTRG.20282|ENSDART00000153902:1.74|111AA|97AA|, linc|3P|MSTRG.27747|MSTRG.27747.2:33.72|117AA|94AA||NearGap, linc|3P|MSTRG.27747|MSTRG.27747.3:2.39|117AA|94AA||NearGap, linc|3P|MSTRG.27747|MSTRG.27747.4:11.92|128AA|96AA|]
NONCO15373	chr8	1196788	1198760	-	[TCONS_00966210]	[]	[TCONS_00966210]	3	[]	[]	[]	[Zebrafish]	[LongAUGORFEnsASCoding|3P|MSTRG.35024|MSTRG.35024.1:0.62|203AA|167AA|]
NONCO15390	chr8	6816810	6817683	-	[TCONS_00966278]	[]	[TCONS_00966278]	2	[]	[]	[]	[Zebrafish]	[LongAUGORFlinc|3P|MSTRG.3732|ENSDART00000142865:136.51|170AA|138AA|, LongAUGORFlinc|3P|MSTRG.3732|MSTRG.3732.1:38.89|356AA|341AA|, LongAUGORFlinc|3P|MSTRG.3732|MSTRG.3732.2:79.54|205AA|202AA|, LongAUGORFlinc|3P|MSTRG.3732|MSTRG.3732.4:4.9|356AA|341AA|]
NONCO15391	chr8	6825662	6826635	-	[TCONS_00966279]	[]	[TCONS_00966279]	2	[]	[]	[]	[Zebrafish]	[LongAUGORFlinc|3P|MSTRG.3732|ENSDART00000142865:136.51|170AA|138AA|, LongAUGORFlinc|3P|MSTRG.3732|MSTRG.3732.1:38.89|356AA|341AA|, LongAUGORFlinc|3P|MSTRG.3732|MSTRG.3732.2:79.54|205AA|202AA|, LongAUGORFlinc|3P|MSTRG.3732|MSTRG.3732.4:4.9|356AA|341AA|]
NONCO15414	chr8	9229479	9293715	-	[TCONS_00966375, TCONS_00966376, TCONS_00966377]	[]	[TCONS_00966375, TCONS_00966376, TCONS_00966377]	8	[]	[]	[]	[Zebrafish]	[linc|3P|MSTRG.59653|ENSDART00000162718:11.7|93AA|88AA|, linc|3P|MSTRG.59653|MSTRG.59653.1:18.61|114AA|88AA|]
NONCO15544	chr8	58506724	58717588	-	[TCONS_00967701]	[]	[TCONS_00967701]	3	[]	[]	[]	[Zebrafish]	[linc|3P|MSTRG.32190|MSTRG.32190.1:26.46|107AA|82AA|]
NONCO15566	chr8	64599736	65281115	-	[TCONS_00967819, TCONS_00967820, TCONS_00967817, TCONS_00967818]	[]	[TCONS_00967817, TCONS_00967818, TCONS_00967819, TCONS_00967820]	12	[]	[]	[]	[Zebrafish]	[EnsShortNonCoding|3P|MSTRG.46135|ENSDART00000156423:0.58|66AA|18AA|, linc|3P|MSTRG.46135|ENSDART00000154149:0.27|66AA|23AA|]
NONCO15616	chr8	90621637	90769955	-	[TCONS_00968398, TCONS_00968397, TCONS_00968390, TCONS_00968392, TCONS_00968391, TCONS_00968394, TCONS_00968393, TCONS_00968396, TCONS_00968395]	[]	[TCONS_00968390, TCONS_00968391, TCONS_00968392, TCONS_00968393, TCONS_00968394, TCONS_00968395, TCONS_00968396, TCONS_00968397, TCONS_00968398]	15	[]	[]	[]	[Zebrafish]	[linc|3P|MSTRG.31393|MSTRG.31393.1:3.58|104AA|99AA|]
NONCO15659	chr8	103700544	103701134	-	[TCONS_00968901]	[]	[TCONS_00968901]	2	[]	[]	[]	[Zebrafish]	[EnsASCoding|3P|MSTRG.21258|MSTRG.21258.1:1.35|81AA|50AA|]
NONCO15692	chr8	123426570	123440790	-	[TCONS_00969192]	[]	[TCONS_00969192]	3	[]	[]	[]	[Zebrafish]	[EnsASCoding|3P|MSTRG.27455|ENSDART00000157639:6.68|100AA|18AA|, EnsASCoding|3P|MSTRG.27455|MSTRG.27455.1:6.64|159AA|72AA|]
NONCO15719	chr8	127779120	127802882	-	[TCONS_00969328]	[]	[TCONS_00969328]	4	[]	[]	[]	[Zebrafish]	[LongAUGORFlinc|3P|MSTRG.38049|MSTRG.38049.1:0.61|147AA|133AA|, linc|3P|MSTRG.20379|ENSDART00000133019:0.31|95AA|95AA|, linc|3P|MSTRG.20379|ENSDART00000142965:0.87|90AA|75AA|, linc|3P|MSTRG.20379|ENSDART00000156042:0.29|90AA|79AA|, linc|3P|MSTRG.20379|MSTRG.20379.1:8.62|95AA|95AA|]
NONCO15721	chr8	128197879	128215467	-	[TCONS_00969331]	[]	[TCONS_00969331]	4	[]	[]	[]	[Zebrafish]	[LongAUGORFlinc|3P|MSTRG.38049|MSTRG.38049.1:0.61|147AA|133AA|, linc|3P|MSTRG.20379|ENSDART00000133019:0.31|95AA|95AA|, linc|3P|MSTRG.20379|ENSDART00000142965:0.87|90AA|75AA|, linc|3P|MSTRG.20379|ENSDART00000156042:0.29|90AA|79AA|, linc|3P|MSTRG.20379|MSTRG.20379.1:8.62|95AA|95AA|]
NONCO15722	chr8	128220110	128231333	-	[TCONS_00969332]	[]	[TCONS_00969332]	2	[]	[]	[]	[Zebrafish]	[LongAUGORFlinc|3P|MSTRG.38049|MSTRG.38049.1:0.61|147AA|133AA|, linc|3P|MSTRG.20379|ENSDART00000133019:0.31|95AA|95AA|, linc|3P|MSTRG.20379|ENSDART00000142965:0.87|90AA|75AA|, linc|3P|MSTRG.20379|ENSDART00000156042:0.29|90AA|79AA|, linc|3P|MSTRG.20379|MSTRG.20379.1:8.62|95AA|95AA|]
NONCO15725	chr8	128698587	128746213	-	[TCONS_00969337, TCONS_00969339, TCONS_00969338]	[]	[TCONS_00969337, TCONS_00969338, TCONS_00969339]	7	[]	[]	[]	[Zebrafish]	[LongAUGORFlinc|3P|MSTRG.32789|MSTRG.32789.4:0.69|286AA|239AA|, linc|3P|MSTRG.32790|MSTRG.32790.1:4.32|154AA|93AA|, linc|3P|MSTRG.32790|MSTRG.32790.2:1.86|114AA|90AA|]
NONCO15780	chr9	3526722	3671646	+	[TCONS_01008627, TCONS_01008625]	[]	[TCONS_01008625, TCONS_01008627]	7	[]	[]	[]	[Zebrafish]	[linc|3P|MSTRG.3049|MSTRG.3049.10:9.51|107AA|70AA|, linc|3P|MSTRG.3049|MSTRG.3049.11:0.17|103AA|70AA|, linc|3P|MSTRG.3049|MSTRG.3049.12:11.1|103AA|70AA|, linc|3P|MSTRG.3049|MSTRG.3049.16:0.14|103AA|70AA|, linc|3P|MSTRG.3049|MSTRG.3049.17:5.83|103AA|70AA|, linc|3P|MSTRG.3049|MSTRG.3049.18:0.43|103AA|70AA|, linc|3P|MSTRG.3049|MSTRG.3049.19:8.92|103AA|70AA|, linc|3P|MSTRG.3049|MSTRG.3049.1:3.08|103A…
NONCO15793	chr9	6704470	6707780	+	[TCONS_01008724]	[]	[TCONS_01008724]	2	[]	[]	[]	[Zebrafish]	[LongORFEnsASCoding|3P|MSTRG.62264|MSTRG.62264.2:6.48|301AA|47AA|, LongORFlinc|3P|MSTRG.62260|MSTRG.62260.2:1.76|368AA|20AA|, linc|3P|MSTRG.62260|MSTRG.62260.1:0.28|174AA|20AA|]
NONCO15985	chr9	96928570	96962909	+	[TCONS_01010122]	[]	[TCONS_01010122]	2	[]	[]	[]	[Zebrafish]	[EnsASCoding|3P|MSTRG.3138|MSTRG.3138.1:0.76|122AA|99AA|, EnsASCoding|3P|MSTRG.3138|MSTRG.3138.2:86.59|82AA|68AA|, LongAUGORFEnsASCoding|3P|MSTRG.3137|MSTRG.3137.2:75.04|203AA|151AA|, LongAUGORFEnsASCoding|3P|MSTRG.3137|MSTRG.3137.3:65.74|203AA|151AA|, linc|3P|MSTRG.3137|MSTRG.3137.1:178.67|73AA|49AA|]
NONCO16002	chr9	99449337	99483403	+	[TCONS_01010215]	[]	[TCONS_01010215]	2	[]	[]	[]	[Zebrafish]	[EnsASCoding|3P|MSTRG.22948|MSTRG.22948.1:897.32|75AA|46AA|, EnsASCoding|3P|MSTRG.29826|ENSDART00000154063:19.26|83AA|70AA|, linc|3P|MSTRG.65748|ENSDART00000155232:0.44|85AA|66AA|, linc|3P|MSTRG.65748|ENSDART00000156668:1.43|98AA|51AA|, linc|3P|MSTRG.65748|MSTRG.65748.2:0.1|103AA|63AA|]
NONCO16051	chr9	124137518	124214455	+	[TCONS_01010729]	[]	[TCONS_01010729]	3	[]	[]	[]	[Zebrafish]	[linc|3P|MSTRG.38185|ENSDART00000194030:0.19|135AA|51AA|]
NONCO16068	chr9	128819858	128921892	+	[TCONS_01010887]	[]	[TCONS_01010887]	2	[]	[]	[]	[Zebrafish]	[LongAUGORFlinc|3P|MSTRG.72969|MSTRG.72969.1:0.85|121AA|104AA|, linc|3P|MSTRG.72969|ENSDART00000134904:0.3|95AA|80AA|, linc|3P|MSTRG.72969|ENSDART00000156506:0.44|85AA|70AA|, linc|3P|MSTRG.72969|MSTRG.72969.3:1.11|91AA|91AA|]
NONCO16085	chr9	132083294	132087184	+	[TCONS_01011237]	[]	[TCONS_01011237]	2	[]	[]	[]	[Zebrafish]	[linc|3P|MSTRG.60776|MSTRG.60776.1:0.36|81AA|70AA|, linc|3P|MSTRG.60778|ENSDART00000194970:0.82|112AA|93AA|]
NONCO16087	chr9	132200494	132201397	+	[TCONS_01011243]	[]	[TCONS_01011243]	2	[]	[]	[]	[Zebrafish]	[linc|3P|MSTRG.60776|MSTRG.60776.1:0.36|81AA|70AA|, linc|3P|MSTRG.60778|ENSDART00000194970:0.82|112AA|93AA|]
NONCO16089	chr9	132245729	132275965	+	[TCONS_01011258, TCONS_01011259, TCONS_01011260, TCONS_01011252, TCONS_01011263, TCONS_01011264, TCONS_01011261, TCONS_01011262, TCONS_01011256, TCONS_01011257, TCONS_01011265, TCONS_01011255]	[]	[TCONS_01011252, TCONS_01011255, TCONS_01011256, TCONS_01011257, TCONS_01011258, TCONS_01011259, TCONS_01011260, TCONS_01011261, TCONS_01011262, TCONS_01011263, TCONS_01011264, TCONS_01011265]	10	[]	[]	[]	[Zebrafish]	[linc|3P|MSTRG.60776|MSTRG.60776.1:0.36|81AA|70AA|, linc|3P|MSTRG.60778|ENSDART00000194970:0.82|112AA|93AA|]
NONCO16110	chr9	137397317	137437090	+	[TCONS_01011535, TCONS_01011536]	[]	[TCONS_01011535, TCONS_01011536]	5	[]	[]	[]	[Zebrafish]	[linc|3P|MSTRG.37711|MSTRG.37711.1:0.53|141AA|91AA|]
NONCO16116	chr9	138244529	138246066	+	[TCONS_01011562]	[]	[TCONS_01011562]	3	[]	[]	[]	[Zebrafish]	[LongORFlinc|3P|MSTRG.37724|MSTRG.37724.1:2.82|378AA|0AA|, LongORFlinc|3P|MSTRG.37724|MSTRG.37724.3:1.27|376AA|0AA|, LongORFlinc|3P|MSTRG.37724|MSTRG.37724.6:0.63|587AA|0AA|, LongORFlinc|3P|MSTRG.37724|MSTRG.37724.7:1.33|361AA|0AA|]
NONCO16333	chr9	92782935	92803781	-	[TCONS_01013476]	[]	[TCONS_01013476]	4	[]	[]	[]	[Zebrafish]	[LongORFEnsASCoding|3P|MSTRG.3283|ENSDART00000167913:0.11|223AA|61AA|]
NONCO16334	chr9	93063183	93195787	-	[TCONS_01013480, TCONS_01013479]	[]	[TCONS_01013479, TCONS_01013480]	4	[]	[]	[]	[Zebrafish]	[LongORFEnsASCoding|3P|MSTRG.3283|ENSDART00000167913:0.11|223AA|61AA|]
NONCO16335	chr9	93225805	93345026	-	[TCONS_01013482, TCONS_01013481, TCONS_01013483]	[]	[TCONS_01013481, TCONS_01013482, TCONS_01013483]	8	[]	[]	[]	[Zebrafish]	[LongORFEnsASCoding|3P|MSTRG.3283|ENSDART00000167913:0.11|223AA|61AA|]
NONCO16361	chr9	102117618	102139522	-	[TCONS_01013812, TCONS_01013811, TCONS_01013806, TCONS_01013808, TCONS_01013807]	[]	[TCONS_01013806, TCONS_01013807, TCONS_01013808, TCONS_01013811, TCONS_01013812]	13	[]	[]	[]	[Zebrafish]	[EnsASCoding|3P|MSTRG.20072|ENSDART00000156633:1.57|130AA|90AA|, EnsASCoding|3P|MSTRG.20072|MSTRG.20072.1:0.36|98AA|40AA|]
NONCO16362	chr9	102348067	102582171	-	[TCONS_01013813]	[]	[TCONS_01013813]	7	[]	[]	[]	[Zebrafish]	[EnsASCoding|3P|MSTRG.20072|ENSDART00000156633:1.57|130AA|90AA|, EnsASCoding|3P|MSTRG.20072|MSTRG.20072.1:0.36|98AA|40AA|]
NONCO16395	chr9	115511181	115512736	-	[TCONS_01014030]	[]	[TCONS_01014030]	2	[]	[]	[]	[Zebrafish]	[linc|3P|MSTRG.3256|MSTRG.3256.1:2.66|56AA|13AA|]
NONCO16430	chr9	129351872	129375979	-	[TCONS_01014391, TCONS_01014390, TCONS_01014389]	[]	[TCONS_01014389, TCONS_01014390, TCONS_01014391]	6	[]	[]	[]	[Zebrafish]	[EnsASCoding|3P|MSTRG.59520|MSTRG.59520.1:1.81|120AA|45AA|, LongAUGORFlinc|3P|MSTRG.59521|MSTRG.59521.1:11.28|233AA|166AA|, LongAUGORFlinc|3P|MSTRG.59521|MSTRG.59521.2:48.16|233AA|166AA|, LongAUGORFlinc|3P|MSTRG.59521|MSTRG.59521.3:5.95|233AA|166AA|, LongAUGORFlinc|3P|MSTRG.59521|MSTRG.59521.4:19.39|233AA|166AA|, LongAUGORFlinc|3P|MSTRG.59521|MSTRG.59521.5:18.38|233AA|166AA|, LongAUGORFlinc|3P|MS…
NONCO1646	chr10	67330095	67526299	+	[TCONS_00102242, TCONS_00102241, TCONS_00102240, TCONS_00102235, TCONS_00102246, TCONS_00102234, TCONS_00102245, TCONS_00102233, TCONS_00102232, TCONS_00102243, TCONS_00102239, TCONS_00102238, TCONS_00102237, TCONS_00102236]	[]	[TCONS_00102232, TCONS_00102233, TCONS_00102234, TCONS_00102235, TCONS_00102236, TCONS_00102237, TCONS_00102238, TCONS_00102239, TCONS_00102240, TCONS_00102241, TCONS_00102242, TCONS_00102243, TCONS_00102245, TCONS_00102246]	18	[]	[]	[]	[Zebrafish]	[LongAUGORFlinc|3P|MSTRG.46619|MSTRG.46619.1:38.32|478AA|422AA|, LongAUGORFlinc|3P|MSTRG.46619|MSTRG.46619.2:22.76|288AA|267AA|, LongAUGORFlinc|3P|MSTRG.46619|MSTRG.46619.3:18.94|301AA|288AA|]
NONCO16462	chr9	138096567	138129443	-	[TCONS_01014864]	[]	[TCONS_01014864]	2	[]	[]	[]	[Zebrafish]	[LongAUGORFEnsASCoding|3P|MSTRG.62187|MSTRG.62187.2:20.89|262AA|104AA|, LongAUGORFEnsASCoding|3P|MSTRG.62187|MSTRG.62187.3:26.87|262AA|104AA|, LongORFEnsShortNonCoding|3P|MSTRG.37719|MSTRG.37719.1:1.23|1270AA|0AA|, linc|3P|MSTRG.37727|MSTRG.37727.1:1.26|100AA|67AA|, linc|3P|MSTRG.37727|MSTRG.37727.2:0.18|66AA|33AA|]
NONCO16463	chr9	138137541	138144554	-	[TCONS_01014865]	[]	[TCONS_01014865]	2	[]	[]	[]	[Zebrafish]	[LongAUGORFEnsASCoding|3P|MSTRG.62187|MSTRG.62187.2:20.89|262AA|104AA|, LongAUGORFEnsASCoding|3P|MSTRG.62187|MSTRG.62187.3:26.87|262AA|104AA|, LongORFEnsShortNonCoding|3P|MSTRG.37719|MSTRG.37719.1:1.23|1270AA|0AA|, linc|3P|MSTRG.37727|MSTRG.37727.1:1.26|100AA|67AA|, linc|3P|MSTRG.37727|MSTRG.37727.2:0.18|66AA|33AA|]
NONCO16467	chr9	138999950	139001270	-	[TCONS_01014901]	[]	[TCONS_01014901]	2	[]	[]	[]	[Zebrafish]	[LongORFlinc|3P|MSTRG.61577|MSTRG.61577.1:0.51|330AA|0AA|, LongORFlinc|3P|MSTRG.61577|MSTRG.61577.2:0.51|330AA|0AA|]
NONCO16577	chrX	53123312	53200096	+	[TCONS_01056908, TCONS_01056911]	[TCONS_01056908, TCONS_01056911]	[]	6	[Zebrafish]	[Zebrafish]	[]	[]
NONCO16594	chrX	68399399	68429767	+	[TCONS_01057104]	[]	[TCONS_01057104]	5	[]	[]	[]	[Zebrafish]	[linc|3P|MSTRG.60903|MSTRG.60903.1:1.42|68AA|52AA|]
NONCO16686	chrX	140013902	140079613	+	[TCONS_01058344]	[]	[TCONS_01058344]	3	[]	[]	[]	[Zebrafish]	[linc|3P|MSTRG.14826|ENSDART00000158728:2.76|70AA|64AA|, linc|3P|MSTRG.14826|ENSDART00000173190:2.96|73AA|43AA|]
NONCO167	chr1	37238740	37241369	+	[TCONS_00002130]	[]	[TCONS_00002130]	2	[]	[]	[]	[Zebrafish]	[LongAUGORFlinc|3P|MSTRG.18873|MSTRG.18873.1:4.26|336AA|324AA|, linc|3P|MSTRG.18865|MSTRG.18865.1:1.44|88AA|64AA|, linc|3P|MSTRG.18865|MSTRG.18865.2:6.67|88AA|59AA|, linc|3P|MSTRG.18867|MSTRG.18867.2:3.59|171AA|89AA||NearGap, linc|3P|MSTRG.18867|MSTRG.18867.3:1.25|121AA|0AA|]
NONCO1673	chr10	77029576	77133258	+	[TCONS_00102617, TCONS_00102616, TCONS_00102615, TCONS_00102614, TCONS_00102618, TCONS_00102613, TCONS_00102612]	[]	[TCONS_00102612, TCONS_00102613, TCONS_00102614, TCONS_00102615, TCONS_00102616, TCONS_00102617, TCONS_00102618]	13	[]	[]	[]	[Zebrafish]	[linc|3P|MSTRG.11448|MSTRG.11448.1:0.39|100AA|32AA|]
NONCO16751	chrX	17988316	18122764	-	[TCONS_01059186]	[]	[TCONS_01059186]	5	[]	[]	[]	[Zebrafish]	[EnsASCoding|3P|MSTRG.22830|ENSDART00000154734:36.29|47AA|41AA|]
NONCO16857	chrX	74757381	74758537	-	[TCONS_01060296]	[]	[TCONS_01060296]	2	[]	[]	[]	[Zebrafish]	[linc|3P|MSTRG.13964|MSTRG.13964.1:8.73|49AA|35AA|]
NONCO16892	chrX	118011848	118013148	-	[TCONS_01060778]	[]	[TCONS_01060778]	2	[]	[]	[]	[Zebrafish]	[LongAUGORFlinc|3P|MSTRG.68225|MSTRG.68225.1:1.29|282AA|122AA|, LongORFlinc|3P|MSTRG.14403|MSTRG.14403.1:1.58|391AA|0AA|, LongORFlinc|3P|MSTRG.14403|MSTRG.14403.2:0.84|388AA|0AA|]
NONCO169	chr1	38513096	38584697	+	[TCONS_00002177]	[]	[TCONS_00002177]	5	[]	[]	[]	[Zebrafish]	[LongAUGORFlinc|3P|MSTRG.38049|MSTRG.38049.1:0.61|147AA|133AA|, linc|3P|MSTRG.20379|ENSDART00000133019:0.31|95AA|95AA|, linc|3P|MSTRG.20379|ENSDART00000142965:0.87|90AA|75AA|, linc|3P|MSTRG.20379|ENSDART00000156042:0.29|90AA|79AA|, linc|3P|MSTRG.20379|MSTRG.20379.1:8.62|95AA|95AA|]
NONCO16935	chrX	146990948	146993335	-	[TCONS_01061228, TCONS_01061229, TCONS_01061227]	[]	[TCONS_01061227, TCONS_01061228, TCONS_01061229]	2	[]	[]	[]	[Zebrafish]	[EnsASCoding|3P|MSTRG.14345|MSTRG.14345.1:3.69|103AA|54AA|, linc|3P|MSTRG.14368|MSTRG.14368.1:2.26|188AA|50AA|]
NONCO170	chr1	38940867	38942156	+	[TCONS_00002180]	[]	[TCONS_00002180]	3	[]	[]	[]	[Zebrafish]	[EnsASCoding|3P|MSTRG.22529|ENSDART00000154209:1.12|103AA|78AA|, EnsASCoding|3P|MSTRG.27729|MSTRG.27729.1:45.38|100AA|88AA|, LongAUGORFlinc|3P|MSTRG.38049|MSTRG.38049.1:0.61|147AA|133AA|, linc|3P|MSTRG.20379|ENSDART00000133019:0.31|95AA|95AA|, linc|3P|MSTRG.20379|ENSDART00000142965:0.87|90AA|75AA|, linc|3P|MSTRG.20379|ENSDART00000156042:0.29|90AA|79AA|, linc|3P|MSTRG.20379|MSTRG.20379.1:8.62|95AA…
NONCO1740	chr10	102133371	102143125	+	[TCONS_00103271]	[]	[TCONS_00103271]	2	[]	[]	[]	[Zebrafish]	[LongAUGORFlinc|3P|MSTRG.10238|MSTRG.10238.1:22.84|182AA|162AA|, LongAUGORFlinc|3P|MSTRG.10238|MSTRG.10238.2:55.69|299AA|176AA|, LongAUGORFlinc|3P|MSTRG.10238|MSTRG.10238.3:27.25|182AA|162AA|, LongAUGORFlinc|3P|MSTRG.10238|MSTRG.10238.4:37.37|232AA|171AA|, LongAUGORFlinc|3P|MSTRG.10238|MSTRG.10238.5:1.68|182AA|162AA|, LongAUGORFlinc|3P|MSTRG.10238|MSTRG.10238.6:3.04|182AA|162AA|, LongAUGORFlinc|3…
NONCO1743	chr10	102936079	102953904	+	[TCONS_00103344]	[]	[TCONS_00103344]	6	[]	[]	[]	[Zebrafish]	[linc|3P|MSTRG.1356|ENSDART00000149401:4.09|97AA|95AA|, linc|3P|MSTRG.1357|MSTRG.1357.1:1.03|74AA|32AA|]
NONCO1831	chr10	2347276	2357269	-	[TCONS_00104240]	[]	[TCONS_00104240]	3	[]	[]	[]	[Zebrafish]	[linc|3P|MSTRG.45281|ENSDART00000194216:0.11|116AA|98AA|, linc|3P|MSTRG.45281|ENSDART00000194431:0.12|92AA|81AA|, linc|3P|MSTRG.45281|ENSDART00000194567:0.58|92AA|81AA|]
NONCO187	chr1	43424719	43449029	+	[TCONS_00002471, TCONS_00002470]	[]	[TCONS_00002470, TCONS_00002471]	4	[]	[]	[]	[Zebrafish]	[LongAUGORFlinc|3P|MSTRG.65682|MSTRG.65682.1:23.51|188AA|188AA|]
NONCO1891	chr10	21629161	21661879	-	[TCONS_00104661]	[]	[TCONS_00104661]	5	[]	[]	[]	[Zebrafish]	[EnsASCoding|3P|MSTRG.45825|MSTRG.45825.1:56.98|150AA|41AA|]
NONCO1991	chr10	64883697	64885297	-	[TCONS_00105546]	[]	[TCONS_00105546]	3	[]	[]	[]	[Zebrafish]	[LongAUGORFlinc|3P|MSTRG.8598|MSTRG.8598.1:3.57|565AA|507AA|, LongAUGORFlinc|3P|MSTRG.8599|MSTRG.8599.1:0.74|143AA|103AA|]
NONCO2016	chr10	77190328	77191346	-	[TCONS_00105929]	[]	[TCONS_00105929]	2	[]	[]	[]	[Zebrafish]	[EnsASCoding|3P|MSTRG.11440|MSTRG.11440.1:3.48|109AA|75AA|, linc|3P|MSTRG.11440|ENSDART00000134181:0.18|109AA|75AA|, linc|3P|MSTRG.11440|ENSDART00000139245:3.07|109AA|75AA|]
NONCO206	chr1	48519216	48532873	+	[TCONS_00002947, TCONS_00002946]	[]	[TCONS_00002946, TCONS_00002947]	5	[]	[]	[]	[Zebrafish]	[linc|3P|MSTRG.72099|MSTRG.72099.1:0.22|50AA|39AA|]
NONCO2064	chr10	96406120	96407753	-	[TCONS_00106271]	[]	[TCONS_00106271]	2	[]	[]	[]	[Zebrafish]	[EnsASCoding|3P|MSTRG.34012|MSTRG.34012.1:0.89|137AA|85AA||NearGap, EnsASCoding|3P|MSTRG.34012|MSTRG.34012.2:0.43|151AA|85AA||NearGap, EnsASCoding|3P|MSTRG.34012|MSTRG.34012.3:2.76|98AA|79AA||NearGap, EnsASCoding|3P|MSTRG.34012|MSTRG.34012.4:0.81|151AA|85AA||NearGap]
NONCO2084	chr10	103012577	103023307	-	[TCONS_00106605]	[]	[TCONS_00106605]	3	[]	[]	[]	[Zebrafish]	[EnsASCoding|3P|MSTRG.11879|MSTRG.11879.1:1.49|81AA|78AA|, EnsASCoding|3P|MSTRG.11883|ENSDART00000164684:155.39|100AA|87AA|]
NONCO2097	chr10	109517590	109871360	-	[TCONS_00106809, TCONS_00106806, TCONS_00106805, TCONS_00106808, TCONS_00106807, TCONS_00106802, TCONS_00106801, TCONS_00106812, TCONS_00106804, TCONS_00106803, TCONS_00106798, TCONS_00106799, TCONS_00106800, TCONS_00106811, TCONS_00106810]	[]	[TCONS_00106798, TCONS_00106799, TCONS_00106800, TCONS_00106801, TCONS_00106802, TCONS_00106803, TCONS_00106804, TCONS_00106805, TCONS_00106806, TCONS_00106807, TCONS_00106808, TCONS_00106809, TCONS_00106810, TCONS_00106811, TCONS_00106812]	36	[]	[]	[]	[Zebrafish]	[linc|3P|MSTRG.41355|MSTRG.41355.1:4.78|100AA|81AA|]
NONCO2115	chr10	119321594	119331968	-	[TCONS_00106989]	[]	[TCONS_00106989]	3	[]	[]	[]	[Zebrafish]	[EnsASCoding|3P|MSTRG.11518|MSTRG.11518.1:55.88|109AA|95AA|]
NONCO2116	chr10	119585413	119590029	-	[TCONS_00106990]	[]	[TCONS_00106990]	5	[]	[]	[]	[Zebrafish]	[EnsASCoding|3P|MSTRG.11518|MSTRG.11518.1:55.88|109AA|95AA|]
NONCO2119	chr10	120763047	120763396	-	[TCONS_00107016]	[]	[TCONS_00107016]	2	[]	[]	[]	[Zebrafish]	[linc|3P|MSTRG.13700|MSTRG.13700.2:1.4|122AA|70AA|, linc|3P|MSTRG.13700|MSTRG.13700.3:1.28|80AA|70AA|]
NONCO2125	chr10	122685058	122740213	-	[TCONS_00107070]	[]	[TCONS_00107070]	2	[]	[]	[]	[Zebrafish]	[EnsASCoding|3P|MSTRG.12660|MSTRG.12660.1:373.4|82AA|69AA|, linc|3P|MSTRG.10877|ENSDART00000143717:1.59|62AA|23AA|, linc|3P|MSTRG.10877|MSTRG.10877.1:1.85|97AA|80AA|, linc|3P|MSTRG.10879|ENSDART00000138926:1.27|62AA|29AA|, linc|3P|MSTRG.10879|MSTRG.10879.1:0.75|75AA|45AA|, linc|3P|MSTRG.10879|MSTRG.10879.2:0.2|78AA|48AA|, linc|3P|MSTRG.10879|MSTRG.10879.3:3.78|75AA|45AA|, linc|3P|MSTRG.12663|ENSD…
NONCO2130	chr10	125673089	125691113	-	[TCONS_00107146]	[]	[TCONS_00107146]	3	[]	[]	[]	[Zebrafish]	[EnsASCoding|3P|MSTRG.22723|ENSDART00000154883:0.49|51AA|48AA|, linc|3P|MSTRG.10289|MSTRG.10289.1:102.32|70AA|41AA|, linc|3P|MSTRG.10289|MSTRG.10289.2:1.33|52AA|35AA|, linc|3P|MSTRG.10289|MSTRG.10289.3:9.98|49AA|40AA|]
NONCO2154	chr10	134247236	134254988	-	[TCONS_00107298]	[]	[TCONS_00107298]	2	[]	[]	[]	[Zebrafish]	[LongAUGORFlinc|3P|MSTRG.12935|MSTRG.12935.2:5.68|1234AA|1231AA|, linc|3P|MSTRG.12947|MSTRG.12947.1:3.03|68AA|58AA|]
NONCO2162	chr10	135059981	135061395	-	[TCONS_00107318]	[]	[TCONS_00107318]	2	[]	[]	[]	[Zebrafish]	[LongAUGORFEnsShortNonCoding|3P|MSTRG.12893|MSTRG.12893.2:12.92|175AA|160AA||NearGap]
NONCO2192	chr11	3210775	3211159	+	[TCONS_00148230]	[]	[TCONS_00148230]	2	[]	[]	[]	[Zebrafish]	[linc|3P|MSTRG.50349|ENSDART00000154630:2.95|44AA|32AA|]
NONCO2230	chr11	12052421	12083332	+	[TCONS_00148712]	[]	[TCONS_00148712]	2	[]	[]	[]	[Zebrafish]	[LongAUGORFlinc|3P|MSTRG.48182|ENSDART00000194430:0.48|172AA|132AA|, LongAUGORFlinc|3P|MSTRG.48182|ENSDART00000194773:0.4|154AA|154AA|, linc|3P|MSTRG.48182|MSTRG.48182.1:0.34|83AA|65AA|, linc|3P|MSTRG.48182|MSTRG.48182.4:0.84|93AA|58AA|]
NONCO232	chr1	56289479	56333921	+	[TCONS_00003224]	[]	[TCONS_00003224]	5	[]	[]	[]	[Zebrafish]	[LongAUGORFlinc|3P|MSTRG.34733|MSTRG.34733.1:5.41|605AA|318AA|]
NONCO2357	chr11	59436784	59443514	+	[TCONS_00150140, TCONS_00150139]	[]	[TCONS_00150139, TCONS_00150140]	3	[]	[]	[]	[Zebrafish]	[LongAUGORFEnsASCoding|3P|MSTRG.2400|MSTRG.2400.1:174.5|645AA|336AA|, linc|3P|MSTRG.2404|MSTRG.2404.1:0.43|116AA|96AA|, linc|3P|MSTRG.2404|MSTRG.2404.2:2.06|89AA|71AA|, linc|3P|MSTRG.2404|MSTRG.2404.3:0.82|46AA|39AA|]
NONCO2370	chr11	61263911	61267548	+	[TCONS_00150372]	[]	[TCONS_00150372]	2	[]	[]	[]	[Zebrafish]	[LongAUGORFlinc|3P|MSTRG.47601|MSTRG.47601.1:28.36|193AA|170AA|, LongAUGORFlinc|3P|MSTRG.47603|MSTRG.47603.1:0.29|441AA|344AA|, LongAUGORFlinc|3P|MSTRG.47603|MSTRG.47603.2:1.22|387AA|344AA|, LongAUGORFlinc|3P|MSTRG.47603|MSTRG.47603.3:21.27|405AA|344AA|, LongAUGORFlinc|3P|MSTRG.47603|MSTRG.47603.5:6.33|452AA|344AA|, linc|3P|MSTRG.67975|MSTRG.67975.1:0.25|55AA|34AA|]
NONCO2371	chr11	61355965	61375022	+	[TCONS_00150375]	[]	[TCONS_00150375]	4	[]	[]	[]	[Zebrafish]	[LongAUGORFlinc|3P|MSTRG.47614|MSTRG.47614.1:2.53|185AA|184AA|, LongAUGORFlinc|3P|MSTRG.47615|MSTRG.47615.2:1.24|159AA|154AA|, LongAUGORFlinc|3P|MSTRG.47615|MSTRG.47615.3:7.86|133AA|133AA|, LongAUGORFlinc|3P|MSTRG.47615|MSTRG.47615.4:11.96|133AA|133AA|, linc|3P|MSTRG.47613|MSTRG.47613.1:14.6|144AA|77AA|, linc|3P|MSTRG.47613|MSTRG.47613.2:11.7|87AA|59AA|, linc|3P|MSTRG.67975|MSTRG.67975.1:0.25|55A…
NONCO2391	chr11	65188605	65189224	+	[TCONS_00150894]	[]	[TCONS_00150894]	2	[]	[]	[]	[Zebrafish]	[LongORFEnsASCoding|3P|MSTRG.60976|MSTRG.60976.1:4.73|379AA|73AA|]
NONCO2392	chr11	65190244	65192232	+	[TCONS_00150897]	[]	[TCONS_00150897]	2	[]	[]	[]	[Zebrafish]	[LongORFEnsASCoding|3P|MSTRG.60976|MSTRG.60976.1:4.73|379AA|73AA|]
NONCO2442	chr11	72189264	72190281	+	[TCONS_00151744]	[]	[TCONS_00151744]	2	[]	[]	[]	[Zebrafish]	[LongAUGORFlinc|3P|MSTRG.18341|MSTRG.18341.1:19.88|570AA|525AA||NearGap]
NONCO2539	chr11	112263840	112492452	+	[TCONS_00152797, TCONS_00152799, TCONS_00152798]	[]	[TCONS_00152797, TCONS_00152798, TCONS_00152799]	8	[]	[]	[]	[Zebrafish]	[linc|3P|MSTRG.38470|ENSDART00000194701:0.25|55AA|45AA|, linc|3P|MSTRG.38470|MSTRG.38470.2:0.25|97AA|97AA|]
NONCO2547	chr11	115530375	115713864	+	[TCONS_00152934]	[]	[TCONS_00152934]	3	[]	[]	[]	[Zebrafish]	[linc|3P|MSTRG.38470|ENSDART00000194701:0.25|55AA|45AA|, linc|3P|MSTRG.38470|MSTRG.38470.2:0.25|97AA|97AA|]
NONCO2549	chr11	115803491	115813713	+	[TCONS_00152937, TCONS_00152936]	[]	[TCONS_00152936, TCONS_00152937]	5	[]	[]	[]	[Zebrafish]	[linc|3P|MSTRG.38470|ENSDART00000194701:0.25|55AA|45AA|, linc|3P|MSTRG.38470|MSTRG.38470.2:0.25|97AA|97AA|]
NONCO2610	chr11	133902166	133916744	+	[TCONS_00153780, TCONS_00153782, TCONS_00153777, TCONS_00153778, TCONS_00153779]	[]	[TCONS_00153777, TCONS_00153778, TCONS_00153779, TCONS_00153780, TCONS_00153782]	4	[]	[]	[]	[Zebrafish]	[LongAUGORFEnsASCoding|3P|MSTRG.16979|MSTRG.16979.1:3.1|496AA|395AA|, LongORFlinc|3P|MSTRG.16986|ENSDART00000156873:106.05|289AA|15AA|]
NONCO2614	chr11	134306366	134375555	+	[TCONS_00153832, TCONS_00153833, TCONS_00153834, TCONS_00153835]	[]	[TCONS_00153832, TCONS_00153833, TCONS_00153834, TCONS_00153835]	7	[]	[]	[]	[Zebrafish]	[LongORFlinc|3P|MSTRG.26216|MSTRG.26216.1:0.38|430AA|84AA|, linc|3P|MSTRG.26215|ENSDART00000146068:3.26|53AA|50AA|, linc|3P|MSTRG.26215|MSTRG.26215.1:1.97|54AA|50AA|]
NONCO2617	chr11	134605489	134633704	+	[TCONS_00153838]	[]	[TCONS_00153838]	2	[]	[]	[]	[Zebrafish]	[LongORFlinc|3P|MSTRG.26216|MSTRG.26216.1:0.38|430AA|84AA|, linc|3P|MSTRG.26215|ENSDART00000146068:3.26|53AA|50AA|, linc|3P|MSTRG.26215|MSTRG.26215.1:1.97|54AA|50AA|]
NONCO2681	chr11	13848389	13901046	-	[TCONS_00154918]	[]	[TCONS_00154918]	2	[]	[]	[]	[Zebrafish]	[linc|3P|MSTRG.25780|ENSDART00000133923:1.12|96AA|69AA|, linc|3P|MSTRG.25780|ENSDART00000147262:0.58|57AA|51AA|, linc|3P|MSTRG.25793|MSTRG.25793.1:2.92|100AA|53AA|]
NONCO2682	chr11	13866408	13892163	-	[TCONS_00154919]	[]	[TCONS_00154919]	4	[]	[]	[]	[Zebrafish]	[linc|3P|MSTRG.25780|ENSDART00000133923:1.12|96AA|69AA|, linc|3P|MSTRG.25780|ENSDART00000147262:0.58|57AA|51AA|, linc|3P|MSTRG.25793|MSTRG.25793.1:2.92|100AA|53AA|]
NONCO2710	chr11	29357424	29615842	-	[TCONS_00155306, TCONS_00155307]	[]	[TCONS_00155306, TCONS_00155307]	5	[]	[]	[]	[Zebrafish]	[LongAUGORFEnsASCoding|3P|MSTRG.68859|MSTRG.68859.1:4.65|156AA|147AA|]
NONCO2719	chr11	34554560	34579471	-	[TCONS_00155463]	[]	[TCONS_00155463]	3	[]	[]	[]	[Zebrafish]	[EnsASCoding|3P|MSTRG.47782|MSTRG.47782.1:439.4|73AA|24AA|]
NONCO2742	chr11	44561327	44562243	-	[TCONS_00155553]	[]	[TCONS_00155553]	2	[]	[]	[]	[Zebrafish]	[EnsASCoding|3P|MSTRG.72569|ENSDART00000148813:0.57|78AA|70AA|, EnsASCoding|3P|MSTRG.72569|MSTRG.72569.2:0.17|70AA|63AA|]
NONCO2847	chr11	68914695	68939032	-	[TCONS_00157401]	[]	[TCONS_00157401]	3	[]	[]	[]	[Zebrafish]	[linc|3P|MSTRG.69872|MSTRG.69872.1:0.54|149AA|84AA|]
NONCO2849	chr11	69253132	69259511	-	[TCONS_00157403]	[]	[TCONS_00157403]	2	[]	[]	[]	[Zebrafish]	[linc|3P|MSTRG.69872|MSTRG.69872.1:0.54|149AA|84AA|]
NONCO2976	chr11	114231356	114250767	-	[TCONS_00158874]	[]	[TCONS_00158874]	3	[]	[]	[]	[Zebrafish]	[EnsASCoding|3P|MSTRG.26644|ENSDART00000144951:1.7|61AA|38AA|, EnsASCoding|3P|MSTRG.26644|MSTRG.26644.2:3.05|93AA|72AA|]
NONCO2978	chr11	115624965	115631345	-	[TCONS_00158910, TCONS_00158911, TCONS_00158907, TCONS_00158912]	[]	[TCONS_00158907, TCONS_00158910, TCONS_00158911, TCONS_00158912]	4	[]	[]	[]	[Zebrafish]	[LongAUGORFlinc|3P|MSTRG.16968|ENSDART00000154496:4.31|104AA|103AA|, LongORFlinc|3P|MSTRG.38464|MSTRG.38464.1:2.24|542AA|79AA|, linc|3P|MSTRG.38465|MSTRG.38465.1:44.9|105AA|84AA|]
NONCO3091	chr12	9520059	9550213	+	[TCONS_00199554]	[]	[TCONS_00199554]	4	[]	[]	[]	[Zebrafish]	[EnsASCoding|3P|MSTRG.49795|MSTRG.49795.3:28.31|142AA|50AA||NearGap, LongORFEnsASCoding|3P|MSTRG.17091|MSTRG.17091.1:10.41|1226AA|92AA|, LongORFlinc|3P|MSTRG.17073|MSTRG.17073.1:2.44|788AA|44AA|, linc|3P|MSTRG.17095|MSTRG.17095.1:1.05|132AA|31AA|]
NONCO3139	chr12	22852874	23327057	+	[TCONS_00200020, TCONS_00200019, TCONS_00200017, TCONS_00200016, TCONS_00200013]	[]	[TCONS_00200013, TCONS_00200016, TCONS_00200017, TCONS_00200019, TCONS_00200020]	16	[]	[]	[]	[Zebrafish]	[linc|3P|MSTRG.54801|MSTRG.54801.1:0.28|78AA|72AA|]
NONCO3179	chr12	43040384	43080503	+	[TCONS_00200471, TCONS_00200470]	[]	[TCONS_00200470, TCONS_00200471]	7	[]	[]	[]	[Zebrafish]	[EnsASCoding|3P|MSTRG.54633|MSTRG.54633.1:40.79|82AA|80AA|, LongAUGORFEnsASCoding|3P|MSTRG.47357|MSTRG.47357.1:2.0|125AA|103AA|, LongAUGORFlinc|3P|MSTRG.54623|MSTRG.54623.1:0.64|155AA|117AA|, LongAUGORFlinc|3P|MSTRG.54631|MSTRG.54631.1:4.23|104AA|102AA|, linc|3P|MSTRG.54628|MSTRG.54628.1:7.99|58AA|37AA|, linc|3P|MSTRG.54629|MSTRG.54629.1:6.68|82AA|48AA|, linc|3P|MSTRG.54629|MSTRG.54629.2:0.78|42A…
NONCO3243	chr12	57216768	57268052	+	[TCONS_00201640]	[]	[TCONS_00201640]	2	[]	[]	[]	[Zebrafish]	[EnsShortNonCoding|3P|MSTRG.43184|ENSDART00000155348:2.39|64AA|58AA|]
NONCO3263	chr12	66038113	66057079	+	[TCONS_00202023, TCONS_00202024]	[]	[TCONS_00202023, TCONS_00202024]	3	[]	[]	[]	[Zebrafish]	[linc|3P|MSTRG.42490|MSTRG.42490.1:137.27|105AA|31AA|, linc|3P|MSTRG.54547|MSTRG.54547.1:1.34|114AA|80AA|]
NONCO3355	chr12	106097980	106137840	+	[TCONS_00203096, TCONS_00203097]	[]	[TCONS_00203096, TCONS_00203097]	4	[]	[]	[]	[Zebrafish]	[LongAUGORFlinc|3P|MSTRG.47684|MSTRG.47684.1:22.3|124AA|124AA|, linc|3P|MSTRG.54645|MSTRG.54645.1:2.22|167AA|6AA|]
NONCO3382	chr12	115151615	115205762	+	[TCONS_00203573]	[]	[TCONS_00203573]	5	[]	[]	[]	[Zebrafish]	[LongORFlinc|3P|MSTRG.62612|MSTRG.62612.1:6.92|381AA|19AA|]
NONCO3383	chr12	115206478	115209656	+	[TCONS_00203575]	[]	[TCONS_00203575]	2	[]	[]	[]	[Zebrafish]	[LongORFlinc|3P|MSTRG.62612|MSTRG.62612.1:6.92|381AA|19AA|]
NONCO3421	chr12	123849499	123850660	+	[TCONS_00203984]	[]	[TCONS_00203984]	2	[]	[]	[]	[Zebrafish]	[linc|3P|MSTRG.5055|MSTRG.5055.2:32.87|147AA|0AA|]
NONCO3605	chr12	45875653	46004403	-	[TCONS_00205998, TCONS_00205999]	[]	[TCONS_00205998, TCONS_00205999]	5	[]	[]	[]	[Zebrafish]	[EnsASCoding|3P|MSTRG.53923|MSTRG.53923.1:27.13|83AA|58AA|, LongAUGORFEnsASCoding|3P|MSTRG.53940|MSTRG.53940.1:9.36|411AA|212AA|, linc|3P|MSTRG.53943|ENSDART00000165815:1.12|100AA|97AA|, linc|3P|MSTRG.53944|MSTRG.53944.1:0.72|90AA|80AA|, linc|3P|MSTRG.53944|MSTRG.53944.2:0.47|89AA|80AA|, linc|3P|MSTRG.53948|MSTRG.53948.1:1.12|36AA|33AA|]
NONCO3651	chr12	54555848	54558236	-	[TCONS_00206889]	[]	[TCONS_00206889]	2	[]	[]	[]	[Zebrafish]	[EnsASCoding|3P|MSTRG.43966|ENSDART00000153206:0.34|71AA|39AA|, EnsASCoding|3P|MSTRG.43966|ENSDART00000155063:0.22|66AA|66AA|, EnsASCoding|3P|MSTRG.43966|MSTRG.43966.16:0.29|91AA|91AA|, EnsASCoding|3P|MSTRG.43966|MSTRG.43966.7:0.33|87AA|77AA|, EnsASCoding|3P|MSTRG.43966|MSTRG.43966.8:2.77|68AA|62AA|, LongAUGORFEnsASCoding|3P|MSTRG.43966|ENSDART00000143609:0.39|118AA|108AA|, linc|3P|MSTRG.43966|EN…
NONCO367	chr1	116461996	116468529	+	[TCONS_00004786]	[]	[TCONS_00004786]	3	[]	[]	[]	[Zebrafish]	[LongAUGORFEnsASCoding|3P|MSTRG.76056|MSTRG.76056.8:3.03|114AA|113AA|]
NONCO3693	chr12	64992857	65003239	-	[TCONS_00207626]	[]	[TCONS_00207626]	2	[]	[]	[]	[Zebrafish]	[LongAUGORFEnsASCoding|3P|MSTRG.54093|MSTRG.54093.1:22.55|110AA|101AA||NearGap, LongAUGORFEnsASCoding|3P|MSTRG.54093|MSTRG.54093.2:46.73|158AA|149AA||NearGap]
NONCO3703	chr12	67429287	67490186	-	[TCONS_00207708]	[]	[TCONS_00207708]	8	[]	[]	[]	[Zebrafish]	[EnsASCoding|3P|MSTRG.54567|MSTRG.54567.1:4.8|115AA|73AA|, linc|3P|MSTRG.54567|MSTRG.54567.2:4.64|115AA|27AA|]
NONCO3727	chr12	74526945	74796315	-	[TCONS_00207869, TCONS_00207870, TCONS_00207872, TCONS_00207873]	[]	[TCONS_00207869, TCONS_00207870, TCONS_00207872, TCONS_00207873]	12	[]	[]	[]	[Zebrafish]	[EnsASCoding|3P|MSTRG.72569|ENSDART00000148813:0.57|78AA|70AA|, EnsASCoding|3P|MSTRG.72569|MSTRG.72569.2:0.17|70AA|63AA|, linc|3P|MSTRG.46751|MSTRG.46751.1:0.57|46AA|35AA|, linc|3P|MSTRG.46753|MSTRG.46753.1:10.44|63AA|54AA|, linc|3P|MSTRG.46753|MSTRG.46753.2:5.36|99AA|79AA|, linc|3P|MSTRG.46753|MSTRG.46753.3:32.29|63AA|36AA|]
NONCO3734	chr12	75956981	76377795	-	[TCONS_00207916, TCONS_00207913, TCONS_00207917]	[]	[TCONS_00207913, TCONS_00207916, TCONS_00207917]	11	[]	[]	[]	[Zebrafish]	[linc|3P|MSTRG.53971|MSTRG.53971.1:2.1|147AA|77AA|]
NONCO3767	chr12	95801710	95830604	-	[TCONS_00208323, TCONS_00208324]	[]	[TCONS_00208323, TCONS_00208324]	4	[]	[]	[]	[Zebrafish]	[LongAUGORFEnsASCoding|3P|MSTRG.55112|MSTRG.55112.1:1.32|286AA|200AA|, LongAUGORFEnsASCoding|3P|MSTRG.55112|MSTRG.55112.2:2.79|351AA|181AA|]
NONCO3784	chr12	103899188	103899952	-	[TCONS_00208589]	[]	[TCONS_00208589]	2	[]	[]	[]	[Zebrafish]	[EnsASCoding|3P|MSTRG.54434|ENSDART00000141383:1.39|102AA|84AA|, EnsASCoding|3P|MSTRG.54434|MSTRG.54434.1:0.72|102AA|84AA|]
NONCO38	chr1	4472110	4484747	+	[TCONS_00000432]	[]	[TCONS_00000432]	6	[]	[]	[]	[Zebrafish]	[linc|3P|MSTRG.72371|ENSDART00000142758:1.89|139AA|70AA|]
NONCO3817	chr12	114117263	114211538	-	[TCONS_00209098, TCONS_00209097, TCONS_00209096, TCONS_00209101, TCONS_00209100]	[]	[TCONS_00209096, TCONS_00209097, TCONS_00209098, TCONS_00209100, TCONS_00209101]	8	[]	[]	[]	[Zebrafish]	[LongORFlinc|3P|MSTRG.65600|MSTRG.65600.1:0.27|349AA|20AA|]
NONCO3838	chr12	119663638	119696822	-	[TCONS_00209237]	[]	[TCONS_00209237]	5	[]	[]	[]	[Zebrafish]	[LongAUGORFlinc|3P|MSTRG.59971|MSTRG.59971.1:1.25|654AA|646AA|]
NONCO3864	chr12	127399765	127544942	-	[TCONS_00209746, TCONS_00209745]	[]	[TCONS_00209745, TCONS_00209746]	8	[]	[]	[]	[Zebrafish]	[LongORFlinc|3P|MSTRG.73047|MSTRG.73047.1:0.88|1292AA|0AA|, LongORFlinc|3P|MSTRG.73047|MSTRG.73047.2:0.79|1177AA|0AA|]
NONCO3866	chr12	127759011	127768828	-	[TCONS_00209751]	[]	[TCONS_00209751]	4	[]	[]	[]	[Zebrafish]	[LongORFlinc|3P|MSTRG.73047|MSTRG.73047.1:0.88|1292AA|0AA|, LongORFlinc|3P|MSTRG.73047|MSTRG.73047.2:0.79|1177AA|0AA|]
NONCO3871	chr12	128508332	128511711	-	[TCONS_00209761]	[]	[TCONS_00209761]	3	[]	[]	[]	[Zebrafish]	[LongORFlinc|3P|MSTRG.73047|MSTRG.73047.1:0.88|1292AA|0AA|, LongORFlinc|3P|MSTRG.73047|MSTRG.73047.2:0.79|1177AA|0AA|]
NONCO39	chr1	4631607	4643481	+	[TCONS_00000433]	[]	[TCONS_00000433]	5	[]	[]	[]	[Zebrafish]	[linc|3P|MSTRG.72371|ENSDART00000142758:1.89|139AA|70AA|]
NONCO3918	chr13	21872277	21880512	+	[TCONS_00254921, TCONS_00254920]	[]	[TCONS_00254920, TCONS_00254921]	5	[]	[]	[]	[Zebrafish]	[EnsASCoding|3P|MSTRG.46167|ENSDART00000144458:12.28|80AA|71AA|]
NONCO3924	chr13	24040709	24061603	+	[TCONS_00254951, TCONS_00254953]	[]	[TCONS_00254951, TCONS_00254953]	4	[]	[]	[]	[Zebrafish]	[linc|3P|MSTRG.16507|ENSDART00000158379:1.78|150AA|60AA|, linc|3P|MSTRG.16511|ENSDART00000160028:2.66|62AA|60AA|]
NONCO3941	chr13	27746395	27757135	+	[TCONS_00255053]	[]	[TCONS_00255053]	2	[]	[]	[]	[Zebrafish]	[EnsASCoding|3P|MSTRG.46006|MSTRG.46006.1:24.71|113AA|65AA|]
NONCO3974	chr13	44482849	44604597	+	[TCONS_00255398, TCONS_00255397, TCONS_00255396, TCONS_00255395, TCONS_00255394, TCONS_00255392, TCONS_00255391]	[TCONS_00255394]	[TCONS_00255391, TCONS_00255392, TCONS_00255394, TCONS_00255395, TCONS_00255396, TCONS_00255397, TCONS_00255398]	7	[Zebrafish]	[Zebrafish]	[]	[Zebrafish]	[EnsASCoding|3P|MSTRG.75381|MSTRG.75381.1:12.97|93AA|66AA|]
NONCO4033	chr13	78402356	78408085	+	[TCONS_00255851]	[]	[TCONS_00255851]	5	[]	[]	[]	[Zebrafish]	[EnsASCoding|3P|MSTRG.1240|MSTRG.1240.3:4.04|87AA|80AA|, LongAUGORFlinc|3P|MSTRG.1237|MSTRG.1237.10:0.17|2509AA|2464AA|, LongAUGORFlinc|3P|MSTRG.1237|MSTRG.1237.12:1.1|277AA|232AA|, LongAUGORFlinc|3P|MSTRG.1237|MSTRG.1237.13:48.23|363AA|318AA|, LongAUGORFlinc|3P|MSTRG.1237|MSTRG.1237.14:0.82|954AA|909AA|, LongAUGORFlinc|3P|MSTRG.1237|MSTRG.1237.15:0.67|2439AA|2394AA|, LongAUGORFlinc|3P|MSTRG.1237…
NONCO4037	chr13	79980443	79998463	+	[TCONS_00255880, TCONS_00255879, TCONS_00255878, TCONS_00255877]	[]	[TCONS_00255877, TCONS_00255878, TCONS_00255879, TCONS_00255880]	6	[]	[]	[]	[Zebrafish]	[LongAUGORFlinc|3P|MSTRG.63818|MSTRG.63818.1:76.43|594AA|586AA|, LongAUGORFlinc|3P|MSTRG.63818|MSTRG.63818.2:56.27|552AA|544AA|, LongAUGORFlinc|3P|MSTRG.63818|MSTRG.63818.3:36.5|483AA|475AA|, LongAUGORFlinc|3P|MSTRG.63818|MSTRG.63818.4:0.15|525AA|517AA|, LongAUGORFlinc|3P|MSTRG.63818|MSTRG.63818.5:68.25|306AA|298AA|, LongAUGORFlinc|3P|MSTRG.63818|MSTRG.63818.6:6.64|350AA|342AA|, LongAUGORFlinc|3P…
NONCO4169	chr13	31569298	31570275	-	[TCONS_00256744]	[]	[TCONS_00256744]	2	[]	[]	[]	[Zebrafish]	[LongAUGORFlinc|3P|MSTRG.17616|MSTRG.17616.1:0.7|1364AA|828AA|, linc|3P|MSTRG.4614|MSTRG.4614.1:0.95|89AA|78AA|]
NONCO4276	chr13	98327264	98330217	-	[TCONS_00257623]	[]	[TCONS_00257623]	2	[]	[]	[]	[Zebrafish]	[EnsASCoding|3P|MSTRG.158|MSTRG.158.2:3.5|99AA|52AA|, linc|3P|MSTRG.158|MSTRG.158.1:0.19|74AA|52AA|]
NONCO4372	chr14	27067617	27275673	+	[TCONS_00281240, TCONS_00281237, TCONS_00281238, TCONS_00281239]	[]	[TCONS_00281237, TCONS_00281238, TCONS_00281239, TCONS_00281240]	11	[]	[]	[]	[Zebrafish]	[linc|3P|MSTRG.17443|MSTRG.17443.1:43.25|77AA|45AA|, linc|3P|MSTRG.60919|MSTRG.60919.1:1.55|103AA|80AA|]
NONCO4391	chr14	36539632	36634494	+	[TCONS_00281491]	[]	[TCONS_00281491]	3	[]	[]	[]	[Zebrafish]	[linc|3P|MSTRG.70134|ENSDART00000139810:0.19|57AA|56AA|]
NONCO4408	chr14	44976609	45007716	+	[TCONS_00281609, TCONS_00281610, TCONS_00281611]	[]	[TCONS_00281609, TCONS_00281610, TCONS_00281611]	5	[]	[]	[]	[Zebrafish]	[LongAUGORFEnsASCoding|3P|MSTRG.21813|MSTRG.21813.1:8.44|720AA|194AA|, linc|3P|MSTRG.21821|MSTRG.21821.1:6.03|82AA|67AA|]
NONCO4442	chr14	57279900	57618895	+	[TCONS_00281999, TCONS_00281996, TCONS_00281997, TCONS_00281998]	[]	[TCONS_00281996, TCONS_00281997, TCONS_00281998, TCONS_00281999]	9	[]	[]	[]	[Zebrafish]	[linc|3P|MSTRG.23649|MSTRG.23649.1:6.49|140AA|49AA|, linc|3P|MSTRG.23649|MSTRG.23649.2:1.36|88AA|63AA|]
NONCO4448	chr14	59294951	59484046	+	[TCONS_00282094, TCONS_00282095, TCONS_00282096, TCONS_00282097]	[]	[TCONS_00282094, TCONS_00282095, TCONS_00282096, TCONS_00282097]	8	[]	[]	[]	[Zebrafish]	[LongAUGORFlinc|3P|MSTRG.22280|MSTRG.22280.1:0.99|151AA|126AA|, linc|3P|MSTRG.22285|ENSDART00000194802:0.35|115AA|84AA|]
NONCO4474	chr14	72315322	72375147	+	[TCONS_00282610]	[]	[TCONS_00282610]	2	[]	[]	[]	[Zebrafish]	[linc|3P|MSTRG.35703|ENSDART00000145709:33.01|157AA|0AA|]
NONCO4534	chr14	96116834	96146170	+	[TCONS_00283440, TCONS_00283450, TCONS_00283442, TCONS_00283441, TCONS_00283443, TCONS_00283437, TCONS_00283448, TCONS_00283436, TCONS_00283439, TCONS_00283438, TCONS_00283449]	[]	[TCONS_00283436, TCONS_00283437, TCONS_00283438, TCONS_00283439, TCONS_00283440, TCONS_00283441, TCONS_00283442, TCONS_00283443, TCONS_00283448, TCONS_00283449, TCONS_00283450]	13	[]	[]	[]	[Zebrafish]	[LongAUGORFlinc|3P|MSTRG.34817|ENSDART00000179744:1.43|105AA|105AA|, LongORFlinc|3P|MSTRG.34816|MSTRG.34816.1:16.28|266AA|82AA|, linc|3P|MSTRG.34817|ENSDART00000152821:12.34|106AA|90AA|]
NONCO4539	chr14	97207527	97256950	+	[TCONS_00283518]	[]	[TCONS_00283518]	4	[]	[]	[]	[Zebrafish]	[EnsASCoding|3P|MSTRG.34578|MSTRG.34578.2:12.43|85AA|72AA||NearGap, LongAUGORFEnsASCoding|3P|MSTRG.34578|MSTRG.34578.1:2.41|215AA|214AA||NearGap, LongAUGORFEnsASCoding|3P|MSTRG.34579|MSTRG.34579.1:172.54|201AA|136AA|, LongAUGORFlinc|3P|MSTRG.34588|MSTRG.34588.1:0.79|234AA|208AA|, LongAUGORFlinc|3P|MSTRG.34595|MSTRG.34595.1:1.1|141AA|113AA|]
NONCO4578	chr14	104314057	104324386	+	[TCONS_00284070]	[]	[TCONS_00284070]	3	[]	[]	[]	[Zebrafish]	[LongORFEnsASCoding|3P|MSTRG.35345|MSTRG.35345.1:0.96|238AA|65AA|]
NONCO4609	chr14	21338436	21341751	-	[TCONS_00284427, TCONS_00284426]	[]	[TCONS_00284426, TCONS_00284427]	4	[]	[]	[]	[Zebrafish]	[LongAUGORFlinc|3P|MSTRG.40284|MSTRG.40284.1:250.82|296AA|151AA|]
NONCO4610	chr14	21342463	21343927	-	[TCONS_00284428]	[]	[TCONS_00284428]	2	[]	[]	[]	[Zebrafish]	[LongAUGORFlinc|3P|MSTRG.40284|MSTRG.40284.1:250.82|296AA|151AA|]
NONCO464	chr1	159931007	159948851	+	[TCONS_00006212, TCONS_00006213]	[]	[TCONS_00006212, TCONS_00006213]	4	[]	[]	[]	[Zebrafish]	[LongAUGORFlinc|3P|MSTRG.26160|MSTRG.26160.1:35.56|103AA|100AA|, LongORFEnsASCoding|3P|MSTRG.34251|MSTRG.34251.1:23.5|229AA|74AA|, LongORFEnsShortNonCoding|3P|MSTRG.26175|MSTRG.26175.2:1.18|689AA|0AA|]
NONCO4648	chr14	32395006	32399352	-	[TCONS_00285240]	[]	[TCONS_00285240]	2	[]	[]	[]	[Zebrafish]	[EnsASCoding|3P|MSTRG.23115|MSTRG.23115.1:3.01|105AA|95AA|]
NONCO4690	chr14	50394288	50428678	-	[TCONS_00285583, TCONS_00285581, TCONS_00285584]	[]	[TCONS_00285581, TCONS_00285583, TCONS_00285584]	5	[]	[]	[]	[Zebrafish]	[LongAUGORFlinc|3P|MSTRG.37017|MSTRG.37017.2:8.2|438AA|112AA|]
NONCO4711	chr14	56247863	56263406	-	[TCONS_00285818, TCONS_00285819, TCONS_00285821, TCONS_00285822, TCONS_00285820, TCONS_00285823]	[]	[TCONS_00285818, TCONS_00285819, TCONS_00285820, TCONS_00285821, TCONS_00285822, TCONS_00285823]	6	[]	[]	[]	[Zebrafish]	[EnsASCoding|3P|MSTRG.23634|MSTRG.23634.1:2.62|80AA|62AA|, LongAUGORFlinc|3P|MSTRG.23632|MSTRG.23632.1:3.0|267AA|152AA|, LongORFlinc|3P|MSTRG.23632|ENSDART00000156513:3.33|227AA|82AA|, LongORFlinc|3P|MSTRG.23632|MSTRG.23632.2:0.83|227AA|82AA|]
NONCO4781	chr14	76747285	76776409	-	[TCONS_00286555]	[]	[TCONS_00286555]	3	[]	[]	[]	[Zebrafish]	[LongAUGORFlinc|3P|MSTRG.24037|MSTRG.24037.1:0.26|159AA|159AA||NearGap]
NONCO4836	chr14	98534576	98671480	-	[TCONS_00287179]	[]	[TCONS_00287179]	3	[]	[]	[]	[Zebrafish]	[linc|3P|MSTRG.22613|ENSDART00000156616:0.73|59AA|40AA|, linc|3P|MSTRG.22613|MSTRG.22613.1:1.01|81AA|77AA|]
NONCO4837	chr14	99391473	99394142	-	[TCONS_00287181]	[]	[TCONS_00287181]	2	[]	[]	[]	[Zebrafish]	[linc|3P|MSTRG.22613|ENSDART00000156616:0.73|59AA|40AA|, linc|3P|MSTRG.22613|MSTRG.22613.1:1.01|81AA|77AA|]
NONCO4960	chr15	31685045	31727868	+	[TCONS_00317615, TCONS_00317614]	[]	[TCONS_00317614, TCONS_00317615]	4	[]	[]	[]	[Zebrafish]	[LongAUGORFlinc|3P|MSTRG.49030|MSTRG.49030.1:49.97|223AA|117AA||NearGap]
NONCO5047	chr15	53408561	53421895	+	[TCONS_00318649]	[]	[TCONS_00318649]	3	[]	[]	[]	[Zebrafish]	[EnsASCoding|3P|MSTRG.26324|MSTRG.26324.1:3.95|86AA|69AA|]
NONCO5082	chr15	62352701	62353473	+	[TCONS_00318876]	[]	[TCONS_00318876]	2	[]	[]	[]	[Zebrafish]	[linc|3P|MSTRG.48969|MSTRG.48969.2:3.97|63AA|44AA|]
NONCO5085	chr15	62682724	62768613	+	[TCONS_00318882]	[]	[TCONS_00318882]	2	[]	[]	[]	[Zebrafish]	[linc|3P|MSTRG.48969|MSTRG.48969.2:3.97|63AA|44AA|]
NONCO5155	chr15	80276492	80278066	+	[TCONS_00319904]	[]	[TCONS_00319904]	3	[]	[]	[]	[Zebrafish]	[EnsASCoding|3P|MSTRG.67897|MSTRG.67897.1:17.09|36AA|33AA||NearGap]
NONCO5162	chr15	81719788	82047558	+	[TCONS_00319988]	[]	[TCONS_00319988]	4	[]	[]	[]	[Zebrafish]	[linc|3P|MSTRG.67928|ENSDART00000165254:2.19|91AA|60AA|, linc|3P|MSTRG.67928|ENSDART00000171421:0.33|136AA|58AA|]
NONCO5203	chr15	91565848	91579841	+	[TCONS_00320513, TCONS_00320514, TCONS_00320515]	[]	[TCONS_00320513, TCONS_00320514, TCONS_00320515]	6	[]	[]	[]	[Zebrafish]	[EnsASCoding|3P|MSTRG.47970|MSTRG.47970.1:5.31|79AA|73AA|]
NONCO5213	chr15	93855785	94112712	+	[TCONS_00320593, TCONS_00320594, TCONS_00320591, TCONS_00320592]	[]	[TCONS_00320591, TCONS_00320592, TCONS_00320593, TCONS_00320594]	10	[]	[]	[]	[Zebrafish]	[LongAUGORFlinc|3P|MSTRG.25625|ENSDART00000194053:5.6|122AA|120AA|, linc|3P|MSTRG.25625|ENSDART00000194981:6.35|70AA|70AA|]
NONCO5230	chr15	98825303	98829136	+	[TCONS_00320647]	[]	[TCONS_00320647]	3	[]	[]	[]	[Zebrafish]	[EnsASCoding|3P|MSTRG.68056|MSTRG.68056.1:0.98|107AA|57AA|, LongORFlinc|3P|MSTRG.68063|MSTRG.68063.2:0.3|519AA|78AA|, LongORFlinc|3P|MSTRG.68063|MSTRG.68063.3:0.16|516AA|78AA|]
NONCO5405	chr15	61592524	61927648	-	[TCONS_00322463]	[]	[TCONS_00322463]	5	[]	[]	[]	[Zebrafish]	[LongORFlinc|3P|MSTRG.48990|MSTRG.48990.2:8.43|2136AA|0AA|, LongORFlinc|3P|MSTRG.48990|MSTRG.48990.3:0.16|2107AA|0AA|, LongORFlinc|3P|MSTRG.48990|MSTRG.48990.5:1.91|2128AA|0AA|, LongORFlinc|3P|MSTRG.48990|MSTRG.48990.6:20.33|1949AA|0AA|]
NONCO5406	chr15	61931547	62007370	-	[TCONS_00322464, TCONS_00322465]	[]	[TCONS_00322464, TCONS_00322465]	3	[]	[]	[]	[Zebrafish]	[LongORFlinc|3P|MSTRG.48990|MSTRG.48990.2:8.43|2136AA|0AA|, LongORFlinc|3P|MSTRG.48990|MSTRG.48990.3:0.16|2107AA|0AA|, LongORFlinc|3P|MSTRG.48990|MSTRG.48990.5:1.91|2128AA|0AA|, LongORFlinc|3P|MSTRG.48990|MSTRG.48990.6:20.33|1949AA|0AA|]
NONCO5441	chr15	70113094	70115195	-	[TCONS_00322856]	[]	[TCONS_00322856]	3	[]	[]	[]	[Zebrafish]	[LongAUGORFEnsASCoding|3P|MSTRG.68912|ENSDART00000173797:4.26|104AA|101AA|, linc|3P|MSTRG.25445|MSTRG.25445.1:0.45|124AA|69AA|, linc|3P|MSTRG.68912|ENSDART00000173833:0.82|102AA|80AA|]
NONCO545	chr1	189744594	189784048	+	[TCONS_00007230]	[]	[TCONS_00007230]	4	[]	[]	[]	[Zebrafish]	[LongAUGORFlinc|3P|MSTRG.65148|MSTRG.65148.1:0.72|393AA|382AA|, LongAUGORFlinc|3P|MSTRG.65148|MSTRG.65148.3:0.36|155AA|145AA|, linc|3P|MSTRG.65148|ENSDART00000155691:0.69|91AA|58AA|, linc|3P|MSTRG.65148|MSTRG.65148.2:0.12|95AA|77AA|, linc|3P|MSTRG.65148|MSTRG.65148.5:0.12|177AA|58AA|, linc|3P|MSTRG.65151|MSTRG.65151.1:1.68|76AA|63AA|, linc|3P|MSTRG.65154|ENSDART00000156192:3.1|91AA|78AA|, linc|3P…
NONCO5488	chr15	80487825	80544555	-	[TCONS_00323588]	[]	[TCONS_00323588]	3	[]	[]	[]	[Zebrafish]	[LongAUGORFlinc|3P|MSTRG.67912|MSTRG.67912.2:2.03|221AA|181AA|]
NONCO5489	chr15	80555409	80634147	-	[TCONS_00323589, TCONS_00323591, TCONS_00323590, TCONS_00323592]	[]	[TCONS_00323589, TCONS_00323590, TCONS_00323591, TCONS_00323592]	7	[]	[]	[]	[Zebrafish]	[LongAUGORFlinc|3P|MSTRG.67912|MSTRG.67912.2:2.03|221AA|181AA|]
NONCO5523	chr15	87975288	88247083	-	[TCONS_00323887]	[]	[TCONS_00323887]	6	[]	[]	[]	[Zebrafish]	[EnsASCoding|3P|MSTRG.47987|MSTRG.47987.2:1.37|117AA|84AA|, LongAUGORFlinc|3P|MSTRG.47987|MSTRG.47987.1:0.91|164AA|152AA|, linc|3P|MSTRG.47987|MSTRG.47987.3:0.56|77AA|45AA|]
NONCO5525	chr15	89340643	89341965	-	[TCONS_00323924]	[]	[TCONS_00323924]	2	[]	[]	[]	[Zebrafish]	[linc|3P|MSTRG.20177|MSTRG.20177.1:107.67|99AA|31AA|, linc|3P|MSTRG.20177|MSTRG.20177.2:0.37|99AA|31AA|, linc|3P|MSTRG.20177|MSTRG.20177.3:1.29|99AA|31AA|]
NONCO5552	chr15	94261770	94614049	-	[TCONS_00324135, TCONS_00324146, TCONS_00324138, TCONS_00324139, TCONS_00324141, TCONS_00324140, TCONS_00324143, TCONS_00324134, TCONS_00324145]	[]	[TCONS_00324134, TCONS_00324135, TCONS_00324138, TCONS_00324139, TCONS_00324140, TCONS_00324141, TCONS_00324143, TCONS_00324145, TCONS_00324146]	20	[]	[]	[]	[Zebrafish]	[LongAUGORFEnsASCoding|3P|MSTRG.25572|MSTRG.25572.1:1.08|113AA|104AA|, LongAUGORFlinc|3P|MSTRG.25570|MSTRG.25570.1:14.0|280AA|166AA|]
NONCO5572	chr15	98589895	98836406	-	[TCONS_00324188]	[]	[TCONS_00324188]	4	[]	[]	[]	[Zebrafish]	[linc|3P|MSTRG.25476|ENSDART00000140919:4.13|136AA|7AA|]
NONCO5579	chr15	99935383	99936798	-	[TCONS_00324233]	[]	[TCONS_00324233]	2	[]	[]	[]	[Zebrafish]	[linc|3P|MSTRG.25568|ENSDART00000146571:2.02|54AA|39AA|]
NONCO5644	chr16	5289815	5650152	+	[TCONS_00362107]	[]	[TCONS_00362107]	3	[]	[]	[]	[Zebrafish]	[linc|3P|MSTRG.51433|ENSDART00000150912:0.92|89AA|53AA|, linc|3P|MSTRG.51433|MSTRG.51433.2:0.16|85AA|63AA|]
NONCO5655	chr16	9560511	9611421	+	[TCONS_00362198]	[]	[TCONS_00362198]	6	[]	[]	[]	[Zebrafish]	[linc|3P|MSTRG.51385|ENSDART00000151742:0.35|64AA|19AA|]
NONCO5721	chr16	26733194	26740447	+	[TCONS_00362957]	[]	[TCONS_00362957]	2	[]	[]	[]	[Zebrafish]	[linc|3P|MSTRG.52301|MSTRG.52301.1:0.62|113AA|20AA|]
NONCO5803	chr16	50914119	50918012	+	[TCONS_00363941]	[]	[TCONS_00363941]	2	[]	[]	[]	[Zebrafish]	[EnsASCoding|3P|MSTRG.49139|MSTRG.49139.1:1.39|81AA|73AA|, linc|3P|MSTRG.69076|ENSDART00000173460:0.33|168AA|88AA|]
NONCO5804	chr16	50918119	50934962	+	[TCONS_00363942, TCONS_00363943]	[]	[TCONS_00363942, TCONS_00363943]	4	[]	[]	[]	[Zebrafish]	[EnsASCoding|3P|MSTRG.49139|MSTRG.49139.1:1.39|81AA|73AA|, linc|3P|MSTRG.69076|ENSDART00000173460:0.33|168AA|88AA|]
NONCO5848	chr16	64398683	64634150	+	[TCONS_00364511]	[]	[TCONS_00364511]	5	[]	[]	[]	[Zebrafish]	[linc|3P|MSTRG.69364|ENSDART00000170120:6.96|53AA|51AA|, linc|3P|MSTRG.69380|ENSDART00000138258:1.17|87AA|65AA|]
NONCO5889	chr16	73126247	73127673	+	[TCONS_00365347]	[]	[TCONS_00365347]	3	[]	[]	[]	[Zebrafish]	[LongAUGORFlinc|3P|MSTRG.70440|ENSDART00000165112:1.14|172AA|143AA|, linc|3P|MSTRG.70441|MSTRG.70441.1:1.91|110AA|59AA|, linc|3P|MSTRG.70444|ENSDART00000153889:1.7|97AA|91AA|, linc|3P|MSTRG.70444|ENSDART00000154284:2.66|150AA|93AA|, linc|3P|MSTRG.70444|MSTRG.70444.1:0.71|150AA|91AA|]
NONCO5895	chr16	73846519	73849953	+	[TCONS_00365360]	[]	[TCONS_00365360]	4	[]	[]	[]	[Zebrafish]	[LongAUGORFlinc|3P|MSTRG.70440|ENSDART00000165112:1.14|172AA|143AA|, linc|3P|MSTRG.70441|MSTRG.70441.1:1.91|110AA|59AA|, linc|3P|MSTRG.70444|ENSDART00000153889:1.7|97AA|91AA|, linc|3P|MSTRG.70444|ENSDART00000154284:2.66|150AA|93AA|, linc|3P|MSTRG.70444|MSTRG.70444.1:0.71|150AA|91AA|]
NONCO5914	chr16	79710004	79841819	+	[TCONS_00365505, TCONS_00365506, TCONS_00365503, TCONS_00365504, TCONS_00365501]	[]	[TCONS_00365501, TCONS_00365503, TCONS_00365504, TCONS_00365505, TCONS_00365506]	11	[]	[]	[]	[Zebrafish]	[LongAUGORFlinc|3P|MSTRG.49213|MSTRG.49213.1:6.65|386AA|382AA|]
NONCO5915	chr16	80074558	80079642	+	[TCONS_00365507]	[]	[TCONS_00365507]	2	[]	[]	[]	[Zebrafish]	[LongAUGORFlinc|3P|MSTRG.49213|MSTRG.49213.1:6.65|386AA|382AA|]
NONCO6002	chr16	1153279	1155461	-	[TCONS_00366436]	[]	[TCONS_00366436]	3	[]	[]	[]	[Zebrafish]	[EnsASCoding|3P|MSTRG.63645|MSTRG.63645.1:3.68|90AA|58AA|]
NONCO6051	chr16	5265394	5270595	-	[TCONS_00367180]	[]	[TCONS_00367180]	3	[]	[]	[]	[Zebrafish]	[LongAUGORFlinc|3P|MSTRG.51458|ENSDART00000151495:1.62|186AA|162AA|, linc|3P|MSTRG.51465|ENSDART00000150946:4.34|69AA|67AA|]
NONCO6062	chr16	9535150	9538842	-	[TCONS_00367242]	[]	[TCONS_00367242]	4	[]	[]	[]	[Zebrafish]	[linc|3P|MSTRG.51386|ENSDART00000194181:0.23|109AA|43AA|, linc|3P|MSTRG.51386|MSTRG.51386.4:0.91|96AA|43AA|]
NONCO6063	chr16	9539866	9549362	-	[TCONS_00367243]	[]	[TCONS_00367243]	5	[]	[]	[]	[Zebrafish]	[linc|3P|MSTRG.51386|ENSDART00000194181:0.23|109AA|43AA|, linc|3P|MSTRG.51386|MSTRG.51386.4:0.91|96AA|43AA|]
NONCO6112	chr16	22298028	22300059	-	[TCONS_00367849, TCONS_00367848, TCONS_00367850]	[]	[TCONS_00367848, TCONS_00367849, TCONS_00367850]	2	[]	[]	[]	[Zebrafish]	[LongAUGORFlinc|3P|MSTRG.8260|MSTRG.8260.1:1.95|197AA|121AA|]
NONCO6136	chr16	28831890	28833354	-	[TCONS_00368105]	[]	[TCONS_00368105]	2	[]	[]	[]	[Zebrafish]	[LongAUGORFEnsASCoding|3P|MSTRG.8402|MSTRG.8402.1:43.21|327AA|326AA|, LongAUGORFEnsASCoding|3P|MSTRG.8402|MSTRG.8402.3:2.17|170AA|153AA|, LongAUGORFEnsASCoding|3P|MSTRG.8402|MSTRG.8402.4:0.18|212AA|139AA|, LongAUGORFEnsASCoding|3P|MSTRG.8402|MSTRG.8402.5:0.23|212AA|139AA|]
NONCO6149	chr16	29630105	29647649	-	[TCONS_00368162]	[]	[TCONS_00368162]	5	[]	[]	[]	[Zebrafish]	[linc|3P|MSTRG.8227|ENSDART00000152508:0.91|100AA|54AA|]
NONCO6223	chr16	50424826	50429044	-	[TCONS_00368731]	[]	[TCONS_00368731]	2	[]	[]	[]	[Zebrafish]	[EnsASCoding|3P|MSTRG.69092|ENSDART00000173876:84.93|68AA|63AA|]
NONCO6237	chr16	52641673	52642070	-	[TCONS_00368772]	[]	[TCONS_00368772]	2	[]	[]	[]	[Zebrafish]	[LongAUGORFlinc|3P|MSTRG.69051|ENSDART00000158224:1.77|136AA|127AA|, linc|3P|MSTRG.69057|ENSDART00000172658:1.88|79AA|66AA|, linc|3P|MSTRG.69060|ENSDART00000162559:12.9|105AA|90AA|]
NONCO6264	chr16	60688138	60690553	-	[TCONS_00369092]	[]	[TCONS_00369092]	2	[]	[]	[]	[Zebrafish]	[LongAUGORFlinc|3P|MSTRG.69360|MSTRG.69360.1:0.39|417AA|105AA|, linc|3P|MSTRG.69360|MSTRG.69360.2:0.21|126AA|79AA|, linc|3P|MSTRG.69374|ENSDART00000163485:0.28|118AA|66AA||NearGap, linc|3P|MSTRG.69374|ENSDART00000164618:0.33|133AA|82AA||NearGap, linc|3P|MSTRG.69374|ENSDART00000167120:1.01|89AA|70AA||NearGap, linc|3P|MSTRG.69374|MSTRG.69374.1:1.04|134AA|66AA||NearGap]
NONCO6267	chr16	63348167	63651950	-	[TCONS_00369121, TCONS_00369120, TCONS_00369118]	[]	[TCONS_00369118, TCONS_00369120, TCONS_00369121]	5	[]	[]	[]	[Zebrafish]	[LongAUGORFlinc|3P|MSTRG.69360|MSTRG.69360.1:0.39|417AA|105AA|, linc|3P|MSTRG.69360|MSTRG.69360.2:0.21|126AA|79AA|, linc|3P|MSTRG.69374|ENSDART00000163485:0.28|118AA|66AA||NearGap, linc|3P|MSTRG.69374|ENSDART00000164618:0.33|133AA|82AA||NearGap, linc|3P|MSTRG.69374|ENSDART00000167120:1.01|89AA|70AA||NearGap, linc|3P|MSTRG.69374|MSTRG.69374.1:1.04|134AA|66AA||NearGap]
NONCO6559	chr17	29910180	29964562	+	[TCONS_00406333]	[]	[TCONS_00406333]	4	[]	[]	[]	[Zebrafish]	[linc|3P|MSTRG.64493|ENSDART00000158263:28.71|92AA|69AA|, linc|3P|MSTRG.64493|MSTRG.64493.1:9.24|81AA|69AA|]
NONCO6596	chr17	35078893	35082651	+	[TCONS_00406632]	[]	[TCONS_00406632]	3	[]	[]	[]	[Zebrafish]	[LongORFlinc|3P|MSTRG.61845|ENSDART00000134236:0.1|357AA|0AA|, linc|3P|MSTRG.61846|ENSDART00000140462:12.0|100AA|0AA|]
NONCO6619	chr17	39479678	39485797	+	[TCONS_00406992]	[]	[TCONS_00406992]	8	[]	[]	[]	[Zebrafish]	[EnsASCoding|3P|MSTRG.6213|MSTRG.6213.1:6.18|79AA|10AA|]
NONCO6662	chr17	46537731	46543402	+	[TCONS_00407753]	[]	[TCONS_00407753]	2	[]	[]	[]	[Zebrafish]	[EnsASCoding|3P|MSTRG.9378|ENSDART00000170435:8.96|85AA|85AA|, linc|3P|MSTRG.9378|ENSDART00000153090:5.48|120AA|82AA|]
NONCO6667	chr17	46782359	46784708	+	[TCONS_00407778, TCONS_00407779]	[]	[TCONS_00407778, TCONS_00407779]	2	[]	[]	[]	[Zebrafish]	[LongAUGORFEnsASCoding|3P|MSTRG.51161|MSTRG.51161.1:0.82|252AA|243AA|, LongAUGORFlinc|3P|MSTRG.51161|MSTRG.51161.2:1.46|221AA|220AA|, LongAUGORFlinc|3P|MSTRG.51161|MSTRG.51161.3:2.97|171AA|170AA|]
NONCO6690	chr17	49021464	49026111	+	[TCONS_00408156, TCONS_00408155]	[]	[TCONS_00408155, TCONS_00408156]	3	[]	[]	[]	[Zebrafish]	[LongAUGORFlinc|3P|MSTRG.50892|MSTRG.50892.1:1.47|152AA|140AA|, linc|3P|MSTRG.50897|ENSDART00000144374:0.74|46AA|23AA|]
NONCO6730	chr17	63096929	63107176	+	[TCONS_00408806]	[]	[TCONS_00408806]	3	[]	[]	[]	[Zebrafish]	[linc|3P|MSTRG.9143|MSTRG.9143.1:1.89|166AA|42AA|, linc|3P|MSTRG.9143|MSTRG.9143.2:10.62|140AA|42AA|]
NONCO6750	chr17	70068473	70089622	+	[TCONS_00409009]	[]	[TCONS_00409009]	6	[]	[]	[]	[Zebrafish]	[LongAUGORFlinc|3P|MSTRG.8302|MSTRG.8302.1:1.95|174AA|133AA|, linc|3P|MSTRG.53249|MSTRG.53249.1:0.38|56AA|50AA|, linc|3P|MSTRG.53249|MSTRG.53249.2:0.23|44AA|33AA|, linc|3P|MSTRG.53249|MSTRG.53249.3:0.88|44AA|33AA|, linc|3P|MSTRG.53249|MSTRG.53249.4:0.39|63AA|45AA|, linc|3P|MSTRG.53249|MSTRG.53249.5:2.05|49AA|45AA|, linc|3P|MSTRG.53249|MSTRG.53249.6:0.14|49AA|45AA|, linc|3P|MSTRG.53253|MSTRG.53253…
NONCO6786	chr17	76840269	76842771	+	[TCONS_00409645]	[]	[TCONS_00409645]	2	[]	[]	[]	[Zebrafish]	[LongAUGORFlinc|3P|MSTRG.52917|MSTRG.52917.1:5.21|111AA|109AA|]
NONCO6790	chr17	77681074	77686081	+	[TCONS_00409671]	[]	[TCONS_00409671]	2	[]	[]	[]	[Zebrafish]	[LongAUGORFEnsASCoding|3P|MSTRG.50355|MSTRG.50355.1:5.99|531AA|496AA|, linc|3P|MSTRG.50359|MSTRG.50359.2:30.0|198AA|0AA|, linc|3P|MSTRG.9576|MSTRG.9576.1:0.69|127AA|86AA|]
NONCO6904	chr17	13659794	13972812	-	[TCONS_00411416, TCONS_00411415, TCONS_00411414, TCONS_00411422, TCONS_00411421, TCONS_00411417]	[]	[TCONS_00411414, TCONS_00411415, TCONS_00411416, TCONS_00411417, TCONS_00411421, TCONS_00411422]	10	[]	[]	[]	[Zebrafish]	[EnsShortNonCoding|3P|MSTRG.9747|ENSDART00000153038:0.2|86AA|42AA|, EnsShortNonCoding|3P|MSTRG.9747|ENSDART00000153176:1.11|88AA|42AA|, EnsShortNonCoding|3P|MSTRG.9747|ENSDART00000153181:0.96|132AA|42AA|, EnsShortNonCoding|3P|MSTRG.9747|ENSDART00000153362:1.05|135AA|72AA|, EnsShortNonCoding|3P|MSTRG.9747|ENSDART00000153410:1.3|103AA|94AA|, EnsShortNonCoding|3P|MSTRG.9747|ENSDART00000191107:0.4|13…
NONCO6964	chr17	26256573	26301249	-	[TCONS_00412074]	[]	[TCONS_00412074]	4	[]	[]	[]	[Zebrafish]	[LongAUGORFlinc|3P|MSTRG.17511|MSTRG.17511.1:8.3|295AA|103AA|, linc|3P|MSTRG.17510|ENSDART00000154022:1.26|125AA|95AA|]
NONCO7024	chr17	35218934	35293960	-	[TCONS_00412824, TCONS_00412823, TCONS_00412822, TCONS_00412821]	[]	[TCONS_00412821, TCONS_00412822, TCONS_00412823, TCONS_00412824]	6	[]	[]	[]	[Zebrafish]	[LongORFlinc|3P|MSTRG.61841|MSTRG.61841.1:0.92|324AA|20AA|]
NONCO7058	chr17	41447212	41465913	-	[TCONS_00413609, TCONS_00413611, TCONS_00413612, TCONS_00413613, TCONS_00413614]	[]	[TCONS_00413609, TCONS_00413611, TCONS_00413612, TCONS_00413613, TCONS_00413614]	7	[]	[]	[]	[Zebrafish]	[LongAUGORFlinc|3P|MSTRG.9383|ENSDART00000152170:0.68|154AA|106AA|, LongAUGORFlinc|3P|MSTRG.9383|MSTRG.9383.1:12.75|174AA|157AA|, linc|3P|MSTRG.9383|ENSDART00000152609:20.18|110AA|73AA|, linc|3P|MSTRG.9383|MSTRG.9383.3:5.63|71AA|38AA|]
NONCO7115	chr17	48838389	48844918	-	[TCONS_00414361, TCONS_00414362, TCONS_00414363, TCONS_00414364]	[]	[TCONS_00414361, TCONS_00414362, TCONS_00414363, TCONS_00414364]	3	[]	[]	[]	[Zebrafish]	[EnsASCoding|3P|MSTRG.53009|MSTRG.53009.1:1071.93|127AA|0AA|, LongAUGORFEnsASCoding|3P|MSTRG.53008|MSTRG.53008.1:45.76|131AA|131AA|, LongAUGORFlinc|3P|MSTRG.53004|MSTRG.53004.1:2.28|129AA|111AA|, LongAUGORFlinc|3P|MSTRG.53004|MSTRG.53004.2:1.71|129AA|111AA|, LongAUGORFlinc|3P|MSTRG.53004|MSTRG.53004.3:2.12|128AA|110AA|]
NONCO7119	chr17	49012349	49022074	-	[TCONS_00414372]	[]	[TCONS_00414372]	2	[]	[]	[]	[Zebrafish]	[LongAUGORFlinc|3P|MSTRG.50893|ENSDART00000154860:0.79|199AA|159AA|]
NONCO7126	chr17	53545426	53588299	-	[TCONS_00414434]	[]	[TCONS_00414434]	4	[]	[]	[]	[Zebrafish]	[LongAUGORFEnsASCoding|3P|MSTRG.50443|MSTRG.50443.3:16.38|322AA|322AA|, LongAUGORFEnsASCoding|3P|MSTRG.50443|MSTRG.50443.4:4.94|322AA|322AA|, LongAUGORFEnsASCoding|3P|MSTRG.50443|MSTRG.50443.5:5.29|322AA|322AA|]
NONCO7127	chr17	53604324	53638452	-	[TCONS_00414435]	[]	[TCONS_00414435]	4	[]	[]	[]	[Zebrafish]	[LongAUGORFEnsASCoding|3P|MSTRG.50443|MSTRG.50443.3:16.38|322AA|322AA|, LongAUGORFEnsASCoding|3P|MSTRG.50443|MSTRG.50443.4:4.94|322AA|322AA|, LongAUGORFEnsASCoding|3P|MSTRG.50443|MSTRG.50443.5:5.29|322AA|322AA|]
NONCO7130	chr17	55155658	55162385	-	[TCONS_00414460, TCONS_00414461]	[]	[TCONS_00414460, TCONS_00414461]	2	[]	[]	[]	[Zebrafish]	[EnsASCoding|3P|MSTRG.17549|MSTRG.17549.1:1.73|136AA|74AA|, EnsASCoding|3P|MSTRG.17549|MSTRG.17549.2:19.11|136AA|74AA|, LongAUGORFEnsASCoding|3P|MSTRG.51907|MSTRG.51907.1:236.46|137AA|129AA|]
NONCO7144	chr17	58203895	58212359	-	[TCONS_00414696]	[]	[TCONS_00414696]	4	[]	[]	[]	[Zebrafish]	[EnsShortNonCoding|3P|MSTRG.16817|MSTRG.16817.1:1.85|76AA|68AA|, LongAUGORFEnsASCoding|3P|MSTRG.59343|MSTRG.59343.1:1.68|154AA|139AA|, LongAUGORFlinc|3P|MSTRG.59355|MSTRG.59355.1:3.95|221AA|209AA|, linc|3P|MSTRG.59355|MSTRG.59355.2:0.78|175AA|53AA|]
NONCO7155	chr17	61012762	61044171	-	[TCONS_00414781]	[]	[TCONS_00414781]	3	[]	[]	[]	[Zebrafish]	[EnsASCoding|3P|MSTRG.50978|ENSDART00000165552:0.24|120AA|24AA|, LongORFEnsASCoding|3P|MSTRG.8379|MSTRG.8379.1:38.69|204AA|44AA|, LongORFEnsASCoding|3P|MSTRG.8379|MSTRG.8379.2:34.33|204AA|44AA|]
NONCO7183	chr17	69093915	69198318	-	[TCONS_00415230]	[]	[TCONS_00415230]	4	[]	[]	[]	[Zebrafish]	[LongAUGORFlinc|3P|MSTRG.8299|MSTRG.8299.3:1.43|317AA|259AA||NearGap, linc|3P|MSTRG.53250|MSTRG.53250.1:14.98|27AA|0AA|, linc|3P|MSTRG.53250|MSTRG.53250.2:3.03|33AA|6AA|, linc|3P|MSTRG.8299|MSTRG.8299.1:1.38|108AA|97AA||NearGap, linc|3P|MSTRG.8299|MSTRG.8299.2:0.89|100AA|74AA||NearGap]
NONCO7186	chr17	70017991	70030233	-	[TCONS_00415232, TCONS_00415233]	[]	[TCONS_00415232, TCONS_00415233]	4	[]	[]	[]	[Zebrafish]	[LongAUGORFlinc|3P|MSTRG.8299|MSTRG.8299.3:1.43|317AA|259AA||NearGap, linc|3P|MSTRG.53250|MSTRG.53250.1:14.98|27AA|0AA|, linc|3P|MSTRG.53250|MSTRG.53250.2:3.03|33AA|6AA|, linc|3P|MSTRG.8299|MSTRG.8299.1:1.38|108AA|97AA||NearGap, linc|3P|MSTRG.8299|MSTRG.8299.2:0.89|100AA|74AA||NearGap]
NONCO7189	chr17	70319263	70636611	-	[TCONS_00415252, TCONS_00415263, TCONS_00415251, TCONS_00415254, TCONS_00415265, TCONS_00415253, TCONS_00415264, TCONS_00415256, TCONS_00415255, TCONS_00415266, TCONS_00415258, TCONS_00415259, TCONS_00415250, TCONS_00415261, TCONS_00415260]	[]	[TCONS_00415250, TCONS_00415251, TCONS_00415252, TCONS_00415253, TCONS_00415254, TCONS_00415255, TCONS_00415256, TCONS_00415258, TCONS_00415259, TCONS_00415260, TCONS_00415261, TCONS_00415263, TCONS_00415264, TCONS_00415265, TCONS_00415266]	24	[]	[]	[]	[Zebrafish]	[LongAUGORFlinc|3P|MSTRG.53235|MSTRG.53235.2:2.4|209AA|160AA||NearGap, linc|3P|MSTRG.53235|ENSDART00000154894:0.89|89AA|59AA|, linc|3P|MSTRG.53235|MSTRG.53235.1:44.2|101AA|61AA||NearGap, linc|3P|MSTRG.53235|MSTRG.53235.3:243.27|71AA|45AA||NearGap, linc|3P|MSTRG.53235|MSTRG.53235.4:15.98|71AA|63AA||NearGap, linc|3P|MSTRG.53235|MSTRG.53235.5:26.97|71AA|50AA||NearGap, linc|3P|MSTRG.8299|MSTRG.8299.1…
NONCO7192	chr17	71658706	71659987	-	[TCONS_00415310]	[]	[TCONS_00415310]	2	[]	[]	[]	[Zebrafish]	[LongAUGORFlinc|3P|MSTRG.9804|MSTRG.9804.1:5.49|106AA|102AA|, linc|3P|MSTRG.52659|MSTRG.52659.1:7.51|88AA|48AA||NearGap, linc|3P|MSTRG.9791|ENSDART00000194447:0.3|76AA|74AA|, linc|3P|MSTRG.9804|ENSDART00000153374:12.8|70AA|50AA|, linc|3P|MSTRG.9804|ENSDART00000167646:73.03|68AA|44AA|]
NONCO7196	chr17	72039590	72150351	-	[TCONS_00415317, TCONS_00415318]	[]	[TCONS_00415317, TCONS_00415318]	7	[]	[]	[]	[Zebrafish]	[LongAUGORFlinc|3P|MSTRG.9804|MSTRG.9804.1:5.49|106AA|102AA|, linc|3P|MSTRG.52659|MSTRG.52659.1:7.51|88AA|48AA||NearGap, linc|3P|MSTRG.9791|ENSDART00000194447:0.3|76AA|74AA|, linc|3P|MSTRG.9804|ENSDART00000153374:12.8|70AA|50AA|, linc|3P|MSTRG.9804|ENSDART00000167646:73.03|68AA|44AA|]
NONCO7218	chr17	76257429	76274573	-	[TCONS_00415870]	[]	[TCONS_00415870]	7	[]	[]	[]	[Zebrafish]	[EnsASCoding|3P|MSTRG.52889|MSTRG.52889.1:1.46|96AA|48AA||NearGap, EnsASCoding|3P|MSTRG.52889|MSTRG.52889.2:1.46|96AA|48AA|, LongAUGORFlinc|3P|MSTRG.9624|MSTRG.9624.1:7.42|156AA|144AA|, linc|3P|MSTRG.52897|MSTRG.52897.2:1.3|70AA|23AA|]
NONCO7233	chr17	78991768	78993811	-	[TCONS_00416056, TCONS_00416058]	[]	[TCONS_00416056, TCONS_00416058]	3	[]	[]	[]	[Zebrafish]	[LongORFlinc|3P|MSTRG.52682|MSTRG.52682.1:1.83|319AA|91AA|]
NONCO7234	chr17	78997344	78999303	-	[TCONS_00416059]	[]	[TCONS_00416059]	2	[]	[]	[]	[Zebrafish]	[LongORFlinc|3P|MSTRG.52682|MSTRG.52682.1:1.83|319AA|91AA|]
NONCO7237	chr17	79349193	79359160	-	[TCONS_00416120, TCONS_00416114, TCONS_00416116, TCONS_00416115, TCONS_00416119]	[]	[TCONS_00416114, TCONS_00416115, TCONS_00416116, TCONS_00416119, TCONS_00416120]	5	[]	[]	[]	[Zebrafish]	[LongAUGORFlinc|3P|MSTRG.52885|MSTRG.52885.1:6.2|509AA|472AA|]
NONCO7238	chr17	79361929	79364056	-	[TCONS_00416122]	[]	[TCONS_00416122]	2	[]	[]	[]	[Zebrafish]	[LongAUGORFlinc|3P|MSTRG.52885|MSTRG.52885.1:6.2|509AA|472AA|]
NONCO7372	chr18	39739246	40271387	+	[TCONS_00459039, TCONS_00459030, TCONS_00459040, TCONS_00459034, TCONS_00459033, TCONS_00459032, TCONS_00459038, TCONS_00459037, TCONS_00459036, TCONS_00459035]	[]	[TCONS_00459030, TCONS_00459032, TCONS_00459033, TCONS_00459034, TCONS_00459035, TCONS_00459036, TCONS_00459037, TCONS_00459038, TCONS_00459039, TCONS_00459040]	22	[]	[]	[]	[Zebrafish]	[EnsASCoding|3P|MSTRG.68488|MSTRG.68488.1:3.54|54AA|35AA|]
NONCO7387	chr18	48872618	49088939	+	[TCONS_00459207, TCONS_00459206, TCONS_00459205, TCONS_00459204, TCONS_00459208, TCONS_00459203]	[]	[TCONS_00459203, TCONS_00459204, TCONS_00459205, TCONS_00459206, TCONS_00459207, TCONS_00459208]	11	[]	[]	[]	[Zebrafish]	[linc|3P|MSTRG.3049|MSTRG.3049.10:9.51|107AA|70AA|, linc|3P|MSTRG.3049|MSTRG.3049.11:0.17|103AA|70AA|, linc|3P|MSTRG.3049|MSTRG.3049.12:11.1|103AA|70AA|, linc|3P|MSTRG.3049|MSTRG.3049.13:2.08|103AA|70AA|, linc|3P|MSTRG.3049|MSTRG.3049.14:6.58|103AA|70AA|, linc|3P|MSTRG.3049|MSTRG.3049.15:5.4|103AA|70AA|, linc|3P|MSTRG.3049|MSTRG.3049.16:0.14|103AA|70AA|, linc|3P|MSTRG.3049|MSTRG.3049.17:5.83|103A…
NONCO7392	chr18	53388293	53455992	+	[TCONS_00459272, TCONS_00459271, TCONS_00459273]	[]	[TCONS_00459271, TCONS_00459272, TCONS_00459273]	8	[]	[]	[]	[Zebrafish]	[LongAUGORFlinc|3P|MSTRG.37416|MSTRG.37416.1:7.51|361AA|253AA||NearGap, LongAUGORFlinc|3P|MSTRG.37417|MSTRG.37417.1:13.42|229AA|184AA||NearGap, linc|3P|MSTRG.37416|MSTRG.37416.2:11.74|90AA|54AA||NearGap, linc|3P|MSTRG.37417|MSTRG.37417.2:2.35|95AA|61AA||NearGap]
NONCO7456	chr18	75133574	75272719	+	[TCONS_00459690]	[]	[TCONS_00459690]	3	[]	[]	[]	[Zebrafish]	[LongAUGORFlinc|3P|MSTRG.28770|ENSDART00000151492:2.88|188AA|127AA|, LongORFlinc|3P|MSTRG.28772|MSTRG.28772.2:1.06|266AA|20AA|]
NONCO7563	chr18	22096846	22097970	-	[TCONS_00460413]	[]	[TCONS_00460413]	2	[]	[]	[]	[Zebrafish]	[LongAUGORFlinc|3P|MSTRG.40063|MSTRG.40063.1:2.47|342AA|169AA|, linc|3P|MSTRG.40063|MSTRG.40063.2:0.9|185AA|40AA|]
NONCO7568	chr18	24916342	25175128	-	[TCONS_00460503, TCONS_00460499, TCONS_00460496, TCONS_00460498, TCONS_00460497]	[]	[TCONS_00460496, TCONS_00460497, TCONS_00460498, TCONS_00460499, TCONS_00460503]	11	[]	[]	[]	[Zebrafish]	[LongORFlinc|3P|MSTRG.35206|MSTRG.35206.1:3.68|341AA|20AA|]
NONCO7628	chr18	53670843	53858493	-	[TCONS_00461112, TCONS_00461111, TCONS_00461110]	[]	[TCONS_00461110, TCONS_00461111, TCONS_00461112]	13	[]	[]	[]	[Zebrafish]	[linc|3P|MSTRG.37394|MSTRG.37394.1:0.25|60AA|24AA|]
NONCO7650	chr18	61880316	61927290	-	[TCONS_00461285]	[]	[TCONS_00461285]	3	[]	[]	[]	[Zebrafish]	[linc|3P|MSTRG.21211|ENSDART00000165759:32.73|103AA|65AA|, linc|3P|MSTRG.21211|ENSDART00000168162:121.38|111AA|65AA|, linc|3P|MSTRG.21211|ENSDART00000171728:109.42|124AA|65AA|]
NONCO7689	chr18	75683459	75705678	-	[TCONS_00461501, TCONS_00461500, TCONS_00461503]	[]	[TCONS_00461500, TCONS_00461501, TCONS_00461503]	7	[]	[]	[]	[Zebrafish]	[EnsASCoding|3P|MSTRG.18991|ENSDART00000155325:6.28|68AA|41AA|, linc|3P|MSTRG.18987|MSTRG.18987.1:0.15|129AA|75AA|, linc|3P|MSTRG.18988|ENSDART00000148838:0.59|96AA|74AA|, linc|3P|MSTRG.18988|ENSDART00000148903:0.16|102AA|74AA|, linc|3P|MSTRG.18988|ENSDART00000149262:0.55|148AA|77AA|, linc|3P|MSTRG.18988|ENSDART00000149377:0.35|96AA|74AA|, linc|3P|MSTRG.18988|MSTRG.18988.5:0.66|75AA|44AA|]
NONCO774	chr1	5647427	5728355	-	[TCONS_00009507]	[]	[TCONS_00009507]	2	[]	[]	[]	[Zebrafish]	[linc|3P|MSTRG.72380|ENSDART00000194644:0.4|109AA|36AA|, linc|3P|MSTRG.72380|ENSDART00000194993:0.37|83AA|28AA|, linc|3P|MSTRG.72380|MSTRG.72380.2:0.16|88AA|82AA|]
NONCO7810	chr19	18133211	18142909	+	[TCONS_00481629]	[]	[TCONS_00481629]	2	[]	[]	[]	[Zebrafish]	[LongAUGORFlinc|3P|MSTRG.32349|MSTRG.32349.1:11.53|264AA|195AA|]
NONCO789	chr1	9242065	9262678	-	[TCONS_00009690]	[]	[TCONS_00009690]	3	[]	[]	[]	[Zebrafish]	[EnsShortNonCoding|3P|MSTRG.43419|ENSDART00000146709:2.21|85AA|46AA|, EnsShortNonCoding|3P|MSTRG.43419|MSTRG.43419.1:2.13|92AA|77AA|]
NONCO7911	chr19	40043673	40045996	+	[TCONS_00483241]	[]	[TCONS_00483241]	2	[]	[]	[]	[Zebrafish]	[LongAUGORFlinc|3P|MSTRG.22280|MSTRG.22280.1:0.99|151AA|126AA|, LongAUGORFlinc|3P|MSTRG.25015|ENSDART00000194033:0.64|162AA|126AA|, LongAUGORFlinc|3P|MSTRG.25015|ENSDART00000194912:0.37|135AA|127AA|, linc|3P|MSTRG.17562|MSTRG.17562.1:0.64|80AA|63AA|, linc|3P|MSTRG.17562|MSTRG.17562.2:0.84|74AA|57AA|, linc|3P|MSTRG.22285|ENSDART00000194802:0.35|115AA|84AA|]
NONCO7926	chr19	42656720	42661675	+	[TCONS_00483630]	[]	[TCONS_00483630]	2	[]	[]	[]	[Zebrafish]	[LongORFEnsASCoding|3P|MSTRG.27824|MSTRG.27824.1:1.33|244AA|36AA|, linc|3P|MSTRG.19185|MSTRG.19185.1:2.8|93AA|0AA|]
NONCO7992	chr19	52196592	52215640	+	[TCONS_00484856, TCONS_00484867, TCONS_00484866, TCONS_00484865, TCONS_00484864, TCONS_00484859, TCONS_00484858, TCONS_00484869, TCONS_00484857, TCONS_00484868, TCONS_00484863, TCONS_00484860]	[]	[TCONS_00484856, TCONS_00484857, TCONS_00484858, TCONS_00484859, TCONS_00484860, TCONS_00484863, TCONS_00484864, TCONS_00484865, TCONS_00484866, TCONS_00484867, TCONS_00484868, TCONS_00484869]	8	[]	[]	[]	[Zebrafish]	[linc|3P|MSTRG.19912|ENSDART00000155654:0.7|97AA|48AA|]
NONCO8085	chr19	5558177	5568045	-	[TCONS_00486581, TCONS_00486582, TCONS_00486583]	[]	[TCONS_00486581, TCONS_00486582, TCONS_00486583]	4	[]	[]	[]	[Zebrafish]	[LongAUGORFEnsASCoding|3P|MSTRG.62379|MSTRG.62379.1:2.26|221AA|103AA|, LongAUGORFEnsASCoding|3P|MSTRG.62379|MSTRG.62379.2:143.55|221AA|103AA|, LongAUGORFEnsASCoding|3P|MSTRG.62379|MSTRG.62379.3:82.16|226AA|103AA|, LongAUGORFlinc|3P|MSTRG.62381|MSTRG.62381.1:1.34|356AA|327AA|]
NONCO8127	chr19	12895352	12895915	-	[TCONS_00487653]	[]	[TCONS_00487653]	2	[]	[]	[]	[Zebrafish]	[EnsASCoding|3P|MSTRG.2334|MSTRG.2334.1:4.89|83AA|18AA|, EnsASCoding|3P|MSTRG.2334|MSTRG.2334.2:2.33|77AA|65AA|, EnsASCoding|3P|MSTRG.50299|MSTRG.50299.1:1369.43|64AA|58AA|, EnsASCoding|3P|MSTRG.50299|MSTRG.50299.2:7.03|100AA|67AA|, EnsASCoding|3P|MSTRG.50299|MSTRG.50299.3:12.66|63AA|62AA|, EnsASCoding|3P|MSTRG.50299|MSTRG.50299.4:10.52|47AA|10AA|, linc|3P|MSTRG.2331|MSTRG.2331.1:10.12|153AA|57AA…
NONCO8138	chr19	14365000	14404017	-	[TCONS_00487825]	[]	[TCONS_00487825]	5	[]	[]	[]	[Zebrafish]	[EnsASCoding|3P|MSTRG.2873|MSTRG.2873.1:1.72|113AA|96AA|, EnsASCoding|3P|MSTRG.2873|MSTRG.2873.2:12.58|59AA|44AA|, EnsASCoding|3P|MSTRG.2875|MSTRG.2875.1:2.03|96AA|56AA|, EnsASCoding|3P|MSTRG.2879|MSTRG.2879.1:2.58|55AA|53AA|, linc|3P|MSTRG.52691|ENSDART00000154082:3.5|89AA|43AA|, linc|3P|MSTRG.52691|ENSDART00000154626:0.55|89AA|74AA|, linc|3P|MSTRG.52691|ENSDART00000155778:0.43|99AA|74AA|]
NONCO8139	chr19	14416269	14481008	-	[TCONS_00487827, TCONS_00487828]	[]	[TCONS_00487827, TCONS_00487828]	7	[]	[]	[]	[Zebrafish]	[EnsASCoding|3P|MSTRG.2873|MSTRG.2873.1:1.72|113AA|96AA|, EnsASCoding|3P|MSTRG.2873|MSTRG.2873.2:12.58|59AA|44AA|, EnsASCoding|3P|MSTRG.2875|MSTRG.2875.1:2.03|96AA|56AA|, EnsASCoding|3P|MSTRG.2879|MSTRG.2879.1:2.58|55AA|53AA|, linc|3P|MSTRG.52691|ENSDART00000154082:3.5|89AA|43AA|, linc|3P|MSTRG.52691|ENSDART00000154626:0.55|89AA|74AA|, linc|3P|MSTRG.52691|ENSDART00000155778:0.43|99AA|74AA|]
NONCO8186	chr19	22200760	22219117	-	[TCONS_00488613]	[]	[TCONS_00488613]	9	[]	[]	[]	[Zebrafish]	[EnsASCoding|3P|MSTRG.39972|MSTRG.39972.2:36.19|84AA|37AA|, EnsASCoding|3P|MSTRG.39982|MSTRG.39982.1:37.11|59AA|59AA|, EnsASCoding|3P|MSTRG.39984|MSTRG.39984.1:29.77|49AA|27AA|, EnsASCoding|3P|MSTRG.40012|ENSDART00000170574:22.26|109AA|42AA|, EnsASCoding|3P|MSTRG.40023|MSTRG.40023.1:65.62|43AA|37AA|, EnsASCoding|3P|MSTRG.40026|MSTRG.40026.1:44.5|151AA|82AA|, EnsASCoding|3P|MSTRG.40027|MSTRG.40027…
NONCO8246	chr19	35279485	35323773	-	[TCONS_00488894, TCONS_00488896]	[]	[TCONS_00488894, TCONS_00488896]	8	[]	[]	[]	[Zebrafish]	[EnsASCoding|3P|MSTRG.59478|MSTRG.59478.6:46.23|111AA|5AA|, LongAUGORFEnsASCoding|3P|MSTRG.59478|MSTRG.59478.1:106.87|245AA|231AA|, LongAUGORFEnsASCoding|3P|MSTRG.59478|MSTRG.59478.2:52.76|286AA|272AA|, LongAUGORFEnsASCoding|3P|MSTRG.59478|MSTRG.59478.3:51.93|245AA|231AA|, LongAUGORFEnsASCoding|3P|MSTRG.59478|MSTRG.59478.4:117.85|257AA|243AA|, LongAUGORFEnsASCoding|3P|MSTRG.59478|MSTRG.59478.5:12…
NONCO846	chr1	25370197	25439611	-	[TCONS_00010382, TCONS_00010381]	[]	[TCONS_00010381, TCONS_00010382]	4	[]	[]	[]	[Zebrafish]	[LongAUGORFlinc|3P|MSTRG.12627|ENSDART00000171638:1.41|418AA|398AA|, linc|3P|MSTRG.12627|MSTRG.12627.2:21.29|149AA|80AA|]
NONCO8469	chr2	11534106	11543203	+	[TCONS_00528694, TCONS_00528691, TCONS_00528693, TCONS_00528692]	[]	[TCONS_00528691, TCONS_00528692, TCONS_00528693, TCONS_00528694]	5	[]	[]	[]	[Zebrafish]	[EnsASCoding|3P|MSTRG.35756|ENSDART00000155425:179.06|72AA|21AA|]
NONCO8471	chr2	11988747	12718474	+	[TCONS_00528731, TCONS_00528738]	[]	[TCONS_00528731, TCONS_00528738]	16	[]	[]	[]	[Zebrafish]	[LongAUGORFlinc|3P|MSTRG.36523|MSTRG.36523.1:0.32|156AA|136AA|]
NONCO8492	chr2	20068620	20084808	+	[TCONS_00528817, TCONS_00528816, TCONS_00528815, TCONS_00528814]	[]	[TCONS_00528814, TCONS_00528815, TCONS_00528816, TCONS_00528817]	11	[]	[]	[]	[Zebrafish]	[LongAUGORFlinc|3P|MSTRG.12060|MSTRG.12060.2:0.51|171AA|167AA|, LongAUGORFlinc|3P|MSTRG.12064|ENSDART00000194558:0.27|147AA|140AA|, LongAUGORFlinc|3P|MSTRG.12064|MSTRG.12064.2:2.5|147AA|140AA|, LongAUGORFlinc|3P|MSTRG.12064|MSTRG.12064.3:0.42|147AA|140AA|, linc|3P|MSTRG.12060|MSTRG.12060.1:0.38|107AA|75AA|, linc|3P|MSTRG.12067|ENSDART00000194803:0.44|103AA|37AA|, linc|3P|MSTRG.12070|MSTRG.12070.1…
NONCO8555	chr2	46726869	46728417	+	[TCONS_00529658]	[]	[TCONS_00529658]	2	[]	[]	[]	[Zebrafish]	[EnsASCoding|3P|MSTRG.48208|MSTRG.48208.1:0.3|64AA|36AA|, EnsASCoding|3P|MSTRG.9316|MSTRG.9316.1:150.28|101AA|6AA|, linc|3P|MSTRG.48207|MSTRG.48207.1:1.09|53AA|33AA|]
NONCO8578	chr2	58654933	59290901	+	[TCONS_00529886, TCONS_00529883, TCONS_00529882, TCONS_00529885, TCONS_00529884, TCONS_00529880]	[]	[TCONS_00529880, TCONS_00529882, TCONS_00529883, TCONS_00529884, TCONS_00529885, TCONS_00529886]	19	[]	[]	[]	[Zebrafish]	[linc|3P|MSTRG.11791|ENSDART00000139322:0.23|77AA|41AA|, linc|3P|MSTRG.11791|ENSDART00000141232:3.59|74AA|24AA|, linc|3P|MSTRG.11791|ENSDART00000144134:0.5|85AA|24AA|, linc|3P|MSTRG.11791|ENSDART00000148221:0.98|89AA|33AA|, linc|3P|MSTRG.11791|ENSDART00000194058:0.82|50AA|32AA|, linc|3P|MSTRG.11791|ENSDART00000194752:0.67|51AA|46AA|, linc|3P|MSTRG.11791|MSTRG.11791.2:1.03|76AA|46AA|, linc|3P|MSTR…
NONCO859	chr1	28446959	28447832	-	[TCONS_00010581]	[]	[TCONS_00010581]	2	[]	[]	[]	[Zebrafish]	[LongAUGORFlinc|3P|MSTRG.22964|MSTRG.22964.1:3.14|503AA|462AA|, LongAUGORFlinc|3P|MSTRG.22964|MSTRG.22964.2:9.59|503AA|462AA|]
NONCO8595	chr2	65663844	66311773	+	[TCONS_00530106, TCONS_00530105, TCONS_00530103, TCONS_00530102, TCONS_00530108, TCONS_00530107]	[]	[TCONS_00530102, TCONS_00530103, TCONS_00530105, TCONS_00530106, TCONS_00530107, TCONS_00530108]	21	[]	[]	[]	[Zebrafish]	[LongAUGORFlinc|3P|MSTRG.11008|MSTRG.11008.1:4.41|741AA|728AA|, LongAUGORFlinc|3P|MSTRG.11008|MSTRG.11008.2:11.18|741AA|728AA|]
NONCO8606	chr2	69059175	69064856	+	[TCONS_00530191, TCONS_00530190]	[]	[TCONS_00530190, TCONS_00530191]	3	[]	[]	[]	[Zebrafish]	[EnsASCoding|3P|MSTRG.60195|MSTRG.60195.1:3.63|85AA|80AA|]
NONCO862	chr1	29196273	29203848	-	[TCONS_00010615]	[]	[TCONS_00010615]	3	[]	[]	[]	[Zebrafish]	[EnsASCoding|3P|MSTRG.28270|ENSDART00000164756:9.05|131AA|82AA|]
NONCO8630	chr2	75145274	75165545	+	[TCONS_00530593, TCONS_00530592, TCONS_00530591]	[]	[TCONS_00530591, TCONS_00530592, TCONS_00530593]	5	[]	[]	[]	[Zebrafish]	[LongAUGORFEnsASCoding|3P|MSTRG.59897|MSTRG.59897.1:1.79|495AA|490AA|]
NONCO8634	chr2	75701578	75709705	+	[TCONS_00530603]	[]	[TCONS_00530603]	2	[]	[]	[]	[Zebrafish]	[EnsASCoding|3P|MSTRG.5088|ENSDART00000160595:2.82|90AA|63AA|]
NONCO864	chr1	29656131	29676626	-	[TCONS_00010648]	[]	[TCONS_00010648]	3	[]	[]	[]	[Zebrafish]	[LongAUGORFlinc|3P|MSTRG.20445|MSTRG.20445.1:353.94|2003AA|1825AA|, linc|3P|MSTRG.28404|ENSDART00000150941:0.13|32AA|31AA|, linc|3P|MSTRG.28404|ENSDART00000151100:0.21|74AA|37AA|, linc|3P|MSTRG.28404|ENSDART00000151263:0.29|74AA|38AA|, linc|3P|MSTRG.28404|ENSDART00000151523:1.49|104AA|76AA|, linc|3P|MSTRG.28404|ENSDART00000151631:0.18|57AA|33AA|, linc|3P|MSTRG.28404|ENSDART00000151762:0.23|136AA|…
NONCO865	chr1	29814704	29823405	-	[TCONS_00010649]	[]	[TCONS_00010649]	2	[]	[]	[]	[Zebrafish]	[LongAUGORFlinc|3P|MSTRG.20445|MSTRG.20445.1:353.94|2003AA|1825AA|, linc|3P|MSTRG.28404|ENSDART00000150941:0.13|32AA|31AA|, linc|3P|MSTRG.28404|ENSDART00000151100:0.21|74AA|37AA|, linc|3P|MSTRG.28404|ENSDART00000151263:0.29|74AA|38AA|, linc|3P|MSTRG.28404|ENSDART00000151523:1.49|104AA|76AA|, linc|3P|MSTRG.28404|ENSDART00000151631:0.18|57AA|33AA|, linc|3P|MSTRG.28404|ENSDART00000151762:0.23|136AA|…
NONCO8696	chr2	100824715	100867946	+	[TCONS_00531258, TCONS_00531259]	[]	[TCONS_00531258, TCONS_00531259]	4	[]	[]	[]	[Zebrafish]	[EnsASCoding|3P|MSTRG.75525|ENSDART00000154531:4.46|96AA|52AA|, LongAUGORFlinc|3P|MSTRG.1224|MSTRG.1224.1:1.64|382AA|368AA|, LongORFlinc|3P|MSTRG.75528|MSTRG.75528.1:1.03|312AA|74AA|, linc|3P|MSTRG.75528|ENSDART00000140962:2.1|106AA|74AA|]
NONCO8726	chr2	107978737	108023785	+	[TCONS_00531462, TCONS_00531464]	[]	[TCONS_00531462, TCONS_00531464]	5	[]	[]	[]	[Zebrafish]	[LongAUGORFlinc|3P|MSTRG.74792|MSTRG.74792.1:7.71|728AA|707AA|]
NONCO873	chr1	32037185	32041174	-	[TCONS_00010720]	[]	[TCONS_00010720]	3	[]	[]	[]	[Zebrafish]	[EnsASCoding|3P|MSTRG.10834|ENSDART00000169762:0.76|70AA|25AA|, linc|3P|MSTRG.20429|MSTRG.20429.1:0.11|90AA|80AA|]
NONCO8732	chr2	110424704	110425579	+	[TCONS_00531545]	[]	[TCONS_00531545]	2	[]	[]	[]	[Zebrafish]	[EnsASCoding|3P|MSTRG.7120|MSTRG.7120.1:4.09|152AA|84AA|]
NONCO88	chr1	18044181	18076473	+	[TCONS_00001069]	[]	[TCONS_00001069]	4	[]	[]	[]	[Zebrafish]	[LongAUGORFlinc|3P|MSTRG.6926|ENSDART00000167559:0.19|109AA|108AA|, LongAUGORFlinc|3P|MSTRG.6926|ENSDART00000173049:0.72|195AA|146AA|, LongAUGORFlinc|3P|MSTRG.6926|MSTRG.6926.1:0.24|175AA|146AA|, linc|3P|MSTRG.6926|ENSDART00000172449:0.26|62AA|55AA|, linc|3P|MSTRG.6926|MSTRG.6926.5:0.23|62AA|56AA|]
NONCO8808	chr2	137302281	137303112	+	[TCONS_00532338]	[]	[TCONS_00532338]	2	[]	[]	[]	[Zebrafish]	[EnsASCoding|3P|MSTRG.75087|MSTRG.75087.1:0.43|39AA|34AA|, EnsASCoding|3P|MSTRG.75087|MSTRG.75087.2:351.97|106AA|92AA|]
NONCO8821	chr2	145425533	145940216	+	[TCONS_00532417, TCONS_00532418, TCONS_00532419, TCONS_00532420, TCONS_00532421, TCONS_00532422, TCONS_00532423, TCONS_00532445, TCONS_00532424, TCONS_00532425, TCONS_00532426, TCONS_00532427, TCONS_00532428, TCONS_00532429, TCONS_00532430, TCONS_00532431, TCONS_00532432, TCONS_00532433, TCONS_00532434, TCONS_00532456, TCONS_00532435, TCONS_00532436, TCONS_00532437, TCONS_00532416, TCONS_00532438]	[]	[TCONS_00532416, TCONS_00532417, TCONS_00532418, TCONS_00532419, TCONS_00532420, TCONS_00532421, TCONS_00532422, TCONS_00532423, TCONS_00532424, TCONS_00532425, TCONS_00532426, TCONS_00532427, TCONS_00532428, TCONS_00532429, TCONS_00532430, TCONS_00532431, TCONS_00532432, TCONS_00532433, TCONS_00532434, TCONS_00532435, TCONS_00532436, TCONS_00532437, TCONS_00532438, TCONS_00532445, TCONS_00532456]	32	[]	[]	[]	[Zebrafish]	[LongAUGORFlinc|3P|MSTRG.63686|MSTRG.63686.1:1.17|120AA|107AA|, linc|3P|MSTRG.63674|MSTRG.63674.1:1.19|86AA|86AA|]
NONCO884	chr1	32814794	32816264	-	[TCONS_00010826]	[]	[TCONS_00010826]	2	[]	[]	[]	[Zebrafish]	[EnsASCoding|3P|MSTRG.12689|MSTRG.12689.1:1.74|105AA|94AA|, LongAUGORFlinc|3P|MSTRG.12662|MSTRG.12662.1:2.4|199AA|176AA|, LongAUGORFlinc|3P|MSTRG.12677|MSTRG.12677.3:0.81|236AA|145AA|, LongORFlinc|3P|MSTRG.12664|MSTRG.12664.1:0.63|266AA|82AA|, linc|3P|MSTRG.12662|MSTRG.12662.2:2.23|105AA|51AA|, linc|3P|MSTRG.12662|MSTRG.12662.3:0.32|69AA|48AA|, linc|3P|MSTRG.12677|MSTRG.12677.1:0.68|78AA|70AA|, l…
NONCO8866	chr2	172967733	172974710	+	[TCONS_00532987]	[]	[TCONS_00532987]	5	[]	[]	[]	[Zebrafish]	[linc|3P|MSTRG.15131|ENSDART00000173175:0.39|108AA|72AA|]
NONCO8942	chr2	208125168	208135414	+	[TCONS_00534028]	[]	[TCONS_00534028]	3	[]	[]	[]	[Zebrafish]	[linc|3P|MSTRG.33636|ENSDART00000146201:5.68|50AA|41AA|, linc|3P|MSTRG.33636|ENSDART00000147455:37.83|118AA|74AA|, linc|3P|MSTRG.33636|MSTRG.33636.3:70.74|118AA|74AA|, linc|3P|MSTRG.75820|ENSDART00000155834:0.45|117AA|78AA|, linc|3P|MSTRG.75831|MSTRG.75831.1:1.92|85AA|40AA|]
NONCO8950	chr2	210043527	210046742	+	[TCONS_00534081]	[]	[TCONS_00534081]	2	[]	[]	[]	[Zebrafish]	[LongAUGORFlinc|3P|MSTRG.40651|MSTRG.40651.1:1.32|265AA|239AA|, linc|3P|MSTRG.40651|MSTRG.40651.2:6.21|72AA|71AA|, linc|3P|MSTRG.75856|ENSDART00000149921:0.2|59AA|52AA|]
NONCO8963	chr2	216397855	216578618	+	[TCONS_00534197, TCONS_00534199, TCONS_00534198]	[]	[TCONS_00534197, TCONS_00534198, TCONS_00534199]	12	[]	[]	[]	[Zebrafish]	[linc|3P|MSTRG.75264|ENSDART00000137732:0.7|118AA|56AA|]
NONCO898	chr1	38674705	38680439	-	[TCONS_00011171]	[]	[TCONS_00011171]	4	[]	[]	[]	[Zebrafish]	[linc|3P|MSTRG.20371|ENSDART00000194098:2.58|71AA|55AA|, linc|3P|MSTRG.20371|MSTRG.20371.2:0.18|89AA|68AA|, linc|3P|MSTRG.20371|MSTRG.20371.6:0.18|71AA|55AA|]
NONCO8993	chr2	223182995	223217708	+	[TCONS_00534661, TCONS_00534660, TCONS_00534656, TCONS_00534655, TCONS_00534658, TCONS_00534657, TCONS_00534659]	[]	[TCONS_00534655, TCONS_00534656, TCONS_00534657, TCONS_00534658, TCONS_00534659, TCONS_00534660, TCONS_00534661]	5	[]	[]	[]	[Zebrafish]	[LongAUGORFlinc|3P|MSTRG.18081|MSTRG.18081.1:0.73|319AA|286AA|, LongAUGORFlinc|3P|MSTRG.18081|MSTRG.18081.2:0.35|151AA|129AA|, LongAUGORFlinc|3P|MSTRG.18088|MSTRG.18088.2:0.84|400AA|136AA|, LongAUGORFlinc|3P|MSTRG.18088|MSTRG.18088.3:3.07|400AA|103AA|, LongAUGORFlinc|3P|MSTRG.33604|MSTRG.33604.1:11.4|116AA|100AA|, LongAUGORFlinc|3P|MSTRG.33605|MSTRG.33605.1:1.55|374AA|265AA|, LongAUGORFlinc|3P|MS…
NONCO8996	chr2	224370193	224375651	+	[TCONS_00534681]	[]	[TCONS_00534681]	2	[]	[]	[]	[Zebrafish]	[LongAUGORFEnsASCoding|3P|MSTRG.18135|MSTRG.18135.1:33.82|242AA|233AA|, LongAUGORFEnsASCoding|3P|MSTRG.18135|MSTRG.18135.2:50.89|242AA|233AA|]
NONCO9078	chr2	8062555	8418214	-	[TCONS_00535933, TCONS_00535934]	[]	[TCONS_00535933, TCONS_00535934]	5	[]	[]	[]	[Zebrafish]	[LongAUGORFlinc|3P|MSTRG.23269|ENSDART00000155680:0.68|168AA|142AA|, LongAUGORFlinc|3P|MSTRG.23269|MSTRG.23269.1:1.55|180AA|148AA|]
NONCO9079	chr2	8147900	8523751	-	[TCONS_00535937, TCONS_00535938, TCONS_00535935, TCONS_00535936]	[]	[TCONS_00535935, TCONS_00535936, TCONS_00535937, TCONS_00535938]	18	[]	[]	[]	[Zebrafish]	[LongAUGORFlinc|3P|MSTRG.23269|ENSDART00000155680:0.68|168AA|142AA|, LongAUGORFlinc|3P|MSTRG.23269|MSTRG.23269.1:1.55|180AA|148AA|]
NONCO9080	chr2	8683721	8715631	-	[TCONS_00535939]	[]	[TCONS_00535939]	3	[]	[]	[]	[Zebrafish]	[LongAUGORFlinc|3P|MSTRG.23269|ENSDART00000155680:0.68|168AA|142AA|, LongAUGORFlinc|3P|MSTRG.23269|MSTRG.23269.1:1.55|180AA|148AA|]
NONCO9081	chr2	8699962	8723922	-	[TCONS_00535940, TCONS_00535941]	[]	[TCONS_00535940, TCONS_00535941]	6	[]	[]	[]	[Zebrafish]	[LongAUGORFlinc|3P|MSTRG.23269|ENSDART00000155680:0.68|168AA|142AA|, LongAUGORFlinc|3P|MSTRG.23269|MSTRG.23269.1:1.55|180AA|148AA|]
NONCO9082	chr2	8741021	8763072	-	[TCONS_00535942]	[]	[TCONS_00535942]	3	[]	[]	[]	[Zebrafish]	[LongAUGORFlinc|3P|MSTRG.23269|ENSDART00000155680:0.68|168AA|142AA|, LongAUGORFlinc|3P|MSTRG.23269|MSTRG.23269.1:1.55|180AA|148AA|]
NONCO9086	chr2	10143285	10146158	-	[TCONS_00536009]	[]	[TCONS_00536009]	2	[]	[]	[]	[Zebrafish]	[linc|3P|MSTRG.23147|MSTRG.23147.6:3.43|100AA|6AA|]
NONCO9100	chr2	15026770	15047788	-	[TCONS_00536081]	[]	[TCONS_00536081]	3	[]	[]	[]	[Zebrafish]	[LongORFlinc|3P|MSTRG.35876|MSTRG.35876.1:0.27|2295AA|0AA|]
NONCO9120	chr2	22156207	22753977	-	[TCONS_00536213]	[]	[TCONS_00536213]	5	[]	[]	[]	[Zebrafish]	[linc|3P|MSTRG.22020|MSTRG.22020.1:7.14|119AA|53AA|]
NONCO9122	chr2	23240996	23421927	-	[TCONS_00536217, TCONS_00536215, TCONS_00536216]	[]	[TCONS_00536215, TCONS_00536216, TCONS_00536217]	11	[]	[]	[]	[Zebrafish]	[linc|3P|MSTRG.22020|MSTRG.22020.1:7.14|119AA|53AA|]
NONCO9124	chr2	23580386	23583247	-	[TCONS_00536219]	[]	[TCONS_00536219]	2	[]	[]	[]	[Zebrafish]	[linc|3P|MSTRG.22020|MSTRG.22020.1:7.14|119AA|53AA|]
NONCO9188	chr2	45392008	45550434	-	[TCONS_00536987, TCONS_00536988, TCONS_00536986, TCONS_00536989]	[]	[TCONS_00536986, TCONS_00536987, TCONS_00536988, TCONS_00536989]	11	[]	[]	[]	[Zebrafish]	[linc|3P|MSTRG.11182|ENSDART00000194315:11.87|150AA|34AA|]
NONCO9219	chr2	59445814	60327335	-	[TCONS_00537268]	[]	[TCONS_00537268]	4	[]	[]	[]	[Zebrafish]	[linc|3P|MSTRG.11789|MSTRG.11789.1:6.75|90AA|54AA|, linc|3P|MSTRG.11790|MSTRG.11790.1:0.38|67AA|65AA|]
NONCO9220	chr2	59465850	59960531	-	[TCONS_00537277, TCONS_00537269, TCONS_00537273, TCONS_00537272, TCONS_00537271, TCONS_00537270]	[]	[TCONS_00537269, TCONS_00537270, TCONS_00537271, TCONS_00537272, TCONS_00537273, TCONS_00537277]	12	[]	[]	[]	[Zebrafish]	[linc|3P|MSTRG.11789|MSTRG.11789.1:6.75|90AA|54AA|, linc|3P|MSTRG.11790|MSTRG.11790.1:0.38|67AA|65AA|]
NONCO9221	chr2	60577729	60580151	-	[TCONS_00537278]	[]	[TCONS_00537278]	2	[]	[]	[]	[Zebrafish]	[linc|3P|MSTRG.11789|MSTRG.11789.1:6.75|90AA|54AA|, linc|3P|MSTRG.11790|MSTRG.11790.1:0.38|67AA|65AA|]
NONCO9231	chr2	62817389	62889789	-	[TCONS_00537385, TCONS_00537384]	[]	[TCONS_00537384, TCONS_00537385]	9	[]	[]	[]	[Zebrafish]	[EnsASCoding|3P|MSTRG.22806|ENSDART00000155255:3.34|128AA|92AA|, EnsASCoding|3P|MSTRG.22806|ENSDART00000156293:5.36|73AA|30AA|, EnsASCoding|3P|MSTRG.22806|MSTRG.22806.1:3.85|128AA|92AA|, EnsASCoding|3P|MSTRG.22806|MSTRG.22806.2:1.43|128AA|92AA|]
NONCO9243	chr2	65257860	65264631	-	[TCONS_00537442]	[]	[TCONS_00537442]	3	[]	[]	[]	[Zebrafish]	[EnsASCoding|3P|MSTRG.11692|MSTRG.11692.1:38.4|49AA|34AA|]
NONCO9264	chr2	70321025	70330352	-	[TCONS_00537622, TCONS_00537624, TCONS_00537623]	[]	[TCONS_00537622, TCONS_00537623, TCONS_00537624]	4	[]	[]	[]	[Zebrafish]	[EnsASCoding|3P|MSTRG.59877|MSTRG.59877.1:26.2|97AA|55AA|]
NONCO9282	chr2	79362628	79365553	-	[TCONS_00538001, TCONS_00538000, TCONS_00537996, TCONS_00537999, TCONS_00537998, TCONS_00537997]	[]	[TCONS_00537996, TCONS_00537997, TCONS_00537998, TCONS_00537999, TCONS_00538000, TCONS_00538001]	4	[]	[]	[]	[Zebrafish]	[EnsASCoding|3P|MSTRG.76056|ENSDART00000138331:0.21|105AA|67AA|, EnsASCoding|3P|MSTRG.76056|MSTRG.76056.7:0.66|52AA|51AA|, LongAUGORFEnsASCoding|3P|MSTRG.76056|MSTRG.76056.8:3.03|114AA|113AA|, linc|3P|MSTRG.76075|ENSDART00000132719:2.86|180AA|8AA|]
NONCO9287	chr2	80926512	81097315	-	[TCONS_00538025]	[]	[TCONS_00538025]	5	[]	[]	[]	[Zebrafish]	[linc|3P|MSTRG.1871|MSTRG.1871.1:0.23|81AA|38AA|, linc|3P|MSTRG.1871|MSTRG.1871.2:1.03|64AA|36AA|, linc|3P|MSTRG.1871|MSTRG.1871.3:0.41|61AA|33AA|]
NONCO9288	chr2	81689818	81694070	-	[TCONS_00538028]	[]	[TCONS_00538028]	2	[]	[]	[]	[Zebrafish]	[linc|3P|MSTRG.1871|MSTRG.1871.1:0.23|81AA|38AA|, linc|3P|MSTRG.1871|MSTRG.1871.2:1.03|64AA|36AA|, linc|3P|MSTRG.1871|MSTRG.1871.3:0.41|61AA|33AA|]
NONCO9354	chr2	104741725	104763687	-	[TCONS_00538718]	[]	[TCONS_00538718]	5	[]	[]	[]	[Zebrafish]	[LongAUGORFlinc|3P|MSTRG.38049|MSTRG.38049.1:0.61|147AA|133AA|]
NONCO9371	chr2	107871146	107982329	-	[TCONS_00538799, TCONS_00538798]	[]	[TCONS_00538798, TCONS_00538799]	8	[]	[]	[]	[Zebrafish]	[linc|3P|MSTRG.74795|ENSDART00000149065:1.42|104AA|60AA|]
NONCO9377	chr2	108784203	108834297	-	[TCONS_00538811]	[]	[TCONS_00538811]	5	[]	[]	[]	[Zebrafish]	[EnsASCoding|3P|MSTRG.74470|MSTRG.74470.1:39.55|84AA|5AA|]
NONCO938	chr1	48544458	48547868	-	[TCONS_00011736]	[]	[TCONS_00011736]	2	[]	[]	[]	[Zebrafish]	[EnsASCoding|3P|MSTRG.72104|MSTRG.72104.1:1.3|70AA|60AA|]
NONCO9384	chr2	111467151	111474172	-	[TCONS_00538899]	[]	[TCONS_00538899]	2	[]	[]	[]	[Zebrafish]	[LongAUGORFEnsASCoding|3P|MSTRG.12748|MSTRG.12748.2:5.26|695AA|662AA|]
NONCO9408	chr2	118889703	118943962	-	[TCONS_00539057, TCONS_00539056, TCONS_00539055]	[]	[TCONS_00539055, TCONS_00539056, TCONS_00539057]	5	[]	[]	[]	[Zebrafish]	[LongORFlinc|3P|MSTRG.341|MSTRG.341.1:3.89|251AA|46AA||NearGap]
NONCO9496	chr2	164606082	165208733	-	[TCONS_00539841]	[]	[TCONS_00539841]	5	[]	[]	[]	[Zebrafish]	[LongAUGORFlinc|3P|MSTRG.76750|MSTRG.76750.5:6.23|291AA|288AA|, LongAUGORFlinc|3P|MSTRG.76777|MSTRG.76777.1:6.02|247AA|162AA|]
NONCO9565	chr2	199747296	199936514	-	[TCONS_00540686]	[]	[TCONS_00540686]	3	[]	[]	[]	[Zebrafish]	[EnsASCoding|3P|MSTRG.76013|ENSDART00000138597:3.83|193AA|27AA|]
NONCO9578	chr2	205092859	205099708	-	[TCONS_00540944]	[]	[TCONS_00540944]	2	[]	[]	[]	[Zebrafish]	[EnsASCoding|3P|MSTRG.75227|MSTRG.75227.1:144.7|85AA|77AA|, LongORFlinc|3P|MSTRG.295|MSTRG.295.1:269.44|272AA|68AA|, linc|3P|MSTRG.296|MSTRG.296.1:0.61|80AA|64AA|, linc|3P|MSTRG.296|MSTRG.296.2:0.33|62AA|30AA|]
NONCO9604	chr2	216476285	216708445	-	[TCONS_00541187, TCONS_00541185, TCONS_00541183, TCONS_00541184, TCONS_00541181, TCONS_00541180]	[]	[TCONS_00541180, TCONS_00541181, TCONS_00541183, TCONS_00541184, TCONS_00541185, TCONS_00541187]	16	[]	[]	[]	[Zebrafish]	[LongAUGORFlinc|3P|MSTRG.75261|MSTRG.75261.1:71.78|3911AA|3305AA|, LongAUGORFlinc|3P|MSTRG.75265|ENSDART00000145786:1.43|135AA|134AA|]
NONCO962	chr1	56713965	56724243	-	[TCONS_00012056]	[]	[TCONS_00012056]	3	[]	[]	[]	[Zebrafish]	[LongAUGORFlinc|3P|MSTRG.34721|ENSDART00000146297:2.46|115AA|102AA|, LongAUGORFlinc|3P|MSTRG.34731|MSTRG.34731.2:10.05|713AA|708AA|, LongAUGORFlinc|3P|MSTRG.34731|MSTRG.34731.3:2.86|713AA|708AA|, LongAUGORFlinc|3P|MSTRG.34731|MSTRG.34731.4:2.44|713AA|708AA|, LongAUGORFlinc|3P|MSTRG.34731|MSTRG.34731.5:2.18|474AA|185AA|, linc|3P|MSTRG.34731|MSTRG.34731.1:6.47|190AA|69AA|]
NONCO9629	chr2	227044759	227050087	-	[TCONS_00541615]	[]	[TCONS_00541615]	2	[]	[]	[]	[Zebrafish]	[EnsASCoding|3P|MSTRG.17806|MSTRG.17806.1:0.83|61AA|30AA|, EnsASCoding|3P|MSTRG.17807|ENSDART00000154199:1.32|99AA|98AA|, linc|3P|MSTRG.17816|MSTRG.17816.1:0.37|76AA|72AA|, linc|3P|MSTRG.17816|MSTRG.17816.2:0.15|64AA|60AA|]
NONCO9655	chr2	235742958	235822028	-	[TCONS_00541832, TCONS_00541835, TCONS_00541834]	[]	[TCONS_00541832, TCONS_00541834, TCONS_00541835]	8	[]	[]	[]	[Zebrafish]	[linc|3P|MSTRG.64328|ENSDART00000170248:0.4|56AA|49AA|]
NONCO9680	chr2	242672326	242673893	-	[TCONS_00542179]	[]	[TCONS_00542179]	2	[]	[]	[]	[Zebrafish]	[LongAUGORFEnsASCoding|3P|MSTRG.40058|MSTRG.40058.1:8.57|505AA|486AA|, linc|3P|MSTRG.33325|MSTRG.33325.1:5.57|45AA|30AA|]
NONCO9710	chr20	7050260	7127303	+	[TCONS_00614544]	[]	[TCONS_00614544]	2	[]	[]	[]	[Zebrafish]	[linc|3P|MSTRG.36543|MSTRG.36543.1:0.2|90AA|57AA|, linc|3P|MSTRG.36543|MSTRG.36543.2:2.88|90AA|16AA|]
NONCO9736	chr20	20701829	20702522	+	[TCONS_00614805]	[]	[TCONS_00614805]	2	[]	[]	[]	[Zebrafish]	[LongORFlinc|3P|MSTRG.23515|MSTRG.23515.2:1.35|307AA|49AA|, linc|3P|MSTRG.23515|ENSDART00000157270:8.22|81AA|36AA|]
NONCO975	chr1	61125302	61291256	-	[TCONS_00012149]	[]	[TCONS_00012149]	6	[]	[]	[]	[Zebrafish]	[LongAUGORFlinc|3P|MSTRG.40878|MSTRG.40878.1:0.61|196AA|101AA|]
NONCO9773	chr20	32262322	32263186	+	[TCONS_00615087]	[]	[TCONS_00615087]	2	[]	[]	[]	[Zebrafish]	[EnsASCoding|3P|MSTRG.44345|MSTRG.44345.1:24.03|96AA|92AA|, EnsASCoding|3P|MSTRG.44345|MSTRG.44345.2:23.14|96AA|92AA|, EnsASCoding|3P|MSTRG.44345|MSTRG.44345.3:1.79|96AA|92AA|]
NONCO9793	chr20	40272367	40286127	+	[TCONS_00615465]	[]	[TCONS_00615465]	2	[]	[]	[]	[Zebrafish]	[LongAUGORFlinc|3P|MSTRG.65826|MSTRG.65826.1:0.96|276AA|105AA|, LongORFlinc|3P|MSTRG.65833|MSTRG.65833.2:0.13|458AA|30AA|, LongORFlinc|3P|MSTRG.65833|MSTRG.65833.8:0.15|2313AA|0AA|]
NONCO9794	chr20	40619779	40692609	+	[TCONS_00615476]	[]	[TCONS_00615476]	2	[]	[]	[]	[Zebrafish]	[LongAUGORFlinc|3P|MSTRG.65826|MSTRG.65826.1:0.96|276AA|105AA|, LongORFlinc|3P|MSTRG.65833|MSTRG.65833.2:0.13|458AA|30AA|, LongORFlinc|3P|MSTRG.65833|MSTRG.65833.8:0.15|2313AA|0AA|]
NONCO9801	chr20	42839599	42854667	+	[TCONS_00615539, TCONS_00615541, TCONS_00615542, TCONS_00615543]	[]	[TCONS_00615539, TCONS_00615541, TCONS_00615542, TCONS_00615543]	6	[]	[]	[]	[Zebrafish]	[EnsASCoding|3P|MSTRG.43946|MSTRG.43946.1:0.37|72AA|36AA|]
NONCO9806	chr20	44116252	44118888	+	[TCONS_00615670]	[]	[TCONS_00615670]	2	[]	[]	[]	[Zebrafish]	[EnsASCoding|3P|MSTRG.3138|MSTRG.3138.1:0.76|122AA|99AA|, LongAUGORFlinc|3P|MSTRG.21908|MSTRG.21908.1:15.19|150AA|139AA|]
NONCO982	chr1	63655659	63782902	-	[TCONS_00012198, TCONS_00012195, TCONS_00012196]	[]	[TCONS_00012195, TCONS_00012196, TCONS_00012198]	10	[]	[]	[]	[Zebrafish]	[LongAUGORFEnsASCoding|3P|MSTRG.65031|MSTRG.65031.1:61.42|420AA|416AA|, LongAUGORFlinc|3P|MSTRG.65031|MSTRG.65031.3:0.53|420AA|416AA|, LongAUGORFlinc|3P|MSTRG.65031|MSTRG.65031.4:4.85|420AA|416AA|, linc|3P|MSTRG.65035|MSTRG.65035.1:1.12|45AA|44AA|]
NONCO9824	chr20	48782898	48793096	+	[TCONS_00615836, TCONS_00615839, TCONS_00615837, TCONS_00615838]	[]	[TCONS_00615836, TCONS_00615837, TCONS_00615838, TCONS_00615839]	7	[]	[]	[]	[Zebrafish]	[EnsASCoding|3P|MSTRG.72743|MSTRG.72743.1:0.92|65AA|46AA||NearGap]
NONCO9833	chr20	50827183	51266970	+	[TCONS_00615882, TCONS_00615880]	[]	[TCONS_00615880, TCONS_00615882]	9	[]	[]	[]	[Zebrafish]	[LongAUGORFlinc|3P|MSTRG.44099|MSTRG.44099.1:5.15|970AA|970AA|, linc|3P|MSTRG.44105|MSTRG.44105.1:0.77|188AA|11AA||NearGap, linc|3P|MSTRG.44105|MSTRG.44105.2:0.48|115AA|0AA||NearGap]
NONCO9842	chr20	54039548	54084752	+	[TCONS_00615915]	[]	[TCONS_00615915]	8	[]	[]	[]	[Zebrafish]	[linc|3P|MSTRG.44085|ENSDART00000140013:0.57|68AA|36AA|]
NONCO9849	chr20	55680796	55682184	+	[TCONS_00615958]	[]	[TCONS_00615958]	3	[]	[]	[]	[Zebrafish]	[LongAUGORFlinc|3P|MSTRG.66087|MSTRG.66087.1:0.29|120AA|109AA||NearGap, LongAUGORFlinc|3P|MSTRG.66087|MSTRG.66087.2:0.33|117AA|109AA||NearGap, LongAUGORFlinc|3P|MSTRG.66087|MSTRG.66087.3:1.16|123AA|101AA|]
NONCO9850	chr20	55689970	55697148	+	[TCONS_00615959]	[]	[TCONS_00615959]	3	[]	[]	[]	[Zebrafish]	[LongAUGORFlinc|3P|MSTRG.66087|MSTRG.66087.1:0.29|120AA|109AA||NearGap, LongAUGORFlinc|3P|MSTRG.66087|MSTRG.66087.2:0.33|117AA|109AA||NearGap, LongAUGORFlinc|3P|MSTRG.66087|MSTRG.66087.3:1.16|123AA|101AA|]
NONCO9852	chr20	55841852	55858054	+	[TCONS_00615961, TCONS_00615962]	[]	[TCONS_00615961, TCONS_00615962]	4	[]	[]	[]	[Zebrafish]	[linc|3P|MSTRG.6071|ENSDART00000154241:2.44|62AA|49AA|, linc|3P|MSTRG.6071|ENSDART00000155864:124.62|68AA|51AA|, linc|3P|MSTRG.6071|MSTRG.6071.1:5.33|66AA|51AA|, linc|3P|MSTRG.6071|MSTRG.6071.2:2.29|63AA|45AA|, linc|3P|MSTRG.6071|MSTRG.6071.3:2.78|62AA|49AA|, linc|3P|MSTRG.6071|MSTRG.6071.4:1.27|62AA|49AA|, linc|3P|MSTRG.6071|MSTRG.6071.5:3.84|62AA|49AA|, linc|3P|MSTRG.6071|MSTRG.6071.6:2.42|63AA…
NONCO9856	chr20	57090434	57194944	+	[TCONS_00616009, TCONS_00616011, TCONS_00616010, TCONS_00616015, TCONS_00616014, TCONS_00616013, TCONS_00616012, TCONS_00616008]	[]	[TCONS_00616008, TCONS_00616009, TCONS_00616010, TCONS_00616011, TCONS_00616012, TCONS_00616013, TCONS_00616014, TCONS_00616015]	9	[]	[]	[]	[Zebrafish]	[linc|3P|MSTRG.65764|MSTRG.65764.1:0.31|165AA|40AA|]
NONCO9863	chr20	58090245	58091094	+	[TCONS_00616129]	[]	[TCONS_00616129]	2	[]	[]	[]	[Zebrafish]	[linc|3P|MSTRG.5764|MSTRG.5764.1:75.95|16AA|0AA|]
NONCO9911	chr20	6711904	6716783	-	[TCONS_00616727]	[]	[TCONS_00616727]	3	[]	[]	[]	[Zebrafish]	[LongAUGORFlinc|3P|MSTRG.22005|MSTRG.22005.1:89.2|296AA|295AA|]
NONCO9912	chr20	7127113	7234849	-	[TCONS_00616728]	[]	[TCONS_00616728]	8	[]	[]	[]	[Zebrafish]	[linc|3P|MSTRG.36542|ENSDART00000153228:0.2|54AA|33AA|, linc|3P|MSTRG.36542|ENSDART00000153982:0.14|89AA|41AA|, linc|3P|MSTRG.36542|MSTRG.36542.2:0.3|89AA|43AA|, linc|3P|MSTRG.36542|MSTRG.36542.3:0.11|89AA|41AA|]
NONCO9925	chr20	12845849	12933167	-	[TCONS_00616780]	[]	[TCONS_00616780]	12	[]	[]	[]	[Zebrafish]	[linc|3P|MSTRG.12198|MSTRG.12198.1:0.36|124AA|30AA||NearGap]
NONCO9931	chr20	16204394	16205180	-	[TCONS_00616824]	[]	[TCONS_00616824]	2	[]	[]	[]	[Zebrafish]	[LongAUGORFEnsASCoding|3P|MSTRG.2324|MSTRG.2324.1:37.05|190AA|182AA|]
NONCO9933	chr20	16838606	16844793	-	[TCONS_00616836]	[]	[TCONS_00616836]	3	[]	[]	[]	[Zebrafish]	[LongAUGORFEnsASCoding|3P|MSTRG.2324|MSTRG.2324.1:37.05|190AA|182AA|]
NONCO9939	chr20	18768294	18774979	-	[TCONS_00616907, TCONS_00616906, TCONS_00616908]	[]	[TCONS_00616906, TCONS_00616907, TCONS_00616908]	5	[]	[]	[]	[Zebrafish]	[LongORFlinc|3P|MSTRG.11826|MSTRG.11826.1:1.92|344AA|59AA|]
NONCO9949	chr20	22260865	22263310	-	[TCONS_00616962]	[]	[TCONS_00616962]	3	[]	[]	[]	[Zebrafish]	[linc|3P|MSTRG.23550|ENSDART00000154423:12.08|82AA|30AA|, linc|3P|MSTRG.23550|MSTRG.23550.1:21.9|62AA|23AA|]
NONCO9960	chr20	23337230	23338753	-	[TCONS_00616986, TCONS_00616985, TCONS_00616984]	[]	[TCONS_00616984, TCONS_00616985, TCONS_00616986]	3	[]	[]	[]	[Zebrafish]	[LongAUGORFlinc|3P|MSTRG.36523|MSTRG.36523.1:0.32|156AA|136AA|]
NONCO9963	chr20	24123225	24125022	-	[TCONS_00617016]	[]	[TCONS_00617016]	2	[]	[]	[]	[Zebrafish]	[LongAUGORFlinc|3P|MSTRG.4908|MSTRG.4908.1:5.52|239AA|228AA|, LongORFlinc|3P|MSTRG.73317|ENSDART00000132013:10.75|213AA|0AA|, LongORFlinc|3P|MSTRG.73317|ENSDART00000144064:1.4|411AA|0AA|, linc|3P|MSTRG.2837|MSTRG.2837.1:440.21|43AA|0AA|, linc|3P|MSTRG.73317|ENSDART00000145462:0.82|169AA|0AA|]
NONCO9974	chr20	26167555	26232162	-	[TCONS_00617109, TCONS_00617104, TCONS_00617103, TCONS_00617102, TCONS_00617101, TCONS_00617108, TCONS_00617107, TCONS_00617106, TCONS_00617105, TCONS_00617085, TCONS_00617084, TCONS_00617083, TCONS_00617089, TCONS_00617100, TCONS_00617088, TCONS_00617087, TCONS_00617086, TCONS_00617115, TCONS_00617114, TCONS_00617113, TCONS_00617112, TCONS_00617117, TCONS_00617116, TCONS_00617096, TCONS_00617095…	[]	[TCONS_00617083, TCONS_00617084, TCONS_00617085, TCONS_00617086, TCONS_00617087, TCONS_00617088, TCONS_00617089, TCONS_00617090, TCONS_00617091, TCONS_00617092, TCONS_00617093, TCONS_00617094, TCONS_00617095, TCONS_00617096, TCONS_00617097, TCONS_00617098, TCONS_00617099, TCONS_00617100, TCONS_00617101, TCONS_00617102, TCONS_00617103, TCONS_00617104, TCONS_00617105, TCONS_00617106, TCONS_00617107…	18	[]	[]	[]	[Zebrafish]	[LongAUGORFEnsASCoding|3P|MSTRG.42446|MSTRG.42446.1:12.13|186AA|128AA|, LongORFEnsASCoding|3P|MSTRG.42446|MSTRG.42446.2:99.23|285AA|58AA|]
