# Supplementary material for: The syntenic long non-coding RNA DANCR is an essential regulator of zebrafish development and a human melanoma oncogene
Source: PLoS Genet. 2025 Dec 3;21(12):e1011970. doi: 10.1371/journal.pgen.1011970 (PMC12694859; doi:10.1371/journal.pgen.1011970)
Supplement: S3 Table — (XLSX) [file pgen.1011970.s006.xlsx]

## Sheet: S3 Table
S3 Table: DANCR regulated genes in SK-MEL-28 cells
gene_name	gene_id	baseMean	log2FoldChange	lfcSE	stat	pvalue	padj
DANCR	ENSG00000226950.2	425.899	-2.27271	0.232932	-9.75695	1.72251e-22	2.31661e-18
RP11-152P17.2	ENSG00000251003.3	29.1859	-1.99531	0.472022	-4.22716	2.36657e-05	0.00636944
MRPL23-AS1	ENSG00000226416.1	26.7462	-1.91915	0.441956	-4.34241	1.40929e-05	0.00451275
AC006262.5	ENSG00000268621.1	32.9569	-1.48768	0.398295	-3.73514	0.000187614	0.0298189
VGF	ENSG00000128564.5	68743.9	-1.41745	0.172066	-8.23782	1.75382e-16	7.86236e-13
UBAP1L	ENSG00000246922.4	531.639	-1.40114	0.196238	-7.14	9.3333e-13	2.51047e-09
RP11-108K14.4	ENSG00000214279.8	48.2145	-1.30749	0.340746	-3.83714	0.000124474	0.022027
CHAC1	ENSG00000128965.7	170.578	-1.24632	0.204859	-6.08377	1.17388e-09	1.97344e-06
PTK2	ENSG00000169398.15	540.772	-1.14921	0.147824	-7.77419	7.59297e-15	2.55294e-11
DKK1	ENSG00000107984.5	62.2698	-1.14143	0.288464	-3.95694	7.59162e-05	0.0152388
ATP6V0D2	ENSG00000147614.3	175.406	-1.08559	0.215026	-5.04865	4.4495e-07	0.000352008
SLC17A7	ENSG00000104888.5	63.8132	-1.03635	0.283439	-3.65634	0.000255843	0.0382315
BCAN	ENSG00000132692.14	120.625	-1.03254	0.263578	-3.9174	8.95101e-05	0.0174467
PRSS33	ENSG00000103355.8	111.74	-1.01848	0.261853	-3.8895	0.00010045	0.0190276
ITGA7	ENSG00000135424.11	206.012	-0.86897	0.187494	-4.63464	3.57551e-06	0.00155119
CDKN1A	ENSG00000124762.9	163.397	-0.830502	0.226252	-3.67069	0.000241901	0.0369697
RNASET2	ENSG00000026297.11	178.781	-0.802451	0.186712	-4.2978	1.72499e-05	0.00504335
ASNS	ENSG00000070669.12	291.402	-0.783802	0.164879	-4.7538	1.99629e-06	0.00111867
SLCO4A1	ENSG00000101187.11	366.292	-0.753045	0.147697	-5.09859	3.4219e-07	0.000287632
SLC5A4	ENSG00000100191.4	503.916	-0.737847	0.157908	-4.67263	2.97367e-06	0.00142832
RP11-443P15.2	ENSG00000171658.4	167.719	-0.736743	0.191171	-3.85385	0.000116276	0.0211324
CBS	ENSG00000160200.13	182.906	-0.726623	0.185038	-3.92689	8.60506e-05	0.017019
SH2D5	ENSG00000189410.7	216.604	-0.723478	0.197657	-3.66027	0.000251954	0.0380734
MDGA1	ENSG00000112139.10	329.653	-0.721021	0.20156	-3.57721	0.000347283	0.0481505
TMEM132A	ENSG00000006118.10	257.284	-0.713769	0.180175	-3.96154	7.4469e-05	0.0151748
HOXC13	ENSG00000123364.3	168.155	-0.69931	0.193534	-3.61337	0.000302247	0.0446695
VEGFA	ENSG00000112715.16	459.308	-0.696248	0.145999	-4.76887	1.85264e-06	0.00108331
FAM132B	ENSG00000178752.11	281.244	-0.675966	0.160084	-4.22257	2.41536e-05	0.00636944
PNPO	ENSG00000108439.5	558.19	-0.640144	0.135285	-4.7318	2.22532e-06	0.00119714
SLC48A1	ENSG00000211584.9	545.617	-0.632899	0.153074	-4.1346	3.55579e-05	0.00862178
EMILIN2	ENSG00000132205.6	7449.01	-0.607843	0.129235	-4.70339	2.55879e-06	0.00132358
SFXN3	ENSG00000107819.9	1641.89	-0.593835	0.140211	-4.23528	2.28268e-05	0.00636944
RP11-115J16.1	ENSG00000254235.1	286.804	-0.576843	0.16085	-3.58622	0.0003355	0.0474962
TRAK2	ENSG00000115993.7	2720.12	-0.576485	0.150797	-3.82291	0.000131884	0.0224064
PRDM7	ENSG00000126856.9	1558.94	-0.565148	0.122217	-4.62412	3.76191e-06	0.00158106
SH3TC1	ENSG00000125089.12	915.851	-0.525826	0.146907	-3.57931	0.000344503	0.0481505
DCTN5	ENSG00000166847.5	1407.85	-0.49578	0.123409	-4.01737	5.88525e-05	0.0127662
TRPM1	ENSG00000134160.9	2215.84	-0.484088	0.126709	-3.82046	0.000133201	0.0224064
KCNAB2	ENSG00000069424.10	20595.7	-0.440358	0.113636	-3.87516	0.000106555	0.0197221
INTS3	ENSG00000143624.9	4229.51	-0.43403	0.11298	-3.84165	0.000122208	0.0219143
CIT	ENSG00000122966.9	3238.74	-0.428279	0.109922	-3.89622	9.77052e-05	0.018772
ABR	ENSG00000159842.10	5005.37	-0.419006	0.112907	-3.71106	0.000206394	0.0319057
CCND1	ENSG00000110092.3	23613.9	-0.401806	0.106292	-3.78021	0.000156695	0.0260172
TIMP3	ENSG00000100234.11	41494.2	0.437894	0.105966	4.1324	3.59e-05	0.00862178
MAP4K4	ENSG00000071054.11	1603.2	0.441883	0.115667	3.82031	0.000133282	0.0224064
PRMT6	ENSG00000198890.6	970.539	0.449455	0.120368	3.734	0.00018846	0.0298189
CD44	ENSG00000026508.12	5240.77	0.469944	0.10465	4.49062	7.10162e-06	0.00258134
MMP8	ENSG00000118113.7	2645.09	0.51561	0.119567	4.31231	1.61561e-05	0.00482851
MYEF2	ENSG00000104177.13	1174.73	0.519196	0.118206	4.39229	1.12165e-05	0.00377127
SERPINE2	ENSG00000135919.8	5707.52	0.524197	0.140182	3.73941	0.000184449	0.0298189
G3BP2	ENSG00000138757.10	8639.68	0.527115	0.124713	4.22661	2.37243e-05	0.00636944
CTGF	ENSG00000118523.5	1498.02	0.528578	0.122075	4.32994	1.49152e-05	0.00466497
IGFBP3	ENSG00000146674.10	572.373	0.531018	0.13265	4.00315	6.25034e-05	0.013343
ALDH1A3	ENSG00000184254.12	2067.29	0.537039	0.133373	4.02661	5.65878e-05	0.0124762
CADPS	ENSG00000163618.13	561.991	0.548244	0.14715	3.72574	0.000194744	0.0304548
C5orf15	ENSG00000113583.6	2343.95	0.548906	0.114806	4.78116	1.74288e-06	0.00107634
DUSP10	ENSG00000143507.13	970.548	0.550738	0.12347	4.46051	8.17655e-06	0.00289385
EPAS1	ENSG00000116016.9	859.815	0.55539	0.135846	4.08839	4.34383e-05	0.00995523
STX12	ENSG00000117758.9	475.491	0.558148	0.156439	3.56784	0.000359932	0.0493951
ANKRD52	ENSG00000139645.9	4915.83	0.578202	0.139113	4.15635	3.23378e-05	0.0080539
PCDH1	ENSG00000156453.9	338.051	0.579297	0.16146	3.58786	0.000333404	0.0474962
LOXL3	ENSG00000115318.7	3470.31	0.587543	0.108828	5.39883	6.70759e-08	6.93926e-05
TMEM2	ENSG00000135048.9	1193.62	0.596184	0.149434	3.98962	6.61795e-05	0.013907
FAM3C	ENSG00000196937.6	1411.83	0.612435	0.136075	4.5007	6.77286e-06	0.00258134
RIT1	ENSG00000143622.6	325.075	0.617935	0.152533	4.05117	5.09628e-05	0.0114233
MMP15	ENSG00000102996.4	2173.08	0.62096	0.129754	4.78566	1.70429e-06	0.00107634
TFRC	ENSG00000072274.8	3529.51	0.623059	0.14721	4.23246	2.31151e-05	0.00636944
MESDC2	ENSG00000117899.6	1570.28	0.630251	0.135644	4.64637	3.37819e-06	0.00151444
RND3	ENSG00000115963.9	566.074	0.649237	0.139272	4.66164	3.13696e-06	0.00145479
PRSS23	ENSG00000150687.7	3731.09	0.651245	0.125164	5.20312	1.95968e-07	0.000188255
SERPINH1	ENSG00000149257.9	3133.34	0.654041	0.145424	4.49748	6.87621e-06	0.00258134
CHST14	ENSG00000169105.6	786.426	0.69049	0.147402	4.68441	2.80763e-06	0.00139851
ADAMTS17	ENSG00000140470.9	232.168	0.695337	0.1692	4.10957	3.96399e-05	0.00935292
ISM1	ENSG00000101230.5	456.314	0.706457	0.168244	4.199	2.68099e-05	0.00680315
GAS1	ENSG00000180447.5	331.012	0.721028	0.156683	4.60183	4.1879e-06	0.00170676
ITGA9	ENSG00000144668.7	262.942	0.721315	0.181939	3.9646	7.35184e-05	0.0151748
SEMA6D	ENSG00000137872.11	567.382	0.734789	0.204083	3.60044	0.000317677	0.0464395
CHL1	ENSG00000134121.5	656.835	0.750268	0.193666	3.87403	0.00010705	0.0197221
ZNF267	ENSG00000185947.10	282.411	0.781787	0.185471	4.21514	2.49624e-05	0.00645613
TEX41	ENSG00000226674.4	275.246	0.785545	0.182126	4.3132	1.60912e-05	0.00482851
FHDC1	ENSG00000137460.4	303.478	0.794578	0.164059	4.84323	1.27745e-06	0.000904234
OLFML2A	ENSG00000185585.15	1032.08	0.798307	0.180786	4.41576	1.00655e-05	0.00347105
DCLK1	ENSG00000133083.10	334.715	0.799574	0.212825	3.75695	0.000171996	0.0282095
TPM4	ENSG00000167460.10	3326.39	0.80111	0.119585	6.6991	2.0971e-11	4.70065e-08
KIAA1456	ENSG00000250305.4	363.03	0.823861	0.229395	3.59145	0.000328847	0.0474962
CERKL	ENSG00000188452.9	294.333	0.834448	0.161121	5.17903	2.23043e-07	0.000199981
THBS1	ENSG00000137801.9	2890.38	0.838542	0.139387	6.01592	1.78864e-09	2.40554e-06
PDE1C	ENSG00000154678.12	163.269	0.902589	0.23624	3.82064	0.000133106	0.0224064
CASP7	ENSG00000165806.15	218.01	0.944564	0.173523	5.44343	5.22631e-08	5.85739e-05
GS1-44D20.1	ENSG00000254332.1	292.654	1.00056	0.228769	4.37367	1.22177e-05	0.00400771
MGP	ENSG00000111341.5	287.619	1.00126	0.209508	4.77912	1.76068e-06	0.00107634
MPZ	ENSG00000158887.11	4613.82	1.01495	0.161034	6.3027	2.92508e-10	5.61991e-07
F2R	ENSG00000181104.6	257.846	1.07437	0.190842	5.62962	1.80611e-08	2.20822e-05
PI15	ENSG00000137558.3	4264.44	1.0797	0.26417	4.08714	4.3673e-05	0.00995523
TXNIP	ENSG00000117289.7	293.214	1.32975	0.161345	8.24168	1.69804e-16	7.86236e-13
MPZL3	ENSG00000160588.5	66.7193	1.39749	0.28034	4.98497	6.19705e-07	0.000463023
ITIH6	ENSG00000102313.8	82.9276	1.51936	0.338268	4.4916	7.06901e-06	0.00258134
NRP1	ENSG00000099250.13	87.476	1.64087	0.270736	6.06079	1.35454e-09	2.02413e-06
