# Supplementary material for: The syntenic long non-coding RNA DANCR is an essential regulator of zebrafish development and a human melanoma oncogene
Source: PLoS Genet. 2025 Dec 3;21(12):e1011970. doi: 10.1371/journal.pgen.1011970 (PMC12694859; doi:10.1371/journal.pgen.1011970)
Supplement: S4 Table — (XLSX) [file pgen.1011970.s007.xlsx]

## Sheet: S4 Table
S4 Table: Dancr promoter deletion in zebrafish leads to significant changes in 164 genes
gene_name	gene_id	DancrKO	Control	log2FoldChange	pvalue	padj
cbx7a	ENSDARG00000038025	1130.45	82.8947	3.77519	1.39757e-27	3.04264e-23
si:dkey-162h11.3	ENSDARG00000088432	311.902	11.8539	4.68496	2.26338e-17	2.4638e-13
si:ch211-153b23.5	ENSDARG00000058206	5499.24	1075.05	2.35482	3.15006e-16	2.286e-12
il11a	ENSDARG00000037859	154.453	4.60839	5.01362	9.47706e-15	5.15813e-11
cyp24a1	ENSDARG00000103277	1691.18	107.997	3.96579	2.13791e-14	9.30887e-11
mmp9	ENSDARG00000042816	5549.99	533.61	3.37904	4.20983e-14	1.52754e-10
slc16a9a	ENSDARG00000013926	793.783	93.4518	3.08341	6.53484e-13	2.03243e-09
timp2b	ENSDARG00000075261	1094.48	184.22	2.56984	1.23901e-12	3.3718e-09
bbc3	ENSDARG00000069282	881.199	161.279	2.4483	3.85249e-12	9.31917e-09
si:ch211-153b23.3	ENSDARG00000104919	2190.57	181.106	3.59409	8.87706e-12	1.93263e-08
si:ch211-188c16.1	ENSDARG00000077288	172.778	21.1211	3.02716	1.28e-11	2.47557e-08
irg1l	ENSDARG00000062788	2516.86	341.65	2.87968	1.36451e-11	2.47557e-08
bcl3	ENSDARG00000087832	329.583	50.3218	2.70471	1.66664e-11	2.79111e-08
mmp13a	ENSDARG00000012395	1144.69	164.959	2.79367	4.84986e-11	7.54188e-08
si:ch211-199o1.2	ENSDARG00000056210	234.017	52.2405	2.15894	5.9503e-11	8.63626e-08
si:dkey-35h6.1	ENSDARG00000104572	11.7881	415.397	-5.13045	6.45806e-11	8.7874e-08
socs3b	ENSDARG00000026611	1700.45	490.616	1.79279	8.6141e-11	1.10316e-07
si:dkey-217f16.3	ENSDARG00000052873	114.317	15.5449	2.8705	4.14713e-10	5.01595e-07
casp8	ENSDARG00000058325	1044.53	256.973	2.02409	9.5608e-10	1.09552e-06
ms4a17a.1	ENSDARG00000043798	87.0625	2.60192	5.00071	2.91932e-09	3.17783e-06
mdm2	ENSDARG00000033443	8404.02	2764.31	1.60417	4.48994e-09	4.65479e-06
wu:fe11b02	ENSDARG00000087854	127.968	24.8403	2.37113	6.02921e-09	5.56052e-06
otud4	ENSDARG00000103357	73.8404	2.50449	4.89893	6.03485e-09	5.56052e-06
tgm2l	ENSDARG00000093381	614.933	126.717	2.27631	6.12983e-09	5.56052e-06
soat2	ENSDARG00000059824	84.7315	379.216	-2.16202	6.47083e-09	5.63505e-06
c6	ENSDARG00000093052	723.014	121.396	2.57057	4.16342e-08	3.48623e-05
sesn3	ENSDARG00000015822	4916.61	1962.03	1.32526	6.80717e-08	5.48885e-05
si:ch211-198c19.3	ENSDARG00000095533	38.377	0	7.62352	7.45725e-08	5.79828e-05
dre-mir-21-1	ENSDARG00000082187	86.7523	11.9751	2.84408	1.04073e-07	7.813e-05
apobb.2	ENSDARG00000075016	2673.97	10961.6	-2.0354	1.12904e-07	8.19343e-05
si:ch211-153b23.4	ENSDARG00000077169	2492.63	623.217	1.99889	1.56493e-07	0.000107698
slc10a1	ENSDARG00000030588	57.1548	203.926	-1.83579	1.58299e-07	0.000107698
adam8b	ENSDARG00000057644	607.527	195.85	1.63169	1.79988e-07	0.000118743
exo5	ENSDARG00000042727	580.209	228.258	1.34601	2.00597e-07	0.000128447
CU571315.3	ENSDARG00000101990	77.3013	15.1497	2.3536	2.77133e-07	0.000172384
si:dkey-108k21.17	ENSDARG00000092743	71.5346	7.19324	3.29974	3.10866e-07	0.000187996
abcc2	ENSDARG00000014031	6665.89	2288.46	1.54223	4.95851e-07	0.000291761
irf9	ENSDARG00000016457	503.245	165.674	1.60432	5.62153e-07	0.000322069
hsp70l	ENSDARG00000055723	914.69	158.743	2.52652	5.90693e-07	0.000329743
SBNO2 (1 of 2)	ENSDARG00000016188	1518.33	502.72	1.59382	1.1741e-06	0.000639032
fn1b	ENSDARG00000006526	20734.5	4712.12	2.13751	2.12133e-06	0.00112643
bmb	ENSDARG00000096603	1252.16	414.018	1.59727	2.19499e-06	0.00113779
gadd45aa	ENSDARG00000043581	452.866	166.17	1.44663	2.53431e-06	0.00128313
il4r.1	ENSDARG00000102583	391.044	108.638	1.84704	2.6352e-06	0.00130388
foxn4	ENSDARG00000010591	399.22	981.845	-1.2986	2.73644e-06	0.00132389
BCL2L14	ENSDARG00000090401	312.321	102.758	1.60928	3.21112e-06	0.0014984
gpr137	ENSDARG00000037244	2448.06	805.067	1.60451	3.30176e-06	0.0014984
si:ch73-264i18.3	ENSDARG00000100246	11.2514	69.0671	-2.6123	3.30363e-06	0.0014984
CABZ01117575.1	ENSDARG00000089331	845.087	178.816	2.24022	3.41147e-06	0.00151574
ms4a17a.5	ENSDARG00000092204	188.683	26.6035	2.83976	3.77996e-06	0.00164587
adora2ab	ENSDARG00000058488	513.604	127.57	2.00524	3.85738e-06	0.00164665
fam20a	ENSDARG00000079486	75.7393	324.827	-2.09843	4.30184e-06	0.00180106
hkdc1	ENSDARG00000038703	946.328	316.501	1.57823	5.02788e-06	0.00205294
FP102192.2	ENSDARG00000101104	40.4593	2.24917	4.09616	5.09204e-06	0.00205294
sqstm1	ENSDARG00000075014	6176.6	2708.63	1.18944	5.1887e-06	0.00205388
CR933791.1	ENSDARG00000052876	25.3986	0	7.02815	5.73356e-06	0.00222902
si:ch211-113a14.22	ENSDARG00000039547	97.4106	12.7355	2.93861	6.31935e-06	0.00241024
sgk2b	ENSDARG00000006598	651.768	281.166	1.21209	6.42111e-06	0.00241024
lyz	ENSDARG00000057789	144.77	633.647	-2.12937	7.7856e-06	0.00287289
slc13a4	ENSDARG00000059053	10131.3	3708.78	1.44981	7.98875e-06	0.00289872
isg15	ENSDARG00000086374	433.861	50.2732	3.11834	9.17754e-06	0.00323395
apoa4b.3	ENSDARG00000094929	44.9193	217.891	-2.27473	9.29107e-06	0.00323395
eva1bb	ENSDARG00000100698	236.645	83.8558	1.50031	9.35827e-06	0.00323395
adprm	ENSDARG00000026090	382.922	142.397	1.42996	1.09796e-05	0.00373495
si:ch73-223d24.4	ENSDARG00000094666	34.8532	3.75043	3.19325	1.14943e-05	0.00384707
zbtb32	ENSDARG00000073726	23.1172	0	6.88822	1.16626e-05	0.00384707
si:ch211-193l2.7	ENSDARG00000102113	205.251	792.877	-1.9495	1.22018e-05	0.00396485
si:ch211-13o20.3	ENSDARG00000091871	35.3849	145.564	-2.04048	1.28211e-05	0.00410483
s100a11	ENSDARG00000093628	176.568	900.329	-2.34917	1.46541e-05	0.0046237
CU467905.1	ENSDARG00000086266	84.0013	19.1245	2.13193	1.68127e-05	0.00522899
il11b	ENSDARG00000058557	98.1492	16.942	2.51485	1.83017e-05	0.005608
fabp1b.2	ENSDARG00000103398	126.385	27.6211	2.20451	1.85465e-05	0.005608
CABZ01045617.1	ENSDARG00000103216	91.0938	16.6438	2.46251	2.22975e-05	0.00655998
and3	ENSDARG00000056873	63.2447	615.694	-3.28214	2.26759e-05	0.00658236
si:dkey-108k21.10	ENSDARG00000075508	72.306	10.2919	2.78724	2.44722e-05	0.00701031
si:ch211-213a13.11	ENSDARG00000074546	105.876	12.373	3.09163	2.58162e-05	0.00729927
cdkn1a	ENSDARG00000076554	864.979	207.218	2.05993	2.70419e-05	0.0075478
fbp2	ENSDARG00000012366	42.7015	148.036	-1.7901	3.16219e-05	0.00871444
BX511034.2	ENSDARG00000071636	39.9155	4.63789	3.11745	3.26029e-05	0.00887247
phlda3	ENSDARG00000037804	987.263	344.957	1.51749	4.17328e-05	0.0112169
arrdc1b	ENSDARG00000079839	710.796	316.739	1.16593	4.23633e-05	0.0112475
f7i	ENSDARG00000075827	3.81851	52.4748	-3.75707	4.34707e-05	0.0114024
tmem37	ENSDARG00000059305	56.1364	10.4694	2.43585	4.46434e-05	0.0115706
slc22a5	ENSDARG00000101021	113.263	14.6069	2.93407	4.71214e-05	0.011959
mybpc3	ENSDARG00000011615	995.479	2440.76	-1.29349	4.79691e-05	0.011959
trpv6	ENSDARG00000014496	92.6932	321.291	-1.79179	4.85141e-05	0.011959
hsp70.1	ENSDARG00000029688	492.462	129.406	1.93032	4.88003e-05	0.011959
si:ch211-217n8.3	ENSDARG00000096955	26.9665	0.668821	5.27848	4.88886e-05	0.011959
ctsc	ENSDARG00000101334	10954.6	3699.29	1.56618	5.45054e-05	0.0130818
cyp2r1	ENSDARG00000056587	31.6948	109.47	-1.78982	5.52811e-05	0.0130818
otud4	ENSDARG00000087337	137.769	51.1426	1.4296	5.87046e-05	0.0137426
si:ch73-21g5.7	ENSDARG00000093156	800.667	2945.24	-1.87901	6.12694e-05	0.0141904
rx2	ENSDARG00000040321	161.178	389.71	-1.27448	6.81391e-05	0.0156153
apom	ENSDARG00000076838	669.197	2251.85	-1.75022	6.90006e-05	0.015648
stat1b	ENSDARG00000076182	37.8396	3.46386	3.51014	7.19923e-05	0.0161582
LDLRAD4 (2 of 2)	ENSDARG00000070555	179.322	406.677	-1.18186	7.30316e-05	0.0162242
wu:fe11b02	ENSDARG00000102806	15.309	0	6.29395	7.71675e-05	0.0167987
BX957278.1	ENSDARG00000010940	509.667	182.531	1.47984	7.85346e-05	0.0167987
si:ch211-113a14.19	ENSDARG00000074260	47.9122	9.46618	2.35991	7.92319e-05	0.0167987
lnx1	ENSDARG00000043323	1669.84	634.94	1.39499	7.94755e-05	0.0167987
zgc:195001	ENSDARG00000070484	65.7952	227.425	-1.78673	8.45777e-05	0.0177052
si:dkey-85k7.7	ENSDARG00000101135	663.055	255.188	1.37658	8.73849e-05	0.0179714
si:dkey-73p2.3	ENSDARG00000095076	32.7409	1.26428	4.60747	8.75002e-05	0.0179714
cdkn2a/b	ENSDARG00000037262	24.1391	0.668821	5.1197	9.6854e-05	0.0193825
C7 (2 of 2)	ENSDARG00000057121	2627.52	1073.41	1.29157	9.70416e-05	0.0193825
irak3	ENSDARG00000053131	103.012	28.1447	1.8806	9.99001e-05	0.019772
si:dkey-108k21.12	ENSDARG00000090893	48.7806	10.0773	2.27122	0.000101127	0.0198345
chrng	ENSDARG00000086647	2987.39	879.974	1.76287	0.000105074	0.0202879
stc1l	ENSDARG00000058476	9.04281	71.1125	-2.9677	0.000105302	0.0202879
zgc:113984	ENSDARG00000103493	52.0953	11.5602	2.17174	0.000110295	0.0210634
helt	ENSDARG00000056400	131.399	401.879	-1.61186	0.000114131	0.0216065
si:ch211-39i2.2	ENSDARG00000104472	898.666	363.604	1.30493	0.000117228	0.0220014
FETUB (2 of 2)	ENSDARG00000070918	106.131	440.815	-2.05252	0.000119052	0.0221528
c6	ENSDARG00000057113	2409.15	1104.71	1.12465	0.00012532	0.0231216
si:ch211-201h21.5	ENSDARG00000056203	40.9417	156.238	-1.92803	0.000128558	0.0235197
si:dkeyp-67a8.4	ENSDARG00000090099	87.5629	20.3043	2.09639	0.000132333	0.0240085
il1b	ENSDARG00000098700	211.254	51.6749	2.02863	0.000133529	0.0240253
si:ch211-149f21.3	ENSDARG00000103351	87.5951	13.4834	2.69706	0.000137521	0.0245407
si:ch211-213a13.1	ENSDARG00000090600	63.6949	11.3671	2.4668	0.000139979	0.0247763
fosl2	ENSDARG00000040623	1992.04	699.666	1.50866	0.000153581	0.0267989
mettl24	ENSDARG00000075817	54.775	212.622	-1.95589	0.000153868	0.0267989
thbs4a	ENSDARG00000102777	40.5435	232.712	-2.52023	0.000159906	0.0274297
hes2.2	ENSDARG00000068168	31.4522	157.61	-2.32358	0.000160009	0.0274297
zgc:85843	ENSDARG00000105208	3162	1393.09	1.18226	0.000163542	0.0277186
si:ch1073-382c16.2	ENSDARG00000100430	14.863	108.496	-2.86294	0.000164241	0.0277186
cyp2x6	ENSDARG00000079653	151.862	63.2501	1.26533	0.000187514	0.0314029
crygmx	ENSDARG00000053862	130.077	682.018	-2.38957	0.000199393	0.0328863
pkmb	ENSDARG00000099860	398.864	1018.38	-1.35151	0.000200315	0.0328863
slc30a1b	ENSDARG00000053896	1267.43	501.498	1.33657	0.000200904	0.0328863
zgc:173443	ENSDARG00000034403	71.8587	365.484	-2.34403	0.000211757	0.0343607
si:dkey-73p2.4	ENSDARG00000078832	637.382	266.893	1.25652	0.000213067	0.0343607
nfe2l1a	ENSDARG00000030616	169.404	69.8157	1.27759	0.000219057	0.0350668
prss56	ENSDARG00000053158	128.841	48.8867	1.39198	0.000223296	0.0352748
elovl5	ENSDARG00000004979	1039.56	417.376	1.31582	0.000223597	0.0352748
fut9d	ENSDARG00000028098	478.898	1078.47	-1.17073	0.000233297	0.0365404
ftcd	ENSDARG00000007421	525.08	1880.81	-1.84029	0.000238017	0.0370134
zgc:154093	ENSDARG00000055897	1663.93	631.529	1.39701	0.000243566	0.0375052
pou2f2a	ENSDARG00000036816	786.372	2127.16	-1.43548	0.00024479	0.0375052
CABZ01087628.1	ENSDARG00000100952	295.189	932.088	-1.65802	0.000246348	0.0375052
EPS8L3 (2 of 2)	ENSDARG00000101979	310.176	116.731	1.41403	0.000253153	0.037607
nr2e1	ENSDARG00000017107	709.745	1558.18	-1.13456	0.000253498	0.037607
pvalb8	ENSDARG00000037790	208.797	867.068	-2.05294	0.000253926	0.037607
METRNL (1 of 2)	ENSDARG00000007289	551.967	264.425	1.06249	0.000257786	0.0378905
im:7160594	ENSDARG00000070957	2238.37	1039.06	1.107	0.000259321	0.0378905
si:dkey-108k21.12	ENSDARG00000088420	34.9659	3.98741	3.15225	0.000261727	0.0379871
admp	ENSDARG00000025372	14.591	0	6.2239	0.000264854	0.0381863
krtt1c19e	ENSDARG00000090268	5524.41	16337.7	-1.56427	0.000268403	0.0383462
CREB3L3 (2 of 2)	ENSDARG00000090903	1086.63	329.53	1.71985	0.000269486	0.0383462
si:dkey-83k24.5	ENSDARG00000093019	685.534	276.619	1.30973	0.000272864	0.0385748
CABZ01041812.1	ENSDARG00000061481	233.944	110.669	1.07855	0.000276149	0.0387874
cyp1c1	ENSDARG00000101195	441.691	181.477	1.28481	0.00027889	0.0389212
ms4a17a.10	ENSDARG00000095695	306.269	76.5047	2.00255	0.000304428	0.0418717
arrdc2	ENSDARG00000020761	2014.69	980.336	1.03952	0.000305904	0.0418717
lect2l	ENSDARG00000033227	86.1102	411.361	-2.25466	0.000327712	0.0441509
npsn	ENSDARG00000010423	158.008	516.054	-1.70676	0.000328531	0.0441509
igflr1	ENSDARG00000091650	109.825	41.3514	1.41752	0.000339225	0.0453084
CR388152.1	ENSDARG00000015607	147.563	49.1915	1.57976	0.000352903	0.0468478
tnfrsf1a	ENSDARG00000018569	1083.11	471.746	1.19824	0.000355982	0.0469656
bhlha9	ENSDARG00000103981	71.838	248.633	-1.788	0.000358104	0.0469656
zgc:91909	ENSDARG00000021287	2627.96	1047.18	1.32684	0.000361135	0.0470795
CABZ01036132.1	ENSDARG00000102117	88.5711	19.0021	2.20495	0.000368529	0.0477574
zgc:111983	ENSDARG00000006588	4324.29	2145.91	1.01085	0.000372783	0.0479405
btr30	ENSDARG00000102591	112.324	24.0279	2.21561	0.000375668	0.0479405
zgc:110434	ENSDARG00000093071	28.1161	2.40434	3.53346	0.000376548	0.0479405
