# Supplementary material for: The syntenic long non-coding RNA DANCR is an essential regulator of zebrafish development and a human melanoma oncogene
Source: PLoS Genet. 2025 Dec 3;21(12):e1011970. doi: 10.1371/journal.pgen.1011970 (PMC12694859; doi:10.1371/journal.pgen.1011970)
Supplement: S5 Table — (XLSX) [file pgen.1011970.s008.xlsx]

## Sheet: S5 Table
S5 Table: Sequence of oligonucleotides used in this study
CRISPRi
Name	Sequence (5'-3')	Species
DANCRsg2-Forward	AGGGAAGCAGGAGGGTCGCG	Human
DANCRsg2-Reverse	CGCGACCCTCCTGCTTCCCT	Human
DANCRsg3-Forward	CTGGTTTGTGCGCCCGTCGC	Human
DANCRsg3-Reverse	GCGACGGGCGCACAAACCAG	Human
Negative-Foward	CACCGCGCCAAACGTGCCCTGACGG	Human
Negative-Foward	AAACCCGTCAGGGCACGTTTGGCGC	Human
siRNA
Name	Sequence (5'-3')	Species
siControl	UUCUCCGAACGUGUCACGU	Human
siControlas	ACGUGACACGUUCGGAGAA	Human
siMITF1	AGCAGUACCUUUCUACCAC	Human
siMITF1as	GUGGUAGAAAGGUACUGCU	Human
siMITF2	CUCCUGUCCAGCCAACCUU	Human
siMITF2as	AAGGUUGGCUGGACAGGAG	Human
siDANCR1	CCCUUCAGUUACAAUAGGA	Human
siDANCR1as	UCCUAUUGUAACUGAAGGG	Human
siDANCR2	GAACCGUUAUCUAGGCGCU	Human
siDANCR2as	AGCGCCUAGAUAACGGUUC	Human
siMYC1	SASI_Hs01_00222676	Human
siMYC2	SASI_Hs01_00222677	Human
crRNAs
Name	Sequence (5'-3')	Species
dancr-1	ACTCCCCAAATCATCTGAAG	Zebrafish
dancr-2	TCTGAGCCCCCTGACTGAAG	Zebrafish
dancr-3	TTTGCACAATCCCTGAGAGC	Zebrafish
dancr-4	AAAGCCCACTATAACTGTTC	Zebrafish
PCR
Name	Sequence (5'-3')	Species
act2b-Forward	CGAGCTGTCTTCCCATCCA	Zebrafish
act2b- Reverse	CCAACGTAGCTGTCTTTCTG	Zebrafish
dancr-Forward	CTCAAAACCGGTCAGAACGT	Zebrafish
dancr-Reverse	CACCTTAGAACCATCACAGAGC	Zebrafish
RT-qPCR
Name	Sequence (5'-3')	Species
DANCR-Forward	AGCTCCAGGAGTTCGTCTCT	Human
DANCR-Reverse	TGGCTTGTGCCTGTAGTTGT	Human
SNORA26-Forward	AGAGGCTAACACAGAAGGGT	Human
SNORA26-Reverse	CCAGACAGGATCCAAAGAGGA	Human
MITF-Forward	TGGCAAATACGTTGCCTG	Human
MITF-Reverse	ACGCTGTGAGCTCCCTTT	Human
c-MYC-Forward	GTAGTGGAAAACCAGCAGCC	Human
c-MYC-Reverse	AGAAATACGGCTGCACC	Human
POLII-Forward	TTGTGCAGGACACACTCACA	Human
POLII-Reverse	CAGGAGGTTCATCACTTCACC	Human
NEAT1-Forward	CTGGTCATCTGGTAAGCCCG	Human
NEAT-1-Reverse	ACATTCACTCCCCACCCTCT	Human
dancr-Forward	GAGAGCAGGCACAGAAAACA	Zebrafish
dancr-Reverse	AGGATTCATCAACAACTGTGGG	Zebrafish
snora26-Forward	TGCACATTCAAGTCCTTCTATGG	Zebrafish
snora26-Reverse	TGGAATATCAAAGCCAGCACT	Zebrafish
snora27-Forward	CTGGAGGCTGTCTGTGTCTC	Zebrafish
snora27-Reverse	GCCTGGGTTTTAACAAGAGCA	Zebrafish
actinb1-Forward	TTCACCACCACGGCCGAAAGA	Zebrafish
actin-b1 Reverse	CTGACCGTCAGGCAGCTCATA	Zebrafish
act2b-Forward	CGAGCTGTCTTCCCATCCA	Zebrafish
act2b-Reverse	CCAACGTAGCTGTCTTTCTG	Zebrafish
gapdh-Forward	GTGGAGTCTACTGGTGTCTTC	Zebrafish
gapdh-Reverse	GTGCAGGAGGCATTGCTTACA	Zebrafish
u1-Forward	CTGCGAATTCCCCAAATGT	Zebrafish
u1-Reverse	GGAGAGCACGAACGCAGT	Zebrafish
