# Supplementary material for: The syntenic long non-coding RNA DANCR is an essential regulator of zebrafish development and a human melanoma oncogene
Source: PLoS Genet. 2025 Dec 3;21(12):e1011970. doi: 10.1371/journal.pgen.1011970 (PMC12694859; doi:10.1371/journal.pgen.1011970)
Supplement: S6 Table — (XLSX) [file pgen.1011970.s009.xlsx]

## Sheet: Figure 1.
Figure 1D: Human Subcellular Fractionation
SKMEL28
	Nuclear(1)	Nuclear(2)	Nuclear(3)	Average	SEM
NEAT1	78.3032	81.7573	92.9102	84.3235	3.59877
DANCR	20.8958	16.9199	26.3136	21.3764	2.2228			T Test
							NEAT1	0.000386386
							DANCR	0.000119123
	Cytoplasm(1)	Cytoplasm(2)	Cytoplasm(3)	Average	SEM
NEAT1	21.6968	18.2427	7.08984	15.6765	3.59877
DANCR	79.1042	83.0801	73.6864	78.6236	2.2228
Figure 1E: Zebrafish Subcellular Fractionation
	Nuclear	Cytoplasmic
u1	99.0666	0.933407
dancr	18.9446	81.0554

## Sheet: Figure 2.
Figure 2B: Knockdown siMITF
501mel												A375												SKMEL28
	Control(1)	Control(2)	Control(3)	siMITF1(1)	siMITF1(2)	siMITF1(3)	Average	SEM	T Test				Control(1)	Control(2)	Control(3)	siMITF1(1)	siMITF1(2)	siMITF1(3)	Average	SEM	T Test				Control(1)	Control(2)	Control(3)	siMITF1(1)	siMITF1(2)	siMITF1(3)	Average	SEM	T Test
MITF	1	1	1	0.538657	0.868472	0.653908	0.687012	0.0966374	0.03171			MITF	1	1	1	0.197642	0.184179	0.264129	0.215317	0.0247135	0.0001496	(Log transform for normal distribution)		MITF	1	1	1	0.734022	0.999669	0.564014	0.765902	0.103506	0.0636	(Wilcox)
DANCR	1	1	1	1.56658	1.57303	1.4034	1.51434	0.055498	0.0636	(Wilcox)		DANCR	1	1	1	0.534603	0.455345	0.229453	0.406467	0.0914164	0.002902			DANCR	1	1	1	0.738257	1.54043	0.629057	0.969247	0.2346	0.9199
	Control(1)	Control(2)	Control(3)	siMITF2(1)	siMITF2(2)	siMITF2(3)	Average	SEM	T Test				Control(1)	Control(2)	Control(3)	siMITF2(1)	siMITF2(2)	siMITF2(3)	Average	SEM	T Test				Control(1)	Control(2)	Control(3)	siMITF1(1)	siMITF1(2)	siMITF1(3)	Average	SEM	T Test
MITF	1	1	1	0.356922	0.548697	0.490525	0.465381	0.0567702	0.0007088			MITF	1	1	1	0.3713	0.652107	0.476421	0.499943	0.0819108	0.003643			MITF	1	1	1	0.719711	0.916066	0.917667	0.851148	0.0536602	0.0636	(Wilcox)
DANCR	1	1	1	1.95657	2.24206	2.52103	2.23989	0.162949	0.001601			DANCR	1	1	1	0.550548	0.815185	0.572808	0.64618	0.0847462	0.0636	(Wilcox)		DANCR	1	1	1	1.54378	1.43419	1.48077	1.48625	0.0259285	0.0636	(Wilcox)
Figure 2C: Knockdown siMYC
501mel												A375
	Control(1)	Control(2)	Control(3)	siMYC1(1)	siMYC1(2)	siMYC1(3)	Average	SEM	T Test				Control(1)	Control(2)	Control(3)	siMYC1(1)	siMYC1(2)	siMYC1(3)	Average	SEM	T Test			SKMEL28
c-MYC	1	1	1	0.299404	0.609232	0.78719	0.565275	0.142516	0.03802			c-MYC	1	1	1	0.291159	0.493163	0.231021	0.338448	0.0647334	0.007182	(Log transform for normal distribution)			Control(1)	Control(2)	Control(3)	siMYC1(1)	siMYC1(2)	siMYC1(3)	siMYC1(4)	Average	SEM	T Test
DANCR	1	1	1	0.255251	0.461514	0.788509	0.501758	0.155248	0.03261			DANCR	1	1	1	0.321838	0.449429	0.623843	0.465037	0.071468	0.003628			c-MYC	1	1	1	0.706885	0.381434	0.446543	0.655983	0.547711	0.0790265	0.02107	(Wilcox)
																								DANCR	1	1	1	0.436856	0.377758	0.257591	0.644105	0.429077	0.0807975	0.003163	(Log transform for normal distribution)
	Control(1)	Control(2)	Control(3)	siMYC2(1)	siMYC2(2)	Average	SEM	T Test				Control(1)	Control(2)	Control(3)	siMYC2(1)	siMYC2(2)	siMYC2(3)	Average	SEM	T Test
c-MYC	1	1	1	0.646659	0.620081	0.63337	0.0132894	0.1066	(Wilcox )			c-MYC	1	1	1	0.559852	0.635302	0.343562	0.512905	0.0713849	0.00508563				Control(1)	Control(2)	Control(3)	siMYC2(1)	siMYC2(2)	siMYC2(3)	siMYC1(4)	Average	SEM	T Test
DANCR	1	1	1	0.683781	0.609099	0.64644	0.0373407	0.1066	(Wilcox)			DANCR	1	1	1	0.656389	0.537907	0.850837	0.681711	0.0744792	0.02514			c-MYC	1	1	1	0.617075	0.604371	0.353353	0.213012	0.446953	0.0988313	0.02107	(Wilcox)
																								DANCR	1	1	1	0.580521	0.696457	0.161664	0.414621	0.463315	0.115995	0.01901

## Sheet: Figure 3.
Figure 3A: RNA-Seq siDANCR Knockdown
SKMEL28
	Control(1)	Control(2)	Control(3)	siDANCR1(1)	siDANCR1(2)	siDANCR1(3)	Average	SEM	T Test
DANCR	1	1	1	0.151699	0.163987	0.145792	0.153826	0.00535915	9.65e-09
Figure 3D: Proliferation siDANCR Knockdown Expression
SKMEL28
	Control(1)	Control(2)	Control(3)	siDANCR1(1)	siDANCR1(2)	siDANCR1(3)	Average	SEM	T Test
DANCR	1	1	1	0.170297	0.471502	0.644328	0.428709	0.138503	0.01456		No significant difference between siDANCR1 and siDANCR2
											T Test
	Control(1)	Control(2)	Control(3)	siDANCR2(1)	siDANCR2(2)	siDANCR2(3)	Average	SEM	T Test		0.7624
DANCR	1	1	1	0.151439	0.295723	0.643547	0.36357	0.146054	0.01209
Figure 3E: Cell Proliferation in siDANCR Knockdown
SKMEL28
Day 0							Day 3								Day 5
	(1)	(2)	(3)	Average	SEM			(1)	(2)	(3)	Average	SEM	T Test			(1)	(2)	(3)	Average	SEM	T Test
Control	1.2	1.2	1.2	1.2	0		Control	4.83	4.27	8.41	5.83667	1.29678			Control	18.525	22.6	28.35	23.1583	2.84994
siDANCR1	1.2	1.2	1.2	1.2	0		siDANCR1	1.95	3.26	5.34	3.51667	0.986988	0.2277		siDANCR1	11.8	14.125	22.45	16.125	3.23294	0.178
siDANCR2	1.2	1.2	1.2	1.2	0		siDANCR2	2.56	4.8	4.19	3.85	0.668606	0.245		siDANCR2	10.35	19.975	11.95	14.0917	2.97771	0.09268
Figure 3F: Migration siDANCR Knockdown Expression
SKMEL28
	Control(1)	Control(2)	Control(3)	siDANCR1(1)	siDANCR1(2)	siDANCR1(3)	Average	SEM	T Test
DANCR	1	1	1	0.459158	0.318503	0.443018	0.406893	0.0362849	0.007775	(Inverse transfrom for normal distribution)
											No significant difference between siDANCR1 and siDANCR2
	Control(1)	Control(2)	Control(3)	siDANCR2(1)	siDANCR2(2)	siDANCR2(3)	Average	SEM	T Test		T Test
DANCR	1	1	1	0.320208	0.245415	0.201825	0.255816	0.0282244	0.004485	(Inverse transfrom for normal distribution)	0.05504
Figure 3G: Cell Migration in siDANCR Knockdown
SKMEL28
0 hr							24 hr								48 hr
	(1)	(2)	(3)	Average	SEM			(1)	(2)	(3)	Average	SEM	T Test			(1)	(2)	(3)	Average	SEM	T Test
Control	0	0	0	0	0		Control	41.1384	61.9379	53.1486	52.075	4.92205			Control	92.7316	98.6302	89.104	93.4886	2.26652
siDANCR1	0	0	0	0	0		siDANCR1	30.3612	33.2583	44.9119	36.1771	3.63075	0.1011		siDANCR1	77.3717	78.7925	82.6639	79.6093	1.29119	0.01221
siDANCR2	0	0	0	0	0		siDANCR2	38.4207	29.6731	40.4575	36.1838	2.70096	0.08194		siDANCR2	85.9451	66.6166	71.3216	74.6277	4.75153	0.04302

## Sheet: Figure 4.
Figure 4A: Zebrafish Developmental Expression
dancr							snora26							snora27
	(1)	(2)	(3)	Average	SEM			(1)	(2)	(3)	Average	SEM			(1)	(2)	(3)	Average	SEM
10hpf	3.75e-05	0.0014626	2.72e-05	0.000509102	0.000389272		10hpf	6.79E-03	0.0119089	8.96E-03	0.00921981	0.00121122		10hpf	0.0124824	0.0137157	0.0160946	0.0140975	0.000865545
15hpf	6.84E-05	5.13E-05	0.00298418	0.00103462	0.000795915		15hpf	6.31E-03	1.16E-02	0.00786224	0.00860418	0.0012912		15hpf	0.0116348	0.0210325	0.0184216	0.0170296	0.00228679
18hpf	3.98E-05	0.00281183	0.000885777	0.00124581	0.000669698		18hpf	3.83E-03	0.00871609	0.00507228	0.00587439	0.00119622		18hpf	0.00822372	0.0182208	0.0147921	0.0137456	0.00239476
24hpf	7.65E-05	0.00975164	0.00424958	0.00469257	0.00228762		24hpf	3.93E-03	0.00786976	0.00506116	0.00562188	0.000955328		24hpf	0.0098974	0.0135321	0.00517824	0.00953593	0.00197456
30hpf	0.0022454	0.0037225	0.000871148	0.00227968	0.000672216		30hpf	0.00416255	0.00705475	0.00129657	0.00417129	0.00135722		30hpf	0.0125722	0.0131893	0.00423878	0.0100001	0.00235654
Figure 4F: mitfa homozygote expression
Whole embryo 30hpf
Statistical analysis comapred to WT controls
	WT(1)	WT(2)	Average	SEM		mitfa-/-(1)	mitfa-/-(2)	mitfa-/-(3)	Average	SEM	T.test
dancr	0.00597455	0.00764397	0.00680926	0.000834714		0.00233547	0.00442198	0.00372751	0.00349498	0.000613442	0.04605

## Sheet: Figure 5.
Figure 5B: RNA-Seq Zebrafish dancr Crispants
	mock(1)	mock(2)	mock(3)	dancr crispant(1)	dancr crispant(2)	dancr crispant(3)	Average	SEM	T Test
dancr	1	1	1	0.2723	0.450627	0.66962	0.464182	0.114896	0.009565

## Sheet: Figure 6.
Figure 6B: Percentage Abnormal Embryos in dancr crispants
	Total Abnormal	Total Embryos	Abnormal (%)
Uninjected	28	677	4.13589
Mock	23	220	10.4545
dancr crispant	163	292	55.8219
Figure 6C: Phenotype Classification in dancr crispants
dancr crispant					dancr crispant + 300pg dancr					dancr crispant + 500pg dancr					dancr crispant + 800pg dancr
Category	Number	Total	Percentage		Category	Number	Total	Percentage		Category	Number	Total	Percentage		Category	Number	Total	Percentage
Class I	55	181	30.3867		C1	40	154	25.974		C1	26	93	27.957		C1	42	244	17.2131
Class II	20	181	11.0497		C2	20	154	12.987		C2	8	93	8.60215		C2	32	244	13.1148
Class III	52	181	28.7293		C3	39	154	25.3247		C3	28	93	30.1075		C3	85	244	34.8361
Class IV	54	181	29.8343		C4	55	154	35.7143		C4	31	93	33.3333		C4	85	244	34.8361
For statistical analysis the percentage of Class I embryos were analysed from different injected clutches
	(1)	(2)	(3)	(4)	(5)	(6)	T Test
dancr crispant	33.3333	24.0741	23.0769	39.3939	34.2105
dancr crispant + 300pg dancr	25	50	18.3673	16			0.6658
dancr crispant + 500pg dancr	24.3243	30.3571					0.5541
dancr crispant + 800pg dancr	26.9231	13.9535	9.09091	16.4179	24.4898	11.5385	0.01084
Figure 6D: snora26, snora27 and human DANCR co-injection
dancr crispant					dancr crispant + 300pg Human DANCR					dancr crispant + 800pg Human DANCR					dancr crispant + 300pg snora26					dancr crispant + 800pg snora26					dancr crispant + 300pg snora27					dancr crispant + 800pg snora27
Category	Number	Total	Percentage		Category	Number	Total	Percentage		Category	Number	Total	Percentage		Category	Number	Total	Percentage		Category	Number	Total	Percentage		Category	Number	Total	Percentage		Category	Number	Total	Percentage
Class I	53	430	12.3256		C1	36	163	22.0859		C1	22	147	14.966		C1	98	205	47.8049		C1	42	150	28		C1	38	215	17.6744		C1	73	227	32.1586
Class II	63	430	14.6512		C2	25	163	15.3374		C2	23	147	15.6463		C2	48	205	23.4146		C2	25	150	16.6667		C2	47	215	21.8605		C2	53	227	23.348
Class III	201	430	46.7442		C3	63	163	38.6503		C3	52	147	35.3741		C3	39	205	19.0244		C3	45	150	30		C3	100	215	46.5116		C3	63	227	27.7533
Class IV	113	430	26.2791		C4	39	163	23.9264		C4	50	147	34.0136		C4	20	205	9.7561		C4	38	150	25.3333		C4	30	215	13.9535		C4	38	227	16.7401
																												100
For statistical analysis the percentage of Class I embryos were analysed from different injected clutches
	(1)	(2)	(3)	(4)	(5)	(6)	(7)	(8)	(9)	(10)	T.test	(Values were inverse transformed for normal distribution)
dancr crispant	14.2857	9.33333	13.3333	12.2807	10	12.5	16.2791	9.09091	12.1212	15
dancr crispant + 300pg Human DANCR	18.3673	38.0952	22.973	10.5263							0.03752
dancr crispant + 800pg Human DANCR	9.80392	25.8065	28.5714								0.117
dancr crispant + 300pg snora26	45	57	23	72	36						1.203e-05
dancr crispant + 800pg snora26	40	45	19	14							0.00298
dancr crispant + 300pg snora27	30	14.4737	24.4444	15.4762							0.008999
dancr crispant + 800pg snora27	27.7108	36.5854	40.4762	27.0833	38.4615						1.414e-05

## Sheet: S1 Fig
S1B Fig: RT-qPCR validation of DANCR target genes in A375 cells								S1C Fig: SNORA26 Expression in siDANCR Knockdown
	DANCR			Mean	SEM			A375
siControl	1	1	1	1	0				Control(1)	Control(2)	Control(3)	siDANCR1(1)	siDANCR1(2)	siDANCR1(3)	Average	SEM	T Test
siDANCR1	0.454237	0.215565	0.674489	0.448097	0.132516			DANCR	1	1	1	0.454237	0.215565	0.674489	0.448097	0.132516	0.01409
siDANCR2	0.421637	0.187555	0.897052	0.502081	0.208726			SNORA26	1	1	1	0.951969	1.17983	0.855344	0.995714	0.0961902	0.9666
	CDK1NA								Control(1)	Control(2)	Control(3)	siDANCR2(1)	siDANCR2(2)	siDANCR2(3)	Average	SEM	T Test
				Mean	SEM			DANCR	1	1	1	0.421637	0.187555	0.897052	0.502081	0.208726	0.04779
siControl	1	1	1	1	0			SNORA26	1	1	1	1.06973	1.01749	0.895249	0.994155	0.0517007	0.9154
siDANCR1	0.655	0.778257	0.536833	0.656697	0.0696984
siDANCR2	0.744042	0.757083	0.706187	0.735771	0.0152633
	DKK1
				Mean	SEM
siControl	1	1	1	1	0
siDANCR1	0.52188	0.452975	0.438007	0.470954	0.025827
siDANCR2	0.462396	0.090968	0.363665	0.305676	0.111073
	PTK2
				Mean	SEM
siControl	1	1	1	1	0
siDANCR1	0.235283	0.402941	0.124756	0.254326	0.0808677
siDANCR2	0.645254	0.118169	0.563062	0.442162	0.163725
	CCND1
				Mean	SEM
siControl	1	1	1	1	0
siDANCR1	0.405692	0.384175	0.716386	0.502084	0.107331
siDANCR2	0.763705	0.42657	0.716131	0.635469	0.105348

## Sheet: S2 Fig
S2A Fig: Proliferaton CRISPRi Knockdown Expression
A375
	Negative(1)	Negative(2)	Negative(3)	DANCRsg2(1)	DANCRsg2(2)	DANCRsg2(3)	Average	SEM	T Test
DANCR	1	1	1	0.0903675	0.575307	0.0537653	0.239813	0.168079	0.01064
	Negative(1)	Negative(2)	Negative(3)	DANCRsg3(1)	DANCRsg3(2)	DANCRsg3(3)	Average	SEM	T Test
DANCR	1	1	1	0.182119	0.262151	0.135611	0.193294	0.0369539	2.605e-05
S2BFig: Cell Proliferation CRISPRi
A375
Day 0							Day 2								Day 4
	(1)	(2)	(3)	Average	SEM			(1)	(2)	(3)	(4)	Average	SEM			(1)	(2)	(3)	(4)	(5)	(6)	Average	SEM	T Test
Negative	1.5	1.5	1.5	1.5	0		Negative	8.16	8.74	7.7		8.2	0.300888		Negative	78.7	56.9	52.5	70.1	73	70	66.8667	4.09737
DANCRsg2	1.5	1.5	1.5	1.5	0		DANCRsg2	5.14	5.48	5.56	5.78	5.39333	0.153333		DANCRsg2	25.7	44.8	53.6	45	18.4	21.9	34.9	5.98777	0.001323
DANCRsg3	1.5	1.5	1.5	1.5	0		DANCRsg3	8.54	8.66	6.06	6.06	7.75333	0.847139		DANCRsg3	47.9	45.8	29.7	41.9	34.7	45.2	40.8667	2.92332	0.0004218
S2C Fig: Migration CRISPRi Knockdown Expression
A375
	Negative(1)	Negative(2)	DANCRsg2(1)	DANCRsg2(2)	Average	SEM	Welch T Test
DANCR	1	1	0.591022	0.24702	0.419021	0.172001	0.1832
	Negative(1)	Negative(2)	DANCRsg3(1)	DANCRsg3(2)	Average	SEM	Welch T Test
DANCR	1	1	0.301933	0.188274	0.245104	0.0568293	0.04784
S2D Fig: Cell Migration CRISPRi
A375
0 hr						24 hr						48 hr
	(1)	(2)	Average	SEM			(1)	(2)	Average	SEM			(1)	(2)	Average	SEM	T Test
Negative	0	0	0	0		Negative	59.0289	47.3192	53.174	5.85483		Negative	69.9102	71.6004	70.7553	0.845085
DANCRsg2	0	0	0	0		DANCRsg2	33.8832	31.3921	32.6376	1.24559		DANCRsg2	33.7913	47.0767	40.434	6.64266	0.04547
DANCRsg3	0	0	0	0		DANCRsg3	41.233	31.4988	36.3659	4.86706		DANCRsg3	56.8667	46.8161	51.8414	5.02529	0.06553
